# Supplementary material for: Joint intent detection and slot filling with syntactic and semantic features using multichannel CNN-BiLSTM
Source: PeerJ Comput Sci. 2024 Oct 8;10:e2346. doi: 10.7717/peerj-cs.2346 (PMC11623216; doi:10.7717/peerj-cs.2346)
Supplement: Supplemental Information 1 [file peerj-cs-10-2346-s001.txt]

import warnings
import numpy as np
import pandas as pd
import tensorflow as tf
from tensorflow.keras.preprocessing.text import Tokenizer
from tensorflow.keras.preprocessing.sequence import pad_sequences
from tensorflow.keras import utils
from sklearn.preprocessing import LabelEncoder

warnings.filterwarnings("ignore")

def preprocess_data(train_file_path, dev_file_path, test_file_path, max_seq_len=46):
    # Load your datasets from CSV files
    train_df = pd.read_csv(train_file_path)
    dev_df = pd.read_csv(dev_file_path)
    test_df = pd.read_csv(test_file_path)

    ###############################
    #       Intent                #
    ###############################

    # Tokenizer the inputs for the intent
    intent_tokenizer = Tokenizer()
    intent_tokenizer.fit_on_texts(list(train_df["text"]))

    # Convert the text to sequences for intent
    X_train_intent_seq = intent_tokenizer.texts_to_sequences(list(train_df["text"]))
    X_dev_intent_seq = intent_tokenizer.texts_to_sequences(list(dev_df["text"]))
    X_test_intent_seq = intent_tokenizer.texts_to_sequences(list(test_df["text"]))

    # Pad the sequences for the intent
    X_train_intent_seq_padded = pad_sequences(X_train_intent_seq, maxlen=max_seq_len, padding='post')
    X_dev_intent_seq_padded = pad_sequences(X_dev_intent_seq, maxlen=max_seq_len, padding='post')
    X_test_intent_seq_padded = pad_sequences(X_test_intent_seq, maxlen=max_seq_len, padding='post')

    # Convert labels to one_hot vectors for intent
    encoder = LabelEncoder()
    encoder.fit(train_df["intent"].to_numpy())
    y_train_intent_encoded = utils.to_categorical(encoder.transform(train_df["intent"].to_numpy()))
    y_dev_intent_encoded = utils.to_categorical(encoder.transform(dev_df["intent"].to_numpy()))
    y_test_intent_encoded = utils.to_categorical(encoder.transform(test_df["intent"].to_numpy()))

    ###############################
    #        SLOTS                #
    ###############################

    # Tokenizer the inputs for the slot
    slot_tokenizer = Tokenizer()
    slot_tokenizer.fit_on_texts(list(train_df["slot"]))

    # Convert the text to sequences for slot
    y_train_slots_seq = slot_tokenizer.texts_to_sequences(list(train_df["slot"]))
    y_dev_slots_seq = slot_tokenizer.texts_to_sequences(list(dev_df["slot"]))
    y_test_slots_seq = slot_tokenizer.texts_to_sequences(list(test_df["slot"]))

    # Pad the sequences for the slots
    y_train_slots_seq_padded = pad_sequences(y_train_slots_seq, maxlen=max_seq_len, padding='post')
    y_dev_slots_seq_padded = pad_sequences(y_dev_slots_seq, maxlen=max_seq_len, padding='post')
    y_test_slots_seq_padded = pad_sequences(y_test_slots_seq, maxlen=max_seq_len, padding='post')

    # Reshape
    y_train_slots_seq_padded = np.reshape(y_train_slots_seq_padded, (y_train_slots_seq_padded.shape[0], y_train_slots_seq_padded.shape[1], 1))
    y_dev_slots_seq_padded = np.reshape(y_dev_slots_seq_padded, (y_dev_slots_seq_padded.shape[0], y_dev_slots_seq_padded.shape[1], 1))
    y_test_slots_seq_padded = np.reshape(y_test_slots_seq_padded, (y_test_slots_seq_padded.shape[0], y_test_slots_seq_padded.shape[1], 1))

    # Convert labels to one_hot vectors for slots
    y_train_slots_encoded = utils.to_categorical(y_train_slots_seq_padded)
    y_dev_slots_encoded = utils.to_categorical(y_dev_slots_seq_padded)
    y_test_slots_encoded = utils.to_categorical(y_test_slots_seq_padded)

    return (X_train_intent_seq_padded, X_dev_intent_seq_padded, X_test_intent_seq_padded,
            y_train_intent_encoded, y_dev_intent_encoded, y_test_intent_encoded,
            y_train_slots_encoded, y_dev_slots_encoded, y_test_slots_encoded,
            intent_tokenizer, slot_tokenizer)

# Usage
train_file_path = '/content/drive/MyDrive/ATIS_train.csv'
dev_file_path = '/content/drive/MyDrive/ATIS_dev.csv'
test_file_path = '/content/drive/MyDrive/ATIS_test.csv'

#same for SNIPS dataset

(X_train_intent_seq_padded, X_dev_intent_seq_padded, X_test_intent_seq_padded,
 y_train_intent_encoded, y_dev_intent_encoded, y_test_intent_encoded,
 y_train_slots_encoded, y_dev_slots_encoded, y_test_slots_encoded,
 intent_tokenizer, slot_tokenizer) = preprocess_data(train_file_path, dev_file_path, test_file_path)
