# Supplementary material for: Joint intent detection and slot filling with syntactic and semantic features using multichannel CNN-BiLSTM
Source: PeerJ Comput Sci. 2024 Oct 8;10:e2346. doi: 10.7717/peerj-cs.2346 (PMC11623216; doi:10.7717/peerj-cs.2346)
Supplement: Supplemental Information 2 [file peerj-cs-10-2346-s002.txt]

The experiments were conducted in a Jupyter 6.5.4 IDE environment, 
installed on a Windows 10 platform with an Intel Core i7 processor, 
16.0 GB RAM. 
Python 3.11.5 was used for the experiments with Keras 2.15.0 and TensorFlow 2.15.0, as the primary frameworks 
for building and training the neural network models. 
The Pytorch library was also utilized to handle tensor operations and generate BERT embeddings. 
Numpy 1.24.3, pandas 2.0.3, NLTK 3.8.1, and Gensim 4.3.0, were used in the experiments
