# Supplementary material for: Joint intent detection and slot filling with syntactic and semantic features using multichannel CNN-BiLSTM
Source: PeerJ Comput Sci. 2024 Oct 8;10:e2346. doi: 10.7717/peerj-cs.2346 (PMC11623216; doi:10.7717/peerj-cs.2346)
Supplement: Supplemental Information 4 [file peerj-cs-10-2346-s004.py]

import torch
import pandas as pd
import numpy as np
from transformers import BertModel, BertTokenizer
import nltk
from nltk.tokenize import word_tokenize
from nltk.tag import pos_tag
from gensim.models import KeyedVectors

# BERT embeddings
def get_bert_embeddings(df, text_column, model_name='bert-base-uncased'):
    """
    Generate BERT embeddings for a specified column in a DataFrame.
    
    Args:
    df (pd.DataFrame): DataFrame containing text data.
    text_column (str): The column name of the text data in the DataFrame.
    model_name (str): Name of the pre-trained BERT model. Default is 'bert-base-uncased'.
    
    Returns:
    np.ndarray: Array of BERT embeddings for each row in the DataFrame.
    """
    # Load pre-trained BERT model and tokenizer
    bert_model = BertModel.from_pretrained(model_name)
    bert_tokenizer = BertTokenizer.from_pretrained(model_name)
    
    # Tokenization and index mapping function
    def tokenize_and_convert_to_ids(text):
        marked_text = "[CLS] " + str(text) + " [SEP]"
        tokenized_text = bert_tokenizer.tokenize(marked_text)
        indexed_tokens = bert_tokenizer.convert_tokens_to_ids(tokenized_text)
        return pd.Series([tokenized_text, indexed_tokens], index=['tokenized_text', 'indexed_tokens'])
    
    # Apply tokenization and index mapping to the specified text column
    df[['tokenized_text', 'indexed_tokens']] = df[text_column].apply(tokenize_and_convert_to_ids)
    
    # Segment ID generation function
    def generate_segment_ids(tokenized_text):
        segments_ids = [1] * len(tokenized_text)
        return segments_ids
    
    # Apply segment ID generation to the 'tokenized_text' column
    df['segment_ids'] = df['tokenized_text'].apply(generate_segment_ids)
    
    # Initialize an empty list to store the token embeddings for each row
    bert_embeddings = []
    
    # Process each row in the DataFrame
    for index, row in df.iterrows():
        # Convert inputs to PyTorch tensors for the current row
        tokens_tensor = torch.tensor([row['indexed_tokens']])
        segments_tensors = torch.tensor([row['segment_ids']])
        
        # Use BERT model to get embeddings
        with torch.no_grad():
            outputs = bert_model(tokens_tensor, segments_tensors)
        
        # Extract embeddings from the output
        last_hidden_states = outputs.last_hidden_state
        
        # Calculate the mean of the embeddings along the token axis
        mean_embeddings = torch.mean(last_hidden_states, dim=1).numpy()
        
        # Append the embeddings for the current row to the list
        bert_embeddings.append(mean_embeddings)
    
    # Stack the list of embeddings into a single numpy array
    bert_embeddings = np.vstack(bert_embeddings)
    
    return bert_embeddings

# POS embeddings
def create_pos_embeddings(df, text_column):
    """
    Create POS embeddings for a given DataFrame column containing text.
    
    # Tokenize and perform POS tagging
    pos_tags_list = []
    for sentence in df[text_column]:
        words = word_tokenize(sentence)
        pos_tags = pos_tag(words)
        pos_tags_list.append([tag for _, tag in pos_tags])

    # Create a DataFrame with POS tags
    pos_df = pd.DataFrame(pos_tags_list)

    # Perform one-hot encoding for POS tags
    pos_one_hot = pd.get_dummies(pos_df, prefix='pos')

    # Create POS embedding matrix
    pos_embedding_matrix = np.array(pos_one_hot.values)
    
    return pos_embedding_matrix

# word2vec generic embeddings code
def load_word2vec_embeddings(tokenizer, embedding_path, embedding_size=300):
    # Load the Word2Vec model
    word2vec = KeyedVectors.load_word2vec_format(embedding_path, binary=True)
    
    # Create an empty embedding matrix
    vocab_size = len(tokenizer.word_index) + 1
    embedding_matrix = np.zeros((vocab_size, embedding_size))
    
    # Create a word to index dictionary mapping
    word2id = tokenizer.word_index
    
    # Copy vectors from Word2Vec model to the words present in the corpus
    for word, index in word2id.items():
        try:
            embedding_matrix[index, :] = word2vec[word]
        except KeyError:
            pass
    
    return embedding_matrix

# Usage
embedding_path = '/content/drive/MyDrive/GoogleNews-vectors-negative300.bin'
df = pd.read_csv('/content/drive/MyDrive/ATIS_train.csv')
bert_embeddings = get_bert_embeddings(df, 'text')
generic_embeddings_matrix= load_word2vec_embeddings(intent_tokenizer, embedding_path)
pos_embedding_matrix = create_pos_embeddings(df, 'text')

#same can be applied to SNIPS
