# Supplementary material for: Joint intent detection and slot filling with syntactic and semantic features using multichannel CNN-BiLSTM
Source: PeerJ Comput Sci. 2024 Oct 8;10:e2346. doi: 10.7717/peerj-cs.2346 (PMC11623216; doi:10.7717/peerj-cs.2346)
Supplement: Supplemental Information 5 [file peerj-cs-10-2346-s005.csv]

text	slot	intent
i want to fly from baltimore to dallas round trip	O O O O O B-fromloc.city_name O B-toloc.city_name B-round_trip I-round_trip	atis_flight
round trip fares from baltimore to philadelphia less than 1000 dollars round trip fares from denver to philadelphia less than 1000 dollars round trip fares from pittsburgh to philadelphia less than 1000 dollars	B-round_trip I-round_trip O O B-fromloc.city_name O B-toloc.city_name B-cost_relative O B-fare_amount I-fare_amount B-round_trip I-round_trip O O B-fromloc.city_name O B-toloc.city_name B-cost_relative O B-fare_amount I-fare_amount B-round_trip I-round_trip O O B-fromloc.city_name O B-toloc.city_name B-cost_relative O B-fare_amount I-fare_amount	atis_airfare
show me the flights arriving on baltimore on june fourteenth	O O O O O O B-toloc.city_name O B-arrive_date.month_name B-arrive_date.day_number	atis_flight
what are the flights which depart from san francisco fly to washington via indianapolis and arrive by 9 pm	O O O O O O O B-fromloc.city_name I-fromloc.city_name O O B-toloc.city_name O B-stoploc.city_name O O B-arrive_time.time_relative B-arrive_time.time I-arrive_time.time	atis_flight
which airlines fly from boston to washington dc via other cities	O O O O B-fromloc.city_name O B-toloc.city_name B-toloc.state_code O O O	atis_airline
i'm looking for a flight from charlotte to las vegas that stops in st. louis hopefully a dinner flight how can i find that out	O O O O O O B-fromloc.city_name O B-toloc.city_name I-toloc.city_name O O O B-stoploc.city_name I-stoploc.city_name O O B-meal_description O O O O O O O	atis_flight
okay and then from pittsburgh i'd like to travel to atlanta on september fourth	O O O O B-fromloc.city_name O O O O O B-toloc.city_name O B-depart_date.month_name B-depart_date.day_number	atis_flight
show me all the flights from philadelphia to cincinnati	O O O O O O B-fromloc.city_name O B-toloc.city_name	atis_flight
okay i'd like a flight on us air from indianapolis to san diego in the afternoon what's available	O O O O O O B-airline_name I-airline_name O B-fromloc.city_name O B-toloc.city_name I-toloc.city_name O O B-depart_time.period_of_day O O	atis_flight
on tuesday what flights leave phoenix to st. paul minnesota and leave after noon	O B-depart_date.day_name O O O B-fromloc.city_name O B-toloc.city_name I-toloc.city_name B-toloc.state_name O O B-depart_time.time_relative B-depart_time.time	atis_flight
american flights from chicago to los angeles morning	B-airline_name O O B-fromloc.city_name O B-toloc.city_name I-toloc.city_name B-depart_time.period_of_day	atis_flight
what types of ground transportation are there to san francisco airport	O O O O O O O O B-toloc.airport_name I-toloc.airport_name I-toloc.airport_name	atis_ground_service
in the next two days i want to fly from nashville to san jose or to tacoma	O O B-depart_date.date_relative O O O O O O O B-fromloc.city_name O B-toloc.city_name I-toloc.city_name B-or O B-toloc.city_name	atis_flight
does continental airlines fly from denver to san francisco	O B-airline_name I-airline_name O O B-fromloc.city_name O B-toloc.city_name I-toloc.city_name	atis_flight
chicago to milwaukee	B-fromloc.city_name O B-toloc.city_name	atis_flight
how many flights does twa have in business class	O O O O B-airline_code O O B-class_type I-class_type	atis_quantity
show me the flights from dallas to baltimore in first class	O O O O O B-fromloc.city_name O B-toloc.city_name O B-class_type I-class_type	atis_flight
i'd like to find the least expensive one way fare from boston to philadelphia	O O O O O B-cost_relative I-cost_relative B-round_trip I-round_trip O O B-fromloc.city_name O B-toloc.city_name	atis_airfare
how many booking classes are there	O O O O O O	atis_quantity
what are the flights from tacoma to san jose on wednesday the nineteenth	O O O O O B-fromloc.city_name O B-toloc.city_name I-toloc.city_name O B-depart_date.day_name O B-depart_date.day_number	atis_flight
what flights leave pittsburgh july fifth after 7 pm and arrive in san francisco	O O O B-fromloc.city_name B-depart_date.month_name B-depart_date.day_number B-depart_time.time_relative B-depart_time.time I-depart_time.time O O O B-toloc.city_name I-toloc.city_name	atis_flight
please list all the arriving and departing flights from general mitchell international	O O O O O O O O O B-fromloc.airport_name I-fromloc.airport_name I-fromloc.airport_name	atis_flight
what time zone is denver in	O O O O B-city_name O	atis_city
show me ground transportation in boston and in baltimore	O O O O O B-city_name O O B-city_name	atis_ground_service
i want to find the first flight from baltimore to boston that serves a meal	O O O O O B-flight_mod O O B-fromloc.city_name O B-toloc.city_name O O O B-meal	atis_flight
from seattle to salt lake city	O B-fromloc.city_name O B-toloc.city_name I-toloc.city_name I-toloc.city_name	atis_flight
can you show me the flights from dallas to baltimore with economy fares	O O O O O O O B-fromloc.city_name O B-toloc.city_name O B-economy O	atis_flight
what flights leave from phoenix	O O O O B-fromloc.city_name	atis_flight
what are the flights from pittsburgh to denver	O O O O O B-fromloc.city_name O B-toloc.city_name	atis_flight
show flights leaving miami to cleveland on us air that leave after noon	O O O B-fromloc.city_name O B-toloc.city_name O B-airline_name I-airline_name O O B-depart_time.time_relative B-depart_time.time	atis_flight
please give me a list of all the flights between dallas and baltimore and their cost	O O O O O O O O O O B-fromloc.city_name O B-toloc.city_name O O O	atis_flight#atis_airfare
what does fare code y mean	O O O O B-fare_basis_code O	atis_abbreviation
ground transportation in phoenix	O O O B-city_name	atis_ground_service
okay could you tell me what flight leaves dallas to san francisco by united airline	O O O O O O O O B-fromloc.city_name O B-toloc.city_name I-toloc.city_name O B-airline_name I-airline_name	atis_flight
show me all flights from denver to san francisco next wednesday which leave after noon	O O O O O B-fromloc.city_name O B-toloc.city_name I-toloc.city_name B-depart_date.date_relative B-depart_date.day_name O O B-depart_time.time_relative B-depart_time.time	atis_flight
is there a flight from atlanta to san francisco that stops over in denver	O O O O O B-fromloc.city_name O B-toloc.city_name I-toloc.city_name O O O O B-stoploc.city_name	atis_flight
show departures and arrivals in atlanta for american airlines	O O O O O B-city_name O B-airline_name I-airline_name	atis_flight
find me the earliest flight from boston to atlanta and the latest return from atlanta to boston within the same day	O O O B-flight_mod O O B-fromloc.city_name O B-toloc.city_name O O B-flight_mod O O B-fromloc.city_name O B-toloc.city_name O O B-depart_date.date_relative O	atis_flight
i want to fly from milwaukee to orlando on either wednesday evening or thursday morning	O O O O O B-fromloc.city_name O B-toloc.city_name O O B-depart_date.day_name B-depart_time.period_of_day B-or B-depart_date.day_name B-depart_time.period_of_day	atis_flight
i want a flight originating in denver going to pittsburgh and atlanta in either order	O O O O O O B-fromloc.city_name O O B-toloc.city_name O B-toloc.city_name O O O	atis_flight
show me the flights from dallas to atlanta	O O O O O B-fromloc.city_name O B-toloc.city_name	atis_flight
what flights are available from denver to san francisco	O O O O O B-fromloc.city_name O B-toloc.city_name I-toloc.city_name	atis_flight
what is the cost of a flight from boston to denver	O O O O O O O O B-fromloc.city_name O B-toloc.city_name	atis_airfare
show me the earliest flight from san jose to pittsburgh that serves a snack	O O O B-flight_mod O O B-fromloc.city_name I-fromloc.city_name O B-toloc.city_name O O O B-meal_description	atis_flight
could you please give me the round trip fare from denver to atlanta	O O O O O O B-round_trip I-round_trip O O B-fromloc.city_name O B-toloc.city_name	atis_airfare
do you have a flight leaving boston at 645 am going to washington	O O O O O O B-fromloc.city_name O B-depart_time.time I-depart_time.time O O B-toloc.city_name	atis_flight
what are all the flights into atlanta's airport	O O O O O O B-toloc.city_name O	atis_flight
show me the flights from atlanta to denver on friday	O O O O O B-fromloc.city_name O B-toloc.city_name O B-depart_date.day_name	atis_flight
what does fare code qx mean	O O O O B-fare_basis_code O	atis_abbreviation
i would like information on twa flights from washington to philadelphia	O O O O O B-airline_code O O B-fromloc.city_name O B-toloc.city_name	atis_flight
which airlines fly from boston to washington dc but stopover in some other city	O O O O B-fromloc.city_name O B-toloc.city_name B-toloc.state_code O O O O O O	atis_airline
ground transportation in oakland	O O O B-city_name	atis_ground_service
list all afternoon flights on united airlines from san francisco to denver	O O B-depart_time.period_of_day O O B-airline_name I-airline_name O B-fromloc.city_name I-fromloc.city_name O B-toloc.city_name	atis_flight
show me all flights from san francisco to pittsburgh on a monday	O O O O O B-fromloc.city_name I-fromloc.city_name O B-toloc.city_name O O B-depart_date.day_name	atis_flight
what is the latest flight leaving boston to denver	O O O B-flight_mod O O B-fromloc.city_name O B-toloc.city_name	atis_flight
okay i would like to know the type of aircraft used on a flight from cleveland to dallas please	O O O O O O O O O O O O O O O B-fromloc.city_name O B-toloc.city_name O	atis_aircraft
please show me the flights from las vegas to detroit on the twenty eighth	O O O O O O B-fromloc.city_name I-fromloc.city_name O B-toloc.city_name O O B-depart_date.day_number I-depart_date.day_number	atis_flight
what airlines fly from st. petersburg to milwaukee and from milwaukee to tacoma	O O O O B-fromloc.city_name I-fromloc.city_name O B-toloc.city_name O O B-fromloc.city_name O B-toloc.city_name	atis_airline
i'd like to take a flight that begins in boston and lands at dallas fort worth but i'd like to stop over in philadelphia	O O O O O O O O O B-fromloc.city_name O O O B-toloc.city_name I-toloc.city_name I-toloc.city_name O O O O O O O B-stoploc.city_name	atis_flight
give me the earliest flight tomorrow on united airlines from st. petersburg to milwaukee	O O O B-flight_mod O B-depart_date.today_relative O B-airline_name I-airline_name O B-fromloc.city_name I-fromloc.city_name O B-toloc.city_name	atis_flight
american airlines from denver to milwaukee	B-airline_name I-airline_name O B-fromloc.city_name O B-toloc.city_name	atis_flight
what flight is available at noontime from boston to washington what flight is available around noontime from boston to washington	O O O O O B-depart_time.time O B-fromloc.city_name O B-toloc.city_name O O O O B-depart_time.time_relative B-depart_time.time O B-fromloc.city_name O B-toloc.city_name	atis_flight
i need a return flight from philadelphia to boston	O O O O O O B-fromloc.city_name O B-toloc.city_name	atis_flight
northwest flights with stops in denver	B-airline_name O O O O B-stoploc.city_name	atis_flight
what is the first class fare from baltimore to dallas	O O O B-class_type I-class_type O O B-fromloc.city_name O B-toloc.city_name	atis_airfare
could you please tell me the airlines that fly from toronto to san diego	O O O O O O O O O O B-fromloc.city_name O B-toloc.city_name I-toloc.city_name	atis_airline
what is the earliest flight from memphis to cincinnati on june thirtieth	O O O B-flight_mod O O B-fromloc.city_name O B-toloc.city_name O B-depart_date.month_name B-depart_date.day_number	atis_flight
show me the nonstop flights from dallas to houston	O O O B-flight_stop O O B-fromloc.city_name O B-toloc.city_name	atis_flight
show me economy fares from dallas to baltimore	O O B-economy O O B-fromloc.city_name O B-toloc.city_name	atis_airfare
i would like a flight on continental airlines on august twentieth from washington to pittsburgh	O O O O O O B-airline_name I-airline_name O B-depart_date.month_name B-depart_date.day_number O B-fromloc.city_name O B-toloc.city_name	atis_flight
do you have a flight on wednesday from denver to washington dc nonstop	O O O O O O B-depart_date.day_name O B-fromloc.city_name O B-toloc.city_name B-toloc.state_code B-flight_stop	atis_flight
what is ewr	O O B-airport_code	atis_abbreviation
i want to fly boston to san francisco	O O O O B-fromloc.city_name O B-toloc.city_name I-toloc.city_name	atis_flight
what flight leaves dallas for atlanta on august twenty seventh in the evening	O O O B-fromloc.city_name O B-toloc.city_name O B-depart_date.month_name B-depart_date.day_number I-depart_date.day_number O O B-depart_time.period_of_day	atis_flight
wednesday morning flights between baltimore and newark	B-depart_date.day_name B-depart_time.period_of_day O O B-fromloc.city_name O B-toloc.city_name	atis_flight
show me flights from dallas to pittsburgh	O O O O B-fromloc.city_name O B-toloc.city_name	atis_flight
what flights are there arriving in chicago on continental after 11 pm	O O O O O O B-toloc.city_name O B-airline_name B-arrive_time.time_relative B-arrive_time.time I-arrive_time.time	atis_flight
what is the lowest cost fare that delta has between boston and san francisco	O O O B-cost_relative I-cost_relative O O B-airline_name O O B-fromloc.city_name O B-toloc.city_name I-toloc.city_name	atis_airfare
i'd like to go from boston to san francisco	O O O O O B-fromloc.city_name O B-toloc.city_name I-toloc.city_name	atis_flight
round trip air fares from pittsburgh to philadelphia less than 1000 dollars	B-round_trip I-round_trip O O O B-fromloc.city_name O B-toloc.city_name B-cost_relative O B-fare_amount I-fare_amount	atis_airfare
does any airline have a jet flight between pittsburgh and baltimore	O O O O O O O O B-fromloc.city_name O B-toloc.city_name	atis_airline
what is mco	O O B-airport_code	atis_abbreviation
show me the flights from newark new jersey to ontario international next saturday	O O O O O B-fromloc.city_name B-fromloc.state_name I-fromloc.state_name O B-toloc.airport_name I-toloc.airport_name B-depart_date.date_relative B-depart_date.day_name	atis_flight
i want to fly from dallas fort worth to philadelphia	O O O O O B-fromloc.city_name I-fromloc.city_name I-fromloc.city_name O B-toloc.city_name	atis_flight
show me flights between new york city and las vegas	O O O O B-fromloc.city_name I-fromloc.city_name I-fromloc.city_name O B-toloc.city_name I-toloc.city_name	atis_flight
how long does it take to get from atlanta airport into the city of atlanta	O O O O O O O O B-fromloc.airport_name I-fromloc.airport_name O O O O B-toloc.city_name	atis_distance
show me all first class prices from dallas to baltimore	O O O B-class_type I-class_type O O B-fromloc.city_name O B-toloc.city_name	atis_airfare
is there a flight between san francisco and boston with a stopover in dallas fort worth	O O O O O B-fromloc.city_name I-fromloc.city_name O B-toloc.city_name O O O O B-stoploc.city_name I-stoploc.city_name I-stoploc.city_name	atis_flight
show me ground transportation information for san francisco	O O O O O O B-city_name I-city_name	atis_ground_service
need an inexpensive flight from baltimore to san francisco	O O B-flight_mod O O B-fromloc.city_name O B-toloc.city_name I-toloc.city_name	atis_flight
find the earliest flight from boston to oakland that serves breakfast	O O B-flight_mod O O B-fromloc.city_name O B-toloc.city_name O O B-meal_description	atis_flight
i'd like to fly from philadelphia to dallas to san francisco	O O O O O B-fromloc.city_name O B-toloc.city_name O B-toloc.city_name I-toloc.city_name	atis_flight
show me all the direct flights from atlanta to baltimore	O O O O B-connect O O B-fromloc.city_name O B-toloc.city_name	atis_flight
latest flight from houston to san jose	B-flight_mod O O B-fromloc.city_name O B-toloc.city_name I-toloc.city_name	atis_flight
what're the flights from new york city to las vegas that arrive on a sunday	O O O O B-fromloc.city_name I-fromloc.city_name I-fromloc.city_name O B-toloc.city_name I-toloc.city_name O O O O B-arrive_date.day_name	atis_flight
i would like to fly united airlines from washington dc to denver colorado	O O O O O B-airline_name I-airline_name O B-fromloc.city_name B-fromloc.state_code O B-toloc.city_name B-toloc.state_name	atis_flight
okay i need to see economy flights on united between dallas and baltimore	O O O O O B-economy O O B-airline_name O B-fromloc.city_name O B-toloc.city_name	atis_flight
please show me flights from pittsburgh to atlanta on wednesday morning serving breakfast	O O O O O B-fromloc.city_name O B-toloc.city_name O B-depart_date.day_name B-depart_time.period_of_day O B-meal_description	atis_flight
i need information for flights leaving baltimore and arriving in atlanta	O O O O O O B-fromloc.city_name O O O B-toloc.city_name	atis_flight
show me all flights from san francisco to pittsburgh which arrive in pittsburgh before 9 o'clock am tomorrow	O O O O O B-fromloc.city_name I-fromloc.city_name O B-toloc.city_name O O O B-toloc.city_name B-arrive_time.time_relative B-arrive_time.time I-arrive_time.time I-arrive_time.time B-arrive_date.today_relative	atis_flight
show me the fares from dallas to san francisco	O O O O O B-fromloc.city_name O B-toloc.city_name I-toloc.city_name	atis_airfare
please give me flights available from baltimore to philadelphia	O O O O O O B-fromloc.city_name O B-toloc.city_name	atis_flight
what are the flights on january first 1992 from boston to san francisco	O O O O O B-depart_date.month_name B-depart_date.day_number B-depart_date.year O B-fromloc.city_name O B-toloc.city_name I-toloc.city_name	atis_flight
flights from denver to baltimore between 10 am and 2 pm	O O B-fromloc.city_name O B-toloc.city_name O B-depart_time.start_time I-depart_time.start_time O B-depart_time.end_time I-depart_time.end_time	atis_flight
what ground transportation is there in atlanta	O O O O O O B-city_name	atis_ground_service
list nonstop flights from baltimore washington to oakland that arrive between 445 and 515 pm	O B-flight_stop O O B-fromloc.city_name B-fromloc.city_name O B-toloc.city_name O O O B-arrive_time.start_time O B-arrive_time.end_time I-arrive_time.end_time	atis_flight
show flights from baltimore to san francisco between 6 pm and 8 pm on friday	O O O B-fromloc.city_name O B-toloc.city_name I-toloc.city_name O B-depart_time.start_time I-depart_time.start_time O B-depart_time.end_time I-depart_time.end_time O B-depart_date.day_name	atis_flight
i want to fly from denver to san francisco	O O O O O B-fromloc.city_name O B-toloc.city_name I-toloc.city_name	atis_flight
coach fares only weekdays for denver to boston	B-class_type O B-flight_mod I-flight_mod O B-fromloc.city_name O B-toloc.city_name	atis_airfare
what are the coach fares for flights from newark to la leaving after 3 pm	O O O B-class_type O O O O B-fromloc.city_name O B-toloc.city_name O B-depart_time.time_relative B-depart_time.time I-depart_time.time	atis_airfare
from philadelphia to toronto	O B-fromloc.city_name O B-toloc.city_name	atis_flight
i would like a nonstop flight from philadelphia to pittsburgh	O O O O B-flight_stop O O B-fromloc.city_name O B-toloc.city_name	atis_flight
what are my choices of flights leaving early afternoon from minneapolis to indianapolis	O O O O O O O B-depart_time.period_of_day B-depart_time.period_of_day O B-fromloc.city_name O B-toloc.city_name	atis_flight
what is the cheapest flight flying from boston to atlanta before 8	O O O B-cost_relative O O O B-fromloc.city_name O B-toloc.city_name B-depart_time.time_relative B-depart_time.time	atis_flight
list possible round trip daily flights between boston and oakland	O O B-round_trip I-round_trip B-flight_days O O B-fromloc.city_name O B-toloc.city_name	atis_flight
please give me round trip fares from baltimore to philadelphia	O O O B-round_trip I-round_trip O O B-fromloc.city_name O B-toloc.city_name	atis_airfare
find a flight from long beach to st. louis stopping in dallas	O O O O B-fromloc.city_name I-fromloc.city_name O B-toloc.city_name I-toloc.city_name O O B-stoploc.city_name	atis_flight
please list the flights from st. paul to kansas city on friday night that serve meals	O O O O O B-fromloc.city_name I-fromloc.city_name O B-toloc.city_name I-toloc.city_name O B-depart_date.day_name B-depart_time.period_of_day O O B-meal	atis_flight
what is lowest cost air fare available for a flight from dallas to baltimore arriving on july fourth	O O B-cost_relative I-cost_relative O O O O O O O B-fromloc.city_name O B-toloc.city_name O O B-arrive_date.month_name B-arrive_date.day_number	atis_airfare
can you show me the flights from baltimore to dallas	O O O O O O O B-fromloc.city_name O B-toloc.city_name	atis_flight
i need flight information on saturday for a flight from philadelphia to dallas	O O O O O B-depart_date.day_name O O O O B-fromloc.city_name O B-toloc.city_name	atis_flight
show me the flights from denver that go to pittsburgh and then atlanta	O O O O O B-fromloc.city_name O O O B-toloc.city_name O O B-toloc.city_name	atis_flight
what is the earliest flight you have leaving boston heading to philadelphia	O O O B-flight_mod O O O O B-fromloc.city_name O O B-toloc.city_name	atis_flight
what are the least expensive flights from denver to atlanta	O O O B-cost_relative I-cost_relative O O B-fromloc.city_name O B-toloc.city_name	atis_flight
what kind of ground transportation is there once i get to dallas	O O O O O O O O O O O B-city_name	atis_ground_service
show me the flights that go from atlanta to washington on thursday mornings	O O O O O O O B-fromloc.city_name O B-toloc.city_name O B-depart_date.day_name B-depart_time.period_of_day	atis_flight
find a flight on delta from philadelphia to san francisco	O O O O B-airline_name O B-fromloc.city_name O B-toloc.city_name I-toloc.city_name	atis_flight
do you have any flights from boston to dallas fort worth that stop over in philadelphia	O O O O O O B-fromloc.city_name O B-toloc.city_name I-toloc.city_name I-toloc.city_name O O O O B-stoploc.city_name	atis_flight
what is ff	O O B-airline_code	atis_abbreviation
show all nonstop flights from boston to san francisco	O O B-flight_stop O O B-fromloc.city_name O B-toloc.city_name I-toloc.city_name	atis_flight
what kind of ground transportation is available in denver	O O O O O O O O B-city_name	atis_ground_service
i would like to travel from indianapolis to houston	O O O O O O B-fromloc.city_name O B-toloc.city_name	atis_flight
find travel arrangements for a round trip flight from boston to pittsburgh	O O O O O B-round_trip I-round_trip O O B-fromloc.city_name O B-toloc.city_name	atis_flight
please list the tuesday flights from atlanta to st. louis	O O O B-depart_date.day_name O O B-fromloc.city_name O B-toloc.city_name I-toloc.city_name	atis_flight
show me all flights from atlanta to san francisco	O O O O O B-fromloc.city_name O B-toloc.city_name I-toloc.city_name	atis_flight
what is the cheapest fare i can get from dallas to denver	O O O B-cost_relative O O O O O B-fromloc.city_name O B-toloc.city_name	atis_airfare
what is the latest flight from salt lake city to st. petersburg	O O O B-flight_mod O O B-fromloc.city_name I-fromloc.city_name I-fromloc.city_name O B-toloc.city_name I-toloc.city_name	atis_flight
chicago to san francisco on continental	B-fromloc.city_name O B-toloc.city_name I-toloc.city_name O B-airline_name	atis_flight
could you show me all the flights from oakland to salt lake city	O O O O O O O O B-fromloc.city_name O B-toloc.city_name I-toloc.city_name I-toloc.city_name	atis_flight
what cities are served by canadian airlines international	O O O O O B-airline_name I-airline_name I-airline_name	atis_city
san francisco to philadelphia please	B-fromloc.city_name I-fromloc.city_name O B-toloc.city_name O	atis_flight
flights from nashville to seattle	O O B-fromloc.city_name O B-toloc.city_name	atis_flight
what flights are available friday afternoon from philadelphia to oakland california	O O O O B-depart_date.day_name B-depart_time.period_of_day O B-fromloc.city_name O B-toloc.city_name B-toloc.state_name	atis_flight
tell me about flights from toronto to salt lake city leaving toronto between 530 and 7 pm	O O O O O B-fromloc.city_name O B-toloc.city_name I-toloc.city_name I-toloc.city_name O B-fromloc.city_name O B-depart_time.start_time O B-depart_time.end_time I-depart_time.end_time	atis_flight
what kinds of ground transportation is available in dallas fort worth	O O O O O O O O B-city_name I-city_name I-city_name	atis_ground_service
requesting flight information from boston to denver on wednesday	O O O O B-fromloc.city_name O B-toloc.city_name O B-depart_date.day_name	atis_flight
can you list all flights departing from toronto and landing in san diego with a stopover in denver	O O O O O O O B-fromloc.city_name O O O B-toloc.city_name I-toloc.city_name O O O O B-stoploc.city_name	atis_flight
all flights from denver to pittsburgh leaving after 6 pm and before 7 pm	O O O B-fromloc.city_name O B-toloc.city_name O B-depart_time.time_relative B-depart_time.time I-depart_time.time O B-depart_time.time_relative B-depart_time.time I-depart_time.time	atis_flight
list flights from phoenix to detroit on wednesday	O O O B-fromloc.city_name O B-toloc.city_name O B-depart_date.day_name	atis_flight
what is the distance between pittsburgh airport and downtown pittsburgh	O O O O O B-fromloc.airport_name I-fromloc.airport_name O O B-toloc.city_name	atis_distance
show me the flights from love field to any other airport	O O O O O B-fromloc.airport_name I-fromloc.airport_name O O O O	atis_flight
find a flight from charlotte to las vegas that stop in st. louis that serve dinner and i want to find the airline for this flight	O O O O B-fromloc.city_name O B-toloc.city_name I-toloc.city_name O O O B-stoploc.city_name I-stoploc.city_name O O B-meal_description O O O O O O O O O O	atis_flight
list all flights from washington dc to tampa florida	O O O O B-fromloc.city_name B-fromloc.state_code O B-toloc.city_name B-toloc.state_name	atis_flight
can you tell me the cheapest one way fare from boston to san francisco	O O O O O B-cost_relative B-round_trip I-round_trip O O B-fromloc.city_name O B-toloc.city_name I-toloc.city_name	atis_airfare
what airlines are there	O O O O	atis_airline
i would like a flight between denver and san francisco leaving from denver in the afternoon and arriving at 5 pm it must be a nonstop flight	O O O O O O B-fromloc.city_name O B-toloc.city_name I-toloc.city_name O O B-fromloc.city_name O O B-depart_time.period_of_day O O O B-arrive_time.time I-arrive_time.time O O O O B-flight_stop O	atis_flight
is there an airline that advertises having more flights than any other airline	O O O O O O O B-mod O O O O O	atis_airline
phoenix to denver	B-fromloc.city_name O B-toloc.city_name	atis_flight
what is the lowest fare from denver to atlanta	O O O B-cost_relative O O B-fromloc.city_name O B-toloc.city_name	atis_airfare
all flights from boston to washington dc on november eleventh	O O O B-fromloc.city_name O B-toloc.city_name B-toloc.state_code O B-depart_date.month_name B-depart_date.day_number	atis_flight
flight from nashville to cleveland	O O B-fromloc.city_name O B-toloc.city_name	atis_flight
i would like to see the flights from baltimore to philadelphia please	O O O O O O O O B-fromloc.city_name O B-toloc.city_name O	atis_flight
i want a flight on twa from boston to denver	O O O O O B-airline_code O B-fromloc.city_name O B-toloc.city_name	atis_flight
can you list flights from boston to washington with the lowest one way fares that leave on saturday	O O O O O B-fromloc.city_name O B-toloc.city_name O O B-cost_relative B-round_trip I-round_trip O O O O B-depart_date.day_name	atis_flight
give me flights that arrive in baltimore from atlanta denver and pittsburgh	O O O O O O B-toloc.city_name O B-fromloc.city_name B-fromloc.city_name O B-fromloc.city_name	atis_flight
all flights leaving washington dc to san francisco that are first class	O O O B-fromloc.city_name B-fromloc.state_code O B-toloc.city_name I-toloc.city_name O O B-class_type I-class_type	atis_flight
i need a flight from baltimore to seattle	O O O O O B-fromloc.city_name O B-toloc.city_name	atis_flight
what are the ground transportation services in philadelphia	O O O O O O O B-city_name	atis_ground_service
what does fare code qo mean	O O O O B-fare_basis_code O	atis_abbreviation
ground transportation washington	O O B-city_name	atis_ground_service
show me the latest flight to love field	O O O B-flight_mod O O B-toloc.airport_name I-toloc.airport_name	atis_flight
what airlines fly between boston and atlanta	O O O O B-fromloc.city_name O B-toloc.city_name	atis_airline
what is american's last flight from boston to washington dc on july twenty first	O O B-airline_name B-flight_mod O O B-fromloc.city_name O B-toloc.city_name B-toloc.state_code O B-depart_date.month_name B-depart_date.day_number I-depart_date.day_number	atis_flight
show flights from boston to denver on wednesday morning	O O O B-fromloc.city_name O B-toloc.city_name O B-depart_date.day_name B-depart_time.period_of_day	atis_flight
show me all flights from philadelphia to boston on monday which serve a meal and arrive before noon	O O O O O B-fromloc.city_name O B-toloc.city_name O B-depart_date.day_name O O O B-meal O O B-arrive_time.time_relative B-arrive_time.time	atis_flight
list all daily flights between boston and oakland and between oakland and boston using delta airlines	O O B-flight_days O O B-fromloc.city_name O B-toloc.city_name O O B-fromloc.city_name O B-toloc.city_name O B-airline_name I-airline_name	atis_flight
i need a flight from ontario to los angeles on a thursday	O O O O O B-fromloc.city_name O B-toloc.city_name I-toloc.city_name O O B-depart_date.day_name	atis_flight
what are the fares from dallas to san francisco on flight dl 217	O O O O O B-fromloc.city_name O B-toloc.city_name I-toloc.city_name O O B-airline_code B-flight_number	atis_airfare
what are the flights from montreal to chicago	O O O O O B-fromloc.city_name O B-toloc.city_name	atis_flight
list daily flights of united airline from denver to baltimore with first class service	O B-flight_days O O B-airline_name I-airline_name O B-fromloc.city_name O B-toloc.city_name O B-class_type I-class_type O	atis_flight
is there ground transportation from the atlanta airport to downtown atlanta	O O O O O O B-fromloc.airport_name I-fromloc.airport_name O O B-toloc.city_name	atis_ground_service
please show me early morning flights from atlanta to philadelphia on wednesday	O O O B-depart_time.period_of_day B-depart_time.period_of_day O O B-fromloc.city_name O B-toloc.city_name O B-depart_date.day_name	atis_flight
what flights from baltimore to san francisco arrive before 8 pm in san francisco	O O O B-fromloc.city_name O B-toloc.city_name I-toloc.city_name O B-arrive_time.time_relative B-arrive_time.time I-arrive_time.time O B-toloc.city_name I-toloc.city_name	atis_flight
okay could you get me a round trip ticket from indianapolis to kansas city	O O O O O O B-round_trip I-round_trip O O B-fromloc.city_name O B-toloc.city_name I-toloc.city_name	atis_airfare
show me the flights from miami to denver	O O O O O B-fromloc.city_name O B-toloc.city_name	atis_flight
what is the earliest flight flying from pittsburgh to atlanta on july fifth	O O O B-flight_mod O O O B-fromloc.city_name O B-toloc.city_name O B-depart_date.month_name B-depart_date.day_number	atis_flight
find a flight between denver and oakland the flight should leave in the afternoon and arrive near 5 pm the flight should also be nonstop	O O O O B-fromloc.city_name O B-toloc.city_name O O O O O O B-depart_time.period_of_day O O B-arrive_time.time_relative B-arrive_time.time I-arrive_time.time O O O O O B-flight_stop	atis_flight
what ground transportation is available in newark	O O O O O O B-city_name	atis_ground_service
i want a flight from philadelphia to dallas with a stop in atlanta	O O O O O B-fromloc.city_name O B-toloc.city_name O O O O B-stoploc.city_name	atis_flight
i need information on flights from kansas city missouri to salt lake city utah i am interested in only those flights on delta airlines	O O O O O O B-fromloc.city_name I-fromloc.city_name B-fromloc.state_name O B-toloc.city_name I-toloc.city_name I-toloc.city_name B-toloc.state_name O O O O O O O O B-airline_name I-airline_name	atis_flight
when is the first flight leaving from oakland to boston	O O O B-flight_mod O O O B-fromloc.city_name O B-toloc.city_name	atis_flight
flights from phoenix to las vegas	O O B-fromloc.city_name O B-toloc.city_name I-toloc.city_name	atis_flight
tell me about flights leaving from atlanta and going to charlotte north carolina next monday i need to know about flights that arrive in charlotte between 415 and 530 pm	O O O O O O B-fromloc.city_name O O O B-toloc.city_name B-toloc.state_name I-toloc.state_name B-depart_date.date_relative B-depart_date.day_name O O O O O O O O O B-toloc.city_name O B-arrive_time.start_time O B-arrive_time.end_time I-arrive_time.end_time	atis_flight
show me delta flights from dallas to denver	O O B-airline_name O O B-fromloc.city_name O B-toloc.city_name	atis_flight
in denver what kind of ground transportation is there from the airport to downtown	O B-city_name O O O O O O O O O O O O	atis_ground_service
give me a flight from philadelphia to denver on sunday	O O O O O B-fromloc.city_name O B-toloc.city_name O B-depart_date.day_name	atis_flight
show me all fares between philadelphia and san francisco that are less than 200 dollars one way	O O O O O B-fromloc.city_name O B-toloc.city_name I-toloc.city_name O O B-cost_relative O B-fare_amount I-fare_amount B-round_trip I-round_trip	atis_airfare
explain meal codes sd d	O B-meal O B-meal_code I-meal_code	atis_abbreviation
i want the flights from denver to pittsburgh	O O O O O B-fromloc.city_name O B-toloc.city_name	atis_flight
what are all flights from boston to denver	O O O O O B-fromloc.city_name O B-toloc.city_name	atis_flight
show me the cheapest fare from dallas to baltimore	O O O B-cost_relative O O B-fromloc.city_name O B-toloc.city_name	atis_airfare
i'm trying to fly from denver to boston and i want a flight that serves a meal	O O O O O B-fromloc.city_name O B-toloc.city_name O O O O O O O O B-meal	atis_flight
what's the cheapest fare from san francisco to baltimore	O O B-cost_relative O O B-fromloc.city_name I-fromloc.city_name O B-toloc.city_name	atis_airfare
list the round trip flights from st. paul to san jose	O O B-round_trip I-round_trip O O B-fromloc.city_name I-fromloc.city_name O B-toloc.city_name I-toloc.city_name	atis_flight
what's the earliest flight i can get between boston and dallas	O O B-flight_mod O O O O O B-fromloc.city_name O B-toloc.city_name	atis_flight
i'd like to know what type of plane flies from boston to dallas fort worth after 530	O O O O O O O O O O B-fromloc.city_name O B-toloc.city_name I-toloc.city_name I-toloc.city_name B-depart_time.time_relative B-depart_time.time	atis_aircraft
could you please show me all the weekday flights between denver and dallas	O O O O O O O B-flight_mod O O B-fromloc.city_name O B-toloc.city_name	atis_flight
i'd like to fly from columbus to nashville tomorrow morning	O O O O O B-fromloc.city_name O B-toloc.city_name B-depart_date.today_relative B-depart_time.period_of_day	atis_flight
which of the flights from pittsburgh to baltimore on july twenty fifth 1991 carries the smallest number of passengers	O O O O O B-fromloc.city_name O B-toloc.city_name O B-depart_date.month_name B-depart_date.day_number I-depart_date.day_number B-depart_date.year O O B-mod O O O	atis_flight
show me all flights from new york to miami leaving on a tuesday and show me all flights from miami to new york leaving on sunday	O O O O O B-fromloc.city_name I-fromloc.city_name O B-toloc.city_name O O O B-depart_date.day_name O O O O O O B-fromloc.city_name O B-toloc.city_name I-toloc.city_name O O B-depart_date.day_name	atis_flight
list the takeoffs and landings at general mitchell international	O O O O O O B-airport_name I-airport_name I-airport_name	atis_flight
can you give me a list of the flights from atlanta to boston	O O O O O O O O O O B-fromloc.city_name O B-toloc.city_name	atis_flight
show me the first class fares from baltimore to dallas	O O O B-class_type I-class_type O O B-fromloc.city_name O B-toloc.city_name	atis_airfare
flight information from denver to san francisco	O O O B-fromloc.city_name O B-toloc.city_name I-toloc.city_name	atis_flight
can you tell me how to get from the airport in philadelphia to downtown	O O O O O O O O O O O B-fromloc.city_name O O	atis_flight
flights from baltimore to philadelphia please	O O B-fromloc.city_name O B-toloc.city_name O	atis_flight
show me the flights from los angeles to pittsburgh which arrive at pittsburgh on monday	O O O O O B-fromloc.city_name I-fromloc.city_name O B-toloc.city_name O O O B-toloc.city_name O B-arrive_date.day_name	atis_flight
what are the flights dallas to boston on monday morning	O O O O B-fromloc.city_name O B-toloc.city_name O B-depart_date.day_name B-depart_time.period_of_day	atis_flight
i'd like to book an flight on american airlines from boston to san francisco with one stop in pittsburgh	O O O O O O O B-airline_name I-airline_name O B-fromloc.city_name O B-toloc.city_name I-toloc.city_name O B-flight_stop I-flight_stop O B-stoploc.city_name	atis_flight
shortest flight from ontario california to orlando florida	B-flight_mod O O B-fromloc.city_name B-fromloc.state_name O B-toloc.city_name B-toloc.state_name	atis_flight
flights between new york and miami	O O B-fromloc.city_name I-fromloc.city_name O B-toloc.city_name	atis_flight
show me city served both by nationair and canadian airlines international	O O O O O O B-airline_name O B-airline_name I-airline_name I-airline_name	atis_city
what flights go from pittsburgh to newark after 823 in the morning	O O O O B-fromloc.city_name O B-toloc.city_name B-depart_time.time_relative B-depart_time.time O O B-depart_time.period_of_day	atis_flight
show me all flights from san francisco to la guardia nonstop	O O O O O B-fromloc.city_name I-fromloc.city_name O B-toloc.airport_name I-toloc.airport_name B-flight_stop	atis_flight
list all daily flights between boston and oakland as well as boston and oakland using american airline	O O B-flight_days O O B-fromloc.city_name O B-toloc.city_name O O O B-fromloc.city_name O B-toloc.city_name O B-airline_name I-airline_name	atis_flight
show me about the ground transportation in boston	O O O O O O O B-city_name	atis_ground_service
please tell me how many nonstop flights there are from boston to atlanta	O O O O O B-flight_stop O O O O B-fromloc.city_name O B-toloc.city_name	atis_quantity
list the flights from philadelphia to dallas on american airlines	O O O O B-fromloc.city_name O B-toloc.city_name O B-airline_name I-airline_name	atis_flight
show me the fares for delta flights from dallas to san francisco	O O O O O B-airline_name O O B-fromloc.city_name O B-toloc.city_name I-toloc.city_name	atis_airfare
what type of aircraft are used on flights from cleveland to dallas that leave before noon	O O O O O O O O O B-fromloc.city_name O B-toloc.city_name O O B-depart_time.time_relative B-depart_time.time	atis_aircraft
do you have a night flight from washington to boston on august twenty seventh	O O O O B-depart_time.period_of_day O O B-fromloc.city_name O B-toloc.city_name O B-depart_date.month_name B-depart_date.day_number I-depart_date.day_number	atis_flight
what nonstop flights are available from oakland to pittsburgh	O B-flight_stop O O O O B-fromloc.city_name O B-toloc.city_name	atis_flight
are there any flights next monday morning from pittsburgh to san francisco	O O O O B-depart_date.date_relative B-depart_date.day_name B-depart_time.period_of_day O B-fromloc.city_name O B-toloc.city_name I-toloc.city_name	atis_flight
please show me the return flights from miami to new york	O O O O B-round_trip O O B-fromloc.city_name O B-toloc.city_name I-toloc.city_name	atis_flight
ground transportation in baltimore	O O O B-city_name	atis_ground_service
show me flights from denver to atlanta on june sixteenth	O O O O B-fromloc.city_name O B-toloc.city_name O B-depart_date.month_name B-depart_date.day_number	atis_flight
show me the cheapest flights from san francisco to boston	O O O B-cost_relative O O B-fromloc.city_name I-fromloc.city_name O B-toloc.city_name	atis_flight
what are the rental car rates in san francisco	O O O B-transport_type I-transport_type O O B-city_name I-city_name	atis_ground_fare
explain fare code qx	O O O B-fare_basis_code	atis_abbreviation
i would like to fly from pittsburgh to san francisco	O O O O O O B-fromloc.city_name O B-toloc.city_name I-toloc.city_name	atis_flight
i'm trying to find a flight from columbus to phoenix through cincinnati	O O O O O O O B-fromloc.city_name O B-toloc.city_name O B-stoploc.city_name	atis_flight
show me the flights from salt lake city to st. petersburg on wednesday	O O O O O B-fromloc.city_name I-fromloc.city_name I-fromloc.city_name O B-toloc.city_name I-toloc.city_name O B-depart_date.day_name	atis_flight
show me all ground transportation in washington dc	O O O O O O B-city_name B-state_code	atis_ground_service
i'd like a ticket from denver to atlanta with a stopover in pittsburgh is this possible	O O O O O B-fromloc.city_name O B-toloc.city_name O O O O B-stoploc.city_name O O O	atis_airfare
show me the airlines that fly from san francisco to boston	O O O O O O O B-fromloc.city_name I-fromloc.city_name O B-toloc.city_name	atis_airline
do you have a flight from atlanta to baltimore nonstop on a boeing 757 arriving baltimore around 7 pm	O O O O O O B-fromloc.city_name O B-toloc.city_name B-flight_stop O O O B-aircraft_code O B-toloc.city_name B-arrive_time.time_relative B-arrive_time.time I-arrive_time.time	atis_flight
show me flights available from atlanta to baltimore leaving on monday morning	O O O O O B-fromloc.city_name O B-toloc.city_name O O B-depart_date.day_name B-depart_time.period_of_day	atis_flight
can you list all flights from toronto to san diego	O O O O O O B-fromloc.city_name O B-toloc.city_name I-toloc.city_name	atis_flight
please give me direct morning flights from pittsburgh to atlanta	O O O B-connect B-depart_time.period_of_day O O B-fromloc.city_name O B-toloc.city_name	atis_flight
is there limousine service available at baltimore airport	O O B-transport_type O O O B-airport_name I-airport_name	atis_ground_service
show me the flights from toronto to salt lake city which leave toronto after 6 pm	O O O O O B-fromloc.city_name O B-toloc.city_name I-toloc.city_name I-toloc.city_name O O B-fromloc.city_name B-depart_time.time_relative B-depart_time.time I-depart_time.time	atis_flight
can i get a rental car in dallas	O O O O B-transport_type I-transport_type O B-city_name	atis_ground_service
i need a listing of flights from new york city to montreal canada departing thursday in the morning	O O O O O O O B-fromloc.city_name I-fromloc.city_name I-fromloc.city_name O B-toloc.city_name B-toloc.country_name O B-depart_date.day_name O O B-depart_time.period_of_day	atis_flight
i'd like to find the cheapest one way fare from baltimore to denver	O O O O O B-cost_relative B-round_trip I-round_trip O O B-fromloc.city_name O B-toloc.city_name	atis_airfare
show me flights from baltimore to philadelphia please	O O O O B-fromloc.city_name O B-toloc.city_name O	atis_flight
how much does the american airlines flight 71 from dallas to san francisco cost	O O O O B-airline_name I-airline_name O B-flight_number O B-fromloc.city_name O B-toloc.city_name I-toloc.city_name O	atis_airfare
what is the earliest flight arriving in charlotte from st. louis on friday	O O O B-flight_mod O O O B-toloc.city_name O B-fromloc.city_name I-fromloc.city_name O B-arrive_date.day_name	atis_flight
show me the cheapest flights round trip from new york to san jose	O O O B-cost_relative O B-round_trip I-round_trip O B-fromloc.city_name I-fromloc.city_name O B-toloc.city_name I-toloc.city_name	atis_flight
first class round trip airfare from indianapolis to memphis	B-class_type I-class_type B-round_trip I-round_trip O O B-fromloc.city_name O B-toloc.city_name	atis_airfare
tell me about ground transportation at san francisco	O O O O O O B-city_name I-city_name	atis_ground_service
show flights from denver to oakland that arrive after 12 o'clock	O O O B-fromloc.city_name O B-toloc.city_name O O B-arrive_time.time_relative B-arrive_time.time I-arrive_time.time	atis_flight
please list the flights from dallas fort worth to dc baltimore on july twenty third	O O O O O B-fromloc.city_name I-fromloc.city_name I-fromloc.city_name O B-toloc.state_code B-toloc.city_name O B-depart_date.month_name B-depart_date.day_number I-depart_date.day_number	atis_flight
i want to fly from philadelphia to dallas to san francisco on monday july eighth	O O O O O B-fromloc.city_name O B-toloc.city_name O B-toloc.city_name I-toloc.city_name O B-depart_date.day_name B-depart_date.month_name B-depart_date.day_number	atis_flight
how many nonstop flights going from dallas to oakland july twenty seventh	O O B-flight_stop O O O B-fromloc.city_name O B-toloc.city_name B-arrive_date.month_name B-arrive_date.day_number I-arrive_date.day_number	atis_quantity
show me the flight with the smallest seating capacity which leaves pittsburgh and arrives in baltimore on june fourteenth	O O O O O O B-mod O O O O B-fromloc.city_name O O O B-toloc.city_name O B-arrive_date.month_name B-arrive_date.day_number	atis_flight
flight from long beach to columbus on twenty seventh	O O B-fromloc.city_name I-fromloc.city_name O B-toloc.city_name O B-depart_date.day_number I-depart_date.day_number	atis_flight
what are the classes of service for continental airlines	O O O O O O O B-airline_name I-airline_name	atis_flight
what is the earliest flight from boston to bwi that serves a snack	O O O B-flight_mod O O B-fromloc.city_name O B-toloc.airport_code O O O B-meal_description	atis_flight
show me flights from washington dc to san francisco with a stopover in denver	O O O O B-fromloc.city_name B-fromloc.state_code O B-toloc.city_name I-toloc.city_name O O O O B-stoploc.city_name	atis_flight
what airlines flies out of atlanta	O O O O O B-fromloc.city_name	atis_airline
list flights from houston to memphis june twenty ninth	O O O B-fromloc.city_name O B-toloc.city_name B-depart_date.month_name B-depart_date.day_number I-depart_date.day_number	atis_flight
i need a late flight from san francisco to boston on wednesday	O O O B-flight_mod O O B-fromloc.city_name I-fromloc.city_name O B-toloc.city_name O B-depart_date.day_name	atis_flight
what type of aircraft leaves from boston to washington dc at 9 am	O O O O O O B-fromloc.city_name O B-toloc.city_name B-toloc.state_code O B-depart_time.time I-depart_time.time	atis_aircraft
flights from baltimore to san francisco	O O B-fromloc.city_name O B-toloc.city_name I-toloc.city_name	atis_flight
show me all flights that arrive in philadelphia from baltimore denver or pittsburgh	O O O O O O O B-toloc.city_name O B-fromloc.city_name B-fromloc.city_name B-or B-fromloc.city_name	atis_flight
i'm looking for flights from pittsburgh to philadelphia leaving before 9 am	O O O O O B-fromloc.city_name O B-toloc.city_name O B-depart_time.time_relative B-depart_time.time I-depart_time.time	atis_flight
what is the distance from boston airport to boston	O O O O O B-fromloc.airport_name I-fromloc.airport_name O B-toloc.city_name	atis_distance
i'd like the cheapest one way fare from boston to atlanta please	O O O B-cost_relative B-round_trip I-round_trip O O B-fromloc.city_name O B-toloc.city_name O	atis_airfare
show me flights between new york city and las vegas on sunday	O O O O B-fromloc.city_name I-fromloc.city_name I-fromloc.city_name O B-toloc.city_name I-toloc.city_name O B-depart_date.day_name	atis_flight
what is the cheapest one way fare from boston to baltimore	O O O B-cost_relative B-round_trip I-round_trip O O B-fromloc.city_name O B-toloc.city_name	atis_airfare
weekday flights from san francisco to denver	B-flight_mod O O B-fromloc.city_name I-fromloc.city_name O B-toloc.city_name	atis_flight
show me the nonstop flights from nashville to st. louis	O O O B-flight_stop O O B-fromloc.city_name O B-toloc.city_name I-toloc.city_name	atis_flight
i'd like to find a flight from miami florida to las vegas nevada that would arrive before 4 pm on sunday	O O O O O O O B-fromloc.city_name B-fromloc.state_name O B-toloc.city_name I-toloc.city_name B-toloc.state_name O O O B-arrive_time.time_relative B-arrive_time.time I-arrive_time.time O B-arrive_date.day_name	atis_flight
show me the lowest price from dallas to baltimore	O O O B-cost_relative I-cost_relative O B-fromloc.city_name O B-toloc.city_name	atis_flight
i'd like to book the cheapest one way flight from denver to pittsburgh on july fifteenth	O O O O O B-cost_relative B-round_trip I-round_trip O O B-fromloc.city_name O B-toloc.city_name O B-depart_date.month_name B-depart_date.day_number	atis_flight
how many flights are there between san francisco and philadelphia on august eighteenth	O O O O O O B-fromloc.city_name I-fromloc.city_name O B-toloc.city_name O B-depart_date.month_name B-depart_date.day_number	atis_quantity
please list all available flights from oakland california to philadelphia on wednesday	O O O O O O B-fromloc.city_name B-fromloc.state_name O B-toloc.city_name O B-depart_date.day_name	atis_flight
how much is a first class ticket from baltimore to san francisco	O O O O B-class_type I-class_type O O B-fromloc.city_name O B-toloc.city_name I-toloc.city_name	atis_airfare
list all flights from new york to las vegas that fly nonstop on sunday and list flights from memphis to las vegas that fly nonstop on sunday	O O O O B-fromloc.city_name I-fromloc.city_name O B-toloc.city_name I-toloc.city_name O O B-flight_stop O B-depart_date.day_name O O O O B-fromloc.city_name O B-toloc.city_name I-toloc.city_name O O B-flight_stop O B-depart_date.day_name	atis_flight
show me the latest flight from las vegas to denver	O O O B-flight_mod O O B-fromloc.city_name I-fromloc.city_name O B-toloc.city_name	atis_flight
i want information on flights from atlanta to washington dc give me information on flights after 4 pm on wednesday	O O O O O O B-fromloc.city_name O B-toloc.city_name B-toloc.state_code O O O O O B-depart_time.time_relative B-depart_time.time I-depart_time.time O B-depart_date.day_name	atis_flight
i need to fly from kansas city to chicago leaving next wednesday and returning the following day	O O O O O B-fromloc.city_name I-fromloc.city_name O B-toloc.city_name O B-depart_date.date_relative B-depart_date.day_name O O B-return_date.date_relative I-return_date.date_relative I-return_date.date_relative	atis_flight
i need a flight from st. petersburg to miami for thursday	O O O O O B-fromloc.city_name I-fromloc.city_name O B-toloc.city_name O B-depart_date.day_name	atis_flight
list the cheapest one way flight from miami florida to charlotte north carolina	O O B-cost_relative B-round_trip I-round_trip O O B-fromloc.city_name B-fromloc.state_name O B-toloc.city_name B-toloc.state_name I-toloc.state_name	atis_flight
are there any flights on us air from pittsburgh to atlanta on wednesday	O O O O O B-airline_name I-airline_name O B-fromloc.city_name O B-toloc.city_name O B-depart_date.day_name	atis_flight
what is the least expensive flight from atlanta to boston	O O O B-cost_relative I-cost_relative O O B-fromloc.city_name O B-toloc.city_name	atis_flight
what are the flights from orlando to kansas city	O O O O O B-fromloc.city_name O B-toloc.city_name I-toloc.city_name	atis_flight
show me the flights from baltimore to dallas	O O O O O B-fromloc.city_name O B-toloc.city_name	atis_flight
show first flight from boston to philadelphia	O B-flight_mod O O B-fromloc.city_name O B-toloc.city_name	atis_flight
i would like the earliest morning flight from atlanta to philadelphia on wednesday morning	O O O O B-flight_mod B-depart_time.period_of_day O O B-fromloc.city_name O B-toloc.city_name O B-depart_date.day_name B-depart_time.period_of_day	atis_flight
list types of aircraft that fly between boston and san francisco	O O O O O O O B-fromloc.city_name O B-toloc.city_name I-toloc.city_name	atis_aircraft
i want to fly from boston to san francisco	O O O O O B-fromloc.city_name O B-toloc.city_name I-toloc.city_name	atis_flight
first flights from pittsburgh to atlanta on a thursday	B-flight_mod O O B-fromloc.city_name O B-toloc.city_name O O B-depart_date.day_name	atis_flight
please list the friday night flights from st. paul to kansas city	O O O B-depart_date.day_name B-depart_time.period_of_day O O B-fromloc.city_name I-fromloc.city_name O B-toloc.city_name I-toloc.city_name	atis_flight
what are the seating capacities of planes between pittsburgh and baltimore	O O O O O O O O B-fromloc.city_name O B-toloc.city_name	atis_capacity
i need a flight from kansas city to chicago that leaves wednesday and arrives in chicago around 7 pm	O O O O O B-fromloc.city_name I-fromloc.city_name O B-toloc.city_name O O B-depart_date.day_name O O O B-toloc.city_name B-arrive_time.time_relative B-arrive_time.time I-arrive_time.time	atis_flight
information on ground transportation from airport to downtown boston	O O O O O O O O B-toloc.city_name	atis_ground_service
what flights go from newark to boston after 5 pm	O O O O B-fromloc.city_name O B-toloc.city_name B-depart_time.time_relative B-depart_time.time I-depart_time.time	atis_flight
what flights go from boston to pittsburgh after 6 o'clock next tuesday	O O O O B-fromloc.city_name O B-toloc.city_name B-depart_time.time_relative B-depart_time.time I-depart_time.time B-depart_date.date_relative B-depart_date.day_name	atis_flight
i want to fly from boston to baltimore	O O O O O B-fromloc.city_name O B-toloc.city_name	atis_flight
i'd like flights on american from philadelphia to dallas arriving before 1145 am	O O O O B-airline_name O B-fromloc.city_name O B-toloc.city_name O B-arrive_time.time_relative B-arrive_time.time I-arrive_time.time	atis_flight
what is the earliest united airlines flight flying from denver to baltimore and arriving on july fourth	O O O B-flight_mod B-airline_name I-airline_name O O O B-fromloc.city_name O B-toloc.city_name O O O B-arrive_date.month_name B-arrive_date.day_number	atis_flight
what flights are available from atlanta to oakland with one way economy fares	O O O O O B-fromloc.city_name O B-toloc.city_name O B-round_trip I-round_trip B-economy O	atis_flight
what planes does united use	O O O B-airline_name O	atis_aircraft
show me the flights from denver to las vegas	O O O O O B-fromloc.city_name O B-toloc.city_name I-toloc.city_name	atis_flight
list the flights between san jose and houston	O O O O B-fromloc.city_name I-fromloc.city_name O B-toloc.city_name	atis_flight
find me flights that are nonstop between boston and dallas	O O O O O B-flight_stop O B-fromloc.city_name O B-toloc.city_name	atis_flight
find the cheapest one way fare from boston to oakland	O O B-cost_relative B-round_trip I-round_trip O O B-fromloc.city_name O B-toloc.city_name	atis_airfare
i'd like a flight tomorrow from san diego to toronto	O O O O B-depart_date.today_relative O B-fromloc.city_name I-fromloc.city_name O B-toloc.city_name	atis_flight
what are the flights from kansas city to burbank on saturday may twenty two on america west	O O O O O B-fromloc.city_name I-fromloc.city_name O B-toloc.city_name O B-depart_date.day_name B-depart_date.month_name B-depart_date.day_number I-depart_date.day_number O B-airline_name I-airline_name	atis_flight
show me the flights from philadelphia to baltimore	O O O O O B-fromloc.city_name O B-toloc.city_name	atis_flight
what are the early weekday flights from san francisco to pittsburgh	O O O B-flight_mod O O O B-fromloc.city_name I-fromloc.city_name O B-toloc.city_name	atis_flight
flights from indianapolis to seattle washington	O O B-fromloc.city_name O B-toloc.city_name B-toloc.state_name	atis_flight
flights from atlanta to washington dc on thursday morning	O O B-fromloc.city_name O B-toloc.city_name B-toloc.state_code O B-depart_date.day_name B-depart_time.period_of_day	atis_flight
flights from phoenix to las vegas	O O B-fromloc.city_name O B-toloc.city_name I-toloc.city_name	atis_flight
now show me the flights from denver to philadelphia on a saturday	O O O O O O B-fromloc.city_name O B-toloc.city_name O O B-depart_date.day_name	atis_flight
please give me the prices for all flights from philadelphia to denver airport next sunday	O O O O O O O O O B-fromloc.city_name O B-toloc.airport_name I-toloc.airport_name B-depart_date.date_relative B-depart_date.day_name	atis_airfare
show me the flights from baltimore to boston	O O O O O B-fromloc.city_name O B-toloc.city_name	atis_flight
on eastern flight 825 flying from atlanta to denver can you tell me what type of aircraft is used on a flight when it leaves at 555	O B-airline_name O B-flight_number O O B-fromloc.city_name O B-toloc.city_name O O O O O O O O O O O O O O O O O B-depart_time.time	atis_flight
what flights from burbank to milwaukee leave burbank tomorrow	O O O B-fromloc.city_name O B-toloc.city_name O B-fromloc.city_name B-depart_date.today_relative	atis_flight
show all airlines flying from pittsburgh to san francisco	O O O O O B-fromloc.city_name O B-toloc.city_name I-toloc.city_name	atis_airline
is there ground transportation from the milwaukee airport to the downtown area	O O O O O O B-airport_name I-airport_name O O O O	atis_ground_service
i want to fly from atlanta to philadelphia nonstop	O O O O O B-fromloc.city_name O B-toloc.city_name B-flight_stop	atis_flight
what is the cheapest flight from washington to san francisco on friday	O O O B-cost_relative O O B-fromloc.city_name O B-toloc.city_name I-toloc.city_name O B-depart_date.day_name	atis_flight
could you give me the schedule of flights for american and delta to dfw on august fifteenth	O O O O O B-flight_time O O O B-airline_name O B-airline_name O B-toloc.airport_code O B-depart_date.month_name B-depart_date.day_number	atis_flight_time
what is the cost for these flights from baltimore to philadelphia	O O O O O O O O B-fromloc.city_name O B-toloc.city_name	atis_airfare
i want to travel from philadelphia to san francisco with a stopover in dallas	O O O O O B-fromloc.city_name O B-toloc.city_name I-toloc.city_name O O O O B-stoploc.city_name	atis_flight
show me all flights both direct and connecting from dallas fort worth to either san francisco or oakland that depart after 7 pm	O O O O O O O O O B-fromloc.city_name I-fromloc.city_name I-fromloc.city_name O O B-toloc.city_name I-toloc.city_name B-or B-toloc.city_name O O B-depart_time.time_relative B-depart_time.time I-depart_time.time	atis_flight
show me all flights from pittsburgh to dallas	O O O O O B-fromloc.city_name O B-toloc.city_name	atis_flight
dallas to san francisco leaving after 4 in the afternoon please	B-fromloc.city_name O B-toloc.city_name I-toloc.city_name O B-depart_time.time_relative B-depart_time.time O O B-depart_time.period_of_day O	atis_flight
i'm trying to make a connection between denver and san francisco does delta airline fly between those two	O O O O O O O B-fromloc.city_name O B-toloc.city_name I-toloc.city_name O B-airline_name I-airline_name O O O O	atis_flight
is there a flight around 3 pm from charlotte to minneapolis	O O O O B-depart_time.time_relative B-depart_time.time I-depart_time.time O B-fromloc.city_name O B-toloc.city_name	atis_flight
flights from long beach to nashville	O O B-fromloc.city_name I-fromloc.city_name O B-toloc.city_name	atis_flight
what is the cheapest flight from long beach to memphis	O O O B-cost_relative O O B-fromloc.city_name I-fromloc.city_name O B-toloc.city_name	atis_flight
show me all the flights from boston to denver that serve lunch	O O O O O O B-fromloc.city_name O B-toloc.city_name O O B-meal_description	atis_flight
what is the latest flight leaving newark for los angeles wednesday	O O O B-flight_mod O O B-fromloc.city_name O B-toloc.city_name I-toloc.city_name B-depart_date.day_name	atis_flight
flight from philadelphia to dallas arriving before 4 pm on saturday	O O B-fromloc.city_name O B-toloc.city_name O B-arrive_time.time_relative B-arrive_time.time I-arrive_time.time O B-arrive_date.day_name	atis_flight
what is fare code f	O O O O B-fare_basis_code	atis_abbreviation
how many fare codes belong to economy class	O O O O O O B-economy I-economy	atis_quantity
show me the cheapest round trip fare from baltimore to dallas	O O O B-cost_relative B-round_trip I-round_trip O O B-fromloc.city_name O B-toloc.city_name	atis_airfare
which northwest flights stop in denver before noon	O B-airline_name O O O B-stoploc.city_name B-depart_time.time_relative B-depart_time.time	atis_flight
what are the most expensive first class tickets between atlanta and dallas	O O O B-cost_relative I-cost_relative B-class_type I-class_type O O B-fromloc.city_name O B-toloc.city_name	atis_airfare
fly from denver to philadelphia on continental	O O B-fromloc.city_name O B-toloc.city_name O B-airline_name	atis_flight
give me nonstop flights from new york city to las vegas	O O B-flight_stop O O B-fromloc.city_name I-fromloc.city_name I-fromloc.city_name O B-toloc.city_name I-toloc.city_name	atis_flight
what is the cheapest fare one way between pittsburgh and denver	O O O B-cost_relative O B-round_trip I-round_trip O B-fromloc.city_name O B-toloc.city_name	atis_airfare
list daily flights from oakland to boston using continental airlines	O B-flight_days O O B-fromloc.city_name O B-toloc.city_name O B-airline_name I-airline_name	atis_flight
what is the earliest flight that i can get from bwi to boston logan	O O O B-flight_mod O O O O O O B-fromloc.airport_code O B-toloc.city_name B-toloc.airport_name	atis_flight
what northwest airline flights leave denver before noon	O B-airline_name I-airline_name O O B-fromloc.city_name B-depart_time.time_relative B-depart_time.time	atis_flight
list the nonstop flights from denver to washington dc	O O B-flight_stop O O B-fromloc.city_name O B-toloc.city_name B-toloc.state_code	atis_flight
i would like a nonstop flight between pittsburgh and philadelphia leaving in the afternoon and arriving in the vicinity of 5 pm	O O O O B-flight_stop O O B-fromloc.city_name O B-toloc.city_name O O O B-arrive_time.period_of_day O O O O B-arrive_time.time_relative O B-arrive_time.time I-arrive_time.time	atis_flight
show me the flights from pittsburgh to baltimore	O O O O O B-fromloc.city_name O B-toloc.city_name	atis_flight
do i get a meal on the atlanta to bwi flight eastern 210	O O O O B-meal O O B-fromloc.city_name O B-toloc.airport_code O B-airline_name B-flight_number	atis_meal
is there an atlanta flight to denver connecting	O O O B-fromloc.city_name O O B-toloc.city_name B-connect	atis_flight
what is the cheapest one way ticket from denver to pittsburgh	O O O B-cost_relative B-round_trip I-round_trip O O B-fromloc.city_name O B-toloc.city_name	atis_airfare
i want to go between boston and washington early in the morning	O O O O O B-fromloc.city_name O B-toloc.city_name B-depart_time.period_mod O O B-depart_time.period_of_day	atis_flight
what are the flights from boston to san francisco	O O O O O B-fromloc.city_name O B-toloc.city_name I-toloc.city_name	atis_flight
what's the last flight leaving from pittsburgh to oakland	O O B-flight_mod O O O B-fromloc.city_name O B-toloc.city_name	atis_flight
all round trip flights between new york and miami that are first class	O B-round_trip I-round_trip O O B-fromloc.city_name I-fromloc.city_name O B-toloc.city_name O O B-class_type I-class_type	atis_flight
show me the flights from boston to pittsburgh on wednesdays and thursdays	O O O O O B-fromloc.city_name O B-toloc.city_name O B-depart_date.day_name O B-depart_date.day_name	atis_flight
what are the flights on january first 1992 from boston to san francisco	O O O O O B-depart_date.month_name B-depart_date.day_number B-depart_date.year O B-fromloc.city_name O B-toloc.city_name I-toloc.city_name	atis_flight
i'd like to have flight from denver to pittsburgh	O O O O O O B-fromloc.city_name O B-toloc.city_name	atis_flight
show me all flights arriving to denver from oakland	O O O O O O B-toloc.city_name O B-fromloc.city_name	atis_flight
give me the flights from milwaukee to st. louis leaving sunday morning	O O O O O B-fromloc.city_name O B-toloc.city_name I-toloc.city_name O B-depart_date.day_name B-depart_time.period_of_day	atis_flight
yes what flights will be used on july seventh in the morning from atlanta to boston	O O O O O O O B-depart_date.month_name B-depart_date.day_number O O B-depart_time.period_of_day O B-fromloc.city_name O B-toloc.city_name	atis_flight
show me the flights from new york to los angeles with stop in milwaukee	O O O O O B-fromloc.city_name I-fromloc.city_name O B-toloc.city_name I-toloc.city_name O O O B-stoploc.city_name	atis_flight
show me flights from pittsburgh to san francisco	O O O O B-fromloc.city_name O B-toloc.city_name I-toloc.city_name	atis_flight
round trip houston to las vegas nonstop	B-round_trip I-round_trip B-fromloc.city_name O B-toloc.city_name I-toloc.city_name B-flight_stop	atis_flight
what is the earliest flight from ontario to memphis	O O O B-flight_mod O O B-fromloc.city_name O B-toloc.city_name	atis_flight
what's the lowest round trip fare from dallas to atlanta	O O B-cost_relative B-round_trip I-round_trip O O B-fromloc.city_name O B-toloc.city_name	atis_airfare
what flights are available from denver to philadelphia on wednesday	O O O O O B-fromloc.city_name O B-toloc.city_name O B-depart_date.day_name	atis_flight
show me airlines going from pittsburgh going to denver and then continuing to san francisco on monday	O O O O O B-fromloc.city_name O O B-toloc.city_name O O O O B-toloc.city_name I-toloc.city_name O B-depart_date.day_name	atis_airline
please show me all the flights from indianapolis to san diego tomorrow	O O O O O O O B-fromloc.city_name O B-toloc.city_name I-toloc.city_name B-depart_date.today_relative	atis_flight
all flights and fares from denver to pittsburgh on us air number 1039 on a thursday	O O O O O B-fromloc.city_name O B-toloc.city_name O B-airline_name I-airline_name O B-flight_number O O B-depart_date.day_name	atis_flight#atis_airfare
list least expensive flight from dallas to baltimore	O B-cost_relative I-cost_relative O O B-fromloc.city_name O B-toloc.city_name	atis_flight
give me the flights from pittsburgh to los angeles thursday evening	O O O O O B-fromloc.city_name O B-toloc.city_name I-toloc.city_name B-depart_date.day_name B-depart_time.period_of_day	atis_flight
how much is a first class ticket from washington to san francisco leaving on friday	O O O O B-class_type I-class_type O O B-fromloc.city_name O B-toloc.city_name I-toloc.city_name O O B-depart_date.day_name	atis_airfare
give me the least expensive first class round trip ticket on us air from cleveland to miami	O O O B-cost_relative I-cost_relative B-class_type I-class_type B-round_trip I-round_trip O O B-airline_name I-airline_name O B-fromloc.city_name O B-toloc.city_name	atis_airfare
okay i need to get a flight from houston to seattle	O O O O O O O O B-fromloc.city_name O B-toloc.city_name	atis_flight
what are the flights from kansas city to burbank on saturday may twenty two on southwest	O O O O O B-fromloc.city_name I-fromloc.city_name O B-toloc.city_name O B-depart_date.day_name B-depart_date.month_name B-depart_date.day_number I-depart_date.day_number O B-airline_name	atis_flight
please list the flight times from newark to boston	O O O B-flight_time I-flight_time O B-fromloc.city_name O B-toloc.city_name	atis_flight_time
all flights from boston to washington	O O O B-fromloc.city_name O B-toloc.city_name	atis_flight
show me fares less than 400 dollars for flights from dallas to baltimore	O O O B-cost_relative O B-fare_amount I-fare_amount O O O B-fromloc.city_name O B-toloc.city_name	atis_airfare
a first class flight to san francisco on american airlines tuesday next week	O B-class_type I-class_type O O B-toloc.city_name I-toloc.city_name O B-airline_name I-airline_name B-depart_date.day_name B-depart_date.date_relative O	atis_flight
show all flights between san francisco and philadelphia for september fifteenth	O O O O B-fromloc.city_name I-fromloc.city_name O B-toloc.city_name O B-depart_date.month_name B-depart_date.day_number	atis_flight
what is the earliest american airlines flight leaving philadelphia for dallas	O O O B-flight_mod B-airline_name I-airline_name O O B-fromloc.city_name O B-toloc.city_name	atis_flight
i want all flights from atlanta to washington dc on thursday	O O O O O B-fromloc.city_name O B-toloc.city_name B-toloc.state_code O B-depart_date.day_name	atis_flight
what is the earliest flight from boston to philadelphia	O O O B-flight_mod O O B-fromloc.city_name O B-toloc.city_name	atis_flight
show me the flights from baltimore to atlanta	O O O O O B-fromloc.city_name O B-toloc.city_name	atis_flight
i need to fly from washington to san francisco but i'd like to stop over at dallas can you tell me a schedule of flights that will do that	O O O O O B-fromloc.city_name O B-toloc.city_name I-toloc.city_name O O O O O O O B-stoploc.city_name O O O O O B-flight_time O O O O O O	atis_flight
i would like to know if i fly on american flight number 813 from boston to oakland if i will stop enroute at another city	O O O O O O O O O B-airline_name O B-flight_number O O B-fromloc.city_name O B-toloc.city_name O O O O O O O O	atis_flight
is there an airport limousine at the atlanta airport	O O O B-transport_type I-transport_type O O B-airport_name I-airport_name	atis_ground_service
please list the morning flights from kansas city to atlanta	O O O B-depart_time.period_of_day O O B-fromloc.city_name I-fromloc.city_name O B-toloc.city_name	atis_flight
from denver to baltimore	O B-fromloc.city_name O B-toloc.city_name	atis_flight
what's the cheapest one way flight from denver to pittsburgh	O O B-cost_relative B-round_trip I-round_trip O O B-fromloc.city_name O B-toloc.city_name	atis_flight
show me one way flights from milwaukee to orlando leaving on wednesday morning	O O B-round_trip I-round_trip O O B-fromloc.city_name O B-toloc.city_name O O B-depart_date.day_name B-depart_time.period_of_day	atis_flight
what are the flights from cleveland to indianapolis on wednesday may twelfth on either twa delta or continental	O O O O O B-fromloc.city_name O B-toloc.city_name O B-depart_date.day_name B-depart_date.month_name B-depart_date.day_number O O B-airline_code B-airline_name B-or B-airline_name	atis_flight
how many cities are served by continental with first class flights	O O O O O O B-airline_name O B-class_type I-class_type O	atis_quantity
eastern flight 825 from atlanta to denver leaving at 555 what type of aircraft is used on that flight	B-airline_name O B-flight_number O B-fromloc.city_name O B-toloc.city_name O O B-depart_time.time O O O O O O O O O	atis_flight
show me the flights leaving from love field	O O O O O O B-fromloc.airport_name I-fromloc.airport_name	atis_flight
what's the next smallest plane after a turboprop	O O O B-mod O O O O	atis_aircraft
give me the flights from baltimore to pittsburgh	O O O O O B-fromloc.city_name O B-toloc.city_name	atis_flight
information on american airline flights from washington to philadelphia early morning times of flight	O O B-airline_name I-airline_name O O B-fromloc.city_name O B-toloc.city_name B-depart_time.period_of_day B-depart_time.period_of_day B-flight_time I-flight_time I-flight_time	atis_flight
show me flights from baltimore to philadelphia	O O O O B-fromloc.city_name O B-toloc.city_name	atis_flight
on the flight from baltimore to san francisco on us air leaving at 420 what type of aircraft is used	O O O O B-fromloc.city_name O B-toloc.city_name I-toloc.city_name O B-airline_name I-airline_name O O B-depart_time.time O O O O O O	atis_flight
i'd like the earliest flight information from boston to san francisco with a meal	O O O B-flight_mod O O O B-fromloc.city_name O B-toloc.city_name I-toloc.city_name O O B-meal	atis_flight
which airlines have first class flights today	O O O B-class_type I-class_type O B-depart_date.today_relative	atis_airline
show me ground transportation information for pittsburgh	O O O O O O B-city_name	atis_ground_service
i want to fly from detroit to st. petersburg on northwest airlines and leave around 9 am tell me what aircraft are used by this flight and tell me the flight number	O O O O O B-fromloc.city_name O B-toloc.city_name I-toloc.city_name O B-airline_name I-airline_name O O B-depart_time.time_relative B-depart_time.time I-depart_time.time O O O O O O O O O O O O O O O	atis_aircraft#atis_flight#atis_flight_no
show me all flights that go from new york to miami on tuesday and go from miami to new york on sunday	O O O O O O O B-fromloc.city_name I-fromloc.city_name O B-toloc.city_name O B-depart_date.day_name O O O B-fromloc.city_name O B-toloc.city_name I-toloc.city_name O B-depart_date.day_name	atis_flight
information on flights from pittsburgh to philadelphia	O O O O B-fromloc.city_name O B-toloc.city_name	atis_flight
show me all flights from philadelphia to san francisco with one stop in dallas	O O O O O B-fromloc.city_name O B-toloc.city_name I-toloc.city_name O B-flight_stop I-flight_stop O B-stoploc.city_name	atis_flight
show me flights from denver to dc on wednesday	O O O O B-fromloc.city_name O B-toloc.state_code O B-depart_date.day_name	atis_flight
can you list all round trip flights from orlando to kansas city and then to minneapolis	O O O O B-round_trip I-round_trip O O B-fromloc.city_name O B-toloc.city_name I-toloc.city_name O O O B-toloc.city_name	atis_flight
show me the flights from love field	O O O O O B-fromloc.airport_name I-fromloc.airport_name	atis_flight
i want a nonstop flight from indianapolis to toronto that leaves thursday morning	O O O B-flight_stop O O B-fromloc.city_name O B-toloc.city_name O O B-arrive_date.day_name B-arrive_time.period_of_day	atis_flight
show flights from denver to oakland arriving between 12 and 1 o'clock	O O O B-fromloc.city_name O B-toloc.city_name O O B-arrive_time.start_time O B-arrive_time.end_time I-arrive_time.end_time	atis_flight
what are the nonstop flights from kansas city to burbank arriving on saturday may twenty two	O O O B-flight_stop O O B-fromloc.city_name I-fromloc.city_name O B-toloc.city_name O O B-arrive_date.day_name B-arrive_date.month_name B-arrive_date.day_number I-arrive_date.day_number	atis_flight
show me the cheapest round trip fares from san francisco to salt lake city	O O O B-cost_relative B-round_trip I-round_trip O O B-fromloc.city_name I-fromloc.city_name O B-toloc.city_name I-toloc.city_name I-toloc.city_name	atis_airfare
also show me flights from san francisco to pittsburgh on tuesday	O O O O O B-fromloc.city_name I-fromloc.city_name O B-toloc.city_name O B-depart_date.day_name	atis_flight
what is the cheapest one way fare from san francisco to boston on wednesday august twenty first	O O O B-cost_relative B-round_trip I-round_trip O O B-fromloc.city_name I-fromloc.city_name O B-toloc.city_name O B-depart_date.day_name B-depart_date.month_name B-depart_date.day_number I-depart_date.day_number	atis_airfare
show me all flights from san francisco to new york nonstop	O O O O O B-fromloc.city_name I-fromloc.city_name O B-toloc.city_name I-toloc.city_name B-flight_stop	atis_flight
we're going from denver to san francisco	O O O B-fromloc.city_name O B-toloc.city_name I-toloc.city_name	atis_flight
show me the flights from miami to san diego with one stop in denver	O O O O O B-fromloc.city_name O B-toloc.city_name I-toloc.city_name O B-flight_stop I-flight_stop O B-stoploc.city_name	atis_flight
nonstop or connecting flights from seattle to boston	B-flight_stop B-or B-connect O O B-fromloc.city_name O B-toloc.city_name	atis_flight
show me flights from denver to boston on tuesday	O O O O B-fromloc.city_name O B-toloc.city_name O B-depart_date.day_name	atis_flight
what is the smallest aircraft available to fly on from pittsburgh to baltimore	O O O B-mod O O O O O O B-fromloc.city_name O B-toloc.city_name	atis_aircraft
show me flights from pittsburgh to dc	O O O O B-fromloc.city_name O B-toloc.state_code	atis_flight
show me all flights from phoenix to milwaukee on wednesday	O O O O O B-fromloc.city_name O B-toloc.city_name O B-depart_date.day_name	atis_flight
what are the flights from las vegas to burbank on saturday may twenty two	O O O O O B-fromloc.city_name I-fromloc.city_name O B-toloc.city_name O B-depart_date.day_name B-depart_date.month_name B-depart_date.day_number I-depart_date.day_number	atis_flight
what's the first flight from boston to san francisco	O O B-flight_mod O O B-fromloc.city_name O B-toloc.city_name I-toloc.city_name	atis_flight
show me all flights from new york to miami leaving on a tuesday and returning on sunday	O O O O O B-fromloc.city_name I-fromloc.city_name O B-toloc.city_name O O O B-depart_date.day_name O O O B-return_date.day_name	atis_flight
please list all flights between boston and san francisco nonstop	O O O O O B-fromloc.city_name O B-toloc.city_name I-toloc.city_name B-flight_stop	atis_flight
show me the flights from denver to westchester county	O O O O O B-fromloc.city_name O B-toloc.city_name I-toloc.city_name	atis_flight
what is the seating capacity of the various airplanes that united airlines uses	O O O O O O O O O O B-airline_name I-airline_name O	atis_capacity
show me the flights from westchester county to cincinnati	O O O O O B-fromloc.city_name I-fromloc.city_name O B-toloc.city_name	atis_flight
what is the least expensive one way fare from boston to pittsburgh	O O O B-cost_relative I-cost_relative B-round_trip I-round_trip O O B-fromloc.city_name O B-toloc.city_name	atis_airfare
what airlines fly from boston to san francisco	O O O O B-fromloc.city_name O B-toloc.city_name I-toloc.city_name	atis_airline
what does code yn mean	O O O B-fare_basis_code O	atis_abbreviation
what flights do you have from baltimore to san francisco	O O O O O O B-fromloc.city_name O B-toloc.city_name I-toloc.city_name	atis_flight
is there transportation from the atlanta airport to downtown atlanta	O O O O O B-fromloc.airport_name I-fromloc.airport_name O O B-toloc.city_name	atis_ground_service
is there a meal on delta flight 852 from san francisco to dallas fort worth	O O O B-meal O B-airline_name O B-flight_number O B-fromloc.city_name I-fromloc.city_name O B-toloc.city_name I-toloc.city_name I-toloc.city_name	atis_meal
show me the airfare from pittsburgh to san francisco	O O O O O B-fromloc.city_name O B-toloc.city_name I-toloc.city_name	atis_airfare
give me flights from pittsburgh to baltimore	O O O O B-fromloc.city_name O B-toloc.city_name	atis_flight
what is the last flight from dallas to boston	O O O B-flight_mod O O B-fromloc.city_name O B-toloc.city_name	atis_flight
what flights go from philadelphia to san francisco with a stopover in dallas	O O O O B-fromloc.city_name O B-toloc.city_name I-toloc.city_name O O O O B-stoploc.city_name	atis_flight
please give me ground transportation information for denver	O O O O O O O B-city_name	atis_ground_service
what ground transport is available in charlotte	O O O O O O B-city_name	atis_ground_service
what are the flights available between 10 am and 3 pm between pittsburgh and fort worth	O O O O O O B-depart_time.start_time I-depart_time.start_time O B-depart_time.end_time I-depart_time.end_time O B-fromloc.city_name O B-toloc.city_name I-toloc.city_name	atis_flight
please tell me the type of aircraft used from atlanta to denver before 12 o'clock noon	O O O O O O O O O B-fromloc.city_name O B-toloc.city_name B-depart_time.time_relative B-depart_time.time I-depart_time.time I-depart_time.time	atis_aircraft
american flights from san francisco please	B-airline_name O O B-fromloc.city_name I-fromloc.city_name O	atis_flight
show me the flights from philadelphia to atlanta	O O O O O B-fromloc.city_name O B-toloc.city_name	atis_flight
display all fare codes	O O O O	atis_airfare
round trip fares from baltimore to philadelphia less than 1000 dollars round trip fares from denver to philadelphia less than 1000 dollars round trip fares from pittsburgh to philadelphia less than 1000 dollars	B-round_trip I-round_trip O O B-fromloc.city_name O B-toloc.city_name B-cost_relative O B-fare_amount I-fare_amount B-round_trip I-round_trip O O B-fromloc.city_name O B-toloc.city_name B-cost_relative O B-fare_amount I-fare_amount B-round_trip I-round_trip O O B-fromloc.city_name O B-toloc.city_name B-cost_relative O B-fare_amount I-fare_amount	atis_airfare
show me the flights next tuesday between philadelphia and san francisco	O O O O B-depart_date.date_relative B-depart_date.day_name O B-fromloc.city_name O B-toloc.city_name I-toloc.city_name	atis_flight
i would like to fly to denver for under 500 dollars please show me the airfares between pittsburgh and denver	O O O O O O B-toloc.city_name O B-cost_relative B-fare_amount I-fare_amount O O O O O O B-fromloc.city_name O B-toloc.city_name	atis_flight
what is as	O O B-airline_code	atis_abbreviation
can you list all the airlines that have flights from boston to san francisco	O O O O O O O O O O B-fromloc.city_name O B-toloc.city_name I-toloc.city_name	atis_airline
how can i get from boston to atlanta and back in the same day and have the most hours on the ground in atlanta	O O O O O B-fromloc.city_name O B-toloc.city_name O O O O O B-return_date.date_relative O O O O O O O O O B-toloc.city_name	atis_flight
show me the flights leaving charlotte to atlanta around 7 pm next tuesday	O O O O O B-fromloc.city_name O B-toloc.city_name B-depart_time.time_relative B-depart_time.time I-depart_time.time B-depart_date.date_relative B-depart_date.day_name	atis_flight
i now need a flight from san jose to houston leaving on sunday the fourth	O O O O O O B-fromloc.city_name I-fromloc.city_name O B-toloc.city_name O O B-depart_date.day_name O B-depart_date.day_number	atis_flight
i'd like information on boston to washington	O O O O B-fromloc.city_name O B-toloc.city_name	atis_flight
what ground transportation is available in pittsburgh	O O O O O O B-city_name	atis_ground_service
which airlines fly from boston to washington dc	O O O O B-fromloc.city_name O B-toloc.city_name B-toloc.state_code	atis_airline
show me the flights from baltimore to boston	O O O O O B-fromloc.city_name O B-toloc.city_name	atis_flight
what flights do you have from boston to pittsburgh on wednesday of next week after 6 pm	O O O O O O B-fromloc.city_name O B-toloc.city_name O B-depart_date.day_name O B-depart_date.date_relative O B-depart_time.time_relative B-depart_time.time I-depart_time.time	atis_flight
show me the flights out of love field	O O O O O O B-fromloc.airport_name I-fromloc.airport_name	atis_flight
i need a flight from newark to los angeles leaving tomorrow evening	O O O O O B-fromloc.city_name O B-toloc.city_name I-toloc.city_name O B-depart_date.today_relative B-depart_time.period_of_day	atis_flight
flights from montreal	O O B-fromloc.city_name	atis_flight
what pm flights are available from philadelphia to pittsburgh	O B-depart_time.period_of_day O O O O B-fromloc.city_name O B-toloc.city_name	atis_flight
show me flights from denver to philadelphia	O O O O B-fromloc.city_name O B-toloc.city_name	atis_flight
i'd like flight information between boston and washington september third	O O O O O B-fromloc.city_name O B-toloc.city_name B-depart_date.month_name B-depart_date.day_number	atis_flight
i'd like to fly from minneapolis to long beach two days from today in the early morning	O O O O O B-fromloc.city_name O B-toloc.city_name I-toloc.city_name B-depart_date.date_relative O O B-depart_date.today_relative O O B-depart_time.period_of_day B-depart_time.period_of_day	atis_flight
how many fares are there one way from tacoma to montreal	O O O O O B-round_trip I-round_trip O B-fromloc.city_name O B-toloc.city_name	atis_quantity
show me the flights from atlanta to boston	O O O O O B-fromloc.city_name O B-toloc.city_name	atis_flight
list all the landings at general mitchell international	O O O O O B-toloc.airport_name I-toloc.airport_name I-toloc.airport_name	atis_flight
which northwest and united flights go through denver before noon	O B-airline_name O B-airline_name O O O B-stoploc.city_name B-depart_time.time_relative B-depart_time.time	atis_flight
round trip fares from baltimore to philadelphia under 1000 dollars	B-round_trip I-round_trip O O B-fromloc.city_name O B-toloc.city_name B-cost_relative B-fare_amount I-fare_amount	atis_airfare
morning flight from dallas to atlanta	B-depart_time.period_of_day O O B-fromloc.city_name O B-toloc.city_name	atis_flight
what is fare code fn	O O O O B-fare_basis_code	atis_abbreviation
i would like a flight from pittsburgh to san francisco on august twentieth	O O O O O O B-fromloc.city_name O B-toloc.city_name I-toloc.city_name O B-depart_date.month_name B-depart_date.day_number	atis_flight
what are my meal options from boston to denver	O O O B-meal O O B-fromloc.city_name O B-toloc.city_name	atis_meal
i want to fly from miami to chicago on american airlines and arrive at around 5 o'clock in the afternoon show me all flights	O O O O O B-fromloc.city_name O B-toloc.city_name O B-airline_name I-airline_name O O O B-arrive_time.time_relative B-arrive_time.time I-arrive_time.time O O B-arrive_time.period_of_day O O O O	atis_flight
show me all flights from pittsburgh which leave tomorrow and arrive in boston	O O O O O B-fromloc.city_name O O B-depart_date.today_relative O O O B-toloc.city_name	atis_flight
flights from indianapolis to seattle	O O B-fromloc.city_name O B-toloc.city_name	atis_flight
newark to cleveland	B-fromloc.city_name O B-toloc.city_name	atis_flight
list flights from boston to san francisco that serve only breakfast	O O O B-fromloc.city_name O B-toloc.city_name I-toloc.city_name O O O B-meal_description	atis_flight
show me flights from los angeles to pittsburgh for tuesday	O O O O B-fromloc.city_name I-fromloc.city_name O B-toloc.city_name O B-depart_date.day_name	atis_flight
are there any flights from chicago to minneapolis on saturday on continental	O O O O O B-fromloc.city_name O B-toloc.city_name O B-depart_date.day_name O B-airline_name	atis_flight
all flights from boston to washington dc after 5 pm on november eleventh economy class	O O O B-fromloc.city_name O B-toloc.city_name B-toloc.state_code B-depart_time.time_relative B-depart_time.time I-depart_time.time O B-depart_date.month_name B-depart_date.day_number B-economy I-economy	atis_flight
list all day time flights from pittsburgh to boston	O O B-flight_mod I-flight_mod O O B-fromloc.city_name O B-toloc.city_name	atis_flight
when are the american flights from phoenix to milwaukee	O O O B-airline_name O O B-fromloc.city_name O B-toloc.city_name	atis_flight
give me the flights from washington dc to philadelphia for december second	O O O O O B-fromloc.city_name B-fromloc.state_code O B-toloc.city_name O B-depart_date.month_name B-depart_date.day_number	atis_flight
boston to denver monday	B-fromloc.city_name O B-toloc.city_name B-depart_date.day_name	atis_flight
show me the flights on delta or twa which go through atlanta	O O O O O B-airline_name B-or B-airline_code O O O B-stoploc.city_name	atis_flight
is there a plane from boston to washington	O O O O O B-fromloc.city_name O B-toloc.city_name	atis_aircraft
what ground transportation is available in san francisco	O O O O O O B-city_name I-city_name	atis_ground_service
show afternoon flights from dallas to san francisco	O B-depart_time.period_of_day O O B-fromloc.city_name O B-toloc.city_name I-toloc.city_name	atis_flight
shortest evening flight from tampa to cincinnati	B-flight_mod B-depart_time.period_of_day O O B-fromloc.city_name O B-toloc.city_name	atis_flight
i want to leave chicago next tuesday and arrive in detroit around 6 pm	O O O O B-fromloc.city_name B-depart_date.date_relative B-depart_date.day_name O O O B-toloc.city_name B-arrive_time.time_relative B-arrive_time.time I-arrive_time.time	atis_flight
all flights from pittsburgh to philadelphia that arrive at 6 o'clock next tuesday	O O O B-fromloc.city_name O B-toloc.city_name O O O B-arrive_time.time I-arrive_time.time B-arrive_date.date_relative B-arrive_date.day_name	atis_flight
find the latest flight from san francisco to atlanta that serves a meal	O O B-flight_mod O O B-fromloc.city_name I-fromloc.city_name O B-toloc.city_name O O O B-meal	atis_flight
i would like to book a flight from baltimore to newark early in the morning on april ninth	O O O O O O O O B-fromloc.city_name O B-toloc.city_name B-depart_time.period_mod O O B-depart_time.period_of_day O B-depart_date.month_name B-depart_date.day_number	atis_flight
flights from newark new jersey to cleveland ohio	O O B-fromloc.city_name B-fromloc.state_name I-fromloc.state_name O B-toloc.city_name B-toloc.state_name	atis_flight
show me the flights from boston to oakland	O O O O O B-fromloc.city_name O B-toloc.city_name	atis_flight
how much is the cheapest flight from denver to pittsburgh with a stop in atlanta	O O O O B-cost_relative O O B-fromloc.city_name O B-toloc.city_name O O O O B-stoploc.city_name	atis_airfare
please list the flight times from pittsburgh to newark	O O O B-flight_time I-flight_time O B-fromloc.city_name O B-toloc.city_name	atis_flight_time
show me the cheapest one way flights from dallas to san francisco leaving dallas after 4 pm	O O O B-cost_relative B-round_trip I-round_trip O O B-fromloc.city_name O B-toloc.city_name I-toloc.city_name O B-fromloc.city_name B-depart_time.time_relative B-depart_time.time I-depart_time.time	atis_flight
give me a flight from tampa to charlotte on sunday	O O O O O B-fromloc.city_name O B-toloc.city_name O B-depart_date.day_name	atis_flight
i want a flight from los angeles to charlotte that leaves on a weekday morning	O O O O O B-fromloc.city_name I-fromloc.city_name O B-toloc.city_name O O O O B-depart_date.day_name B-depart_time.period_of_day	atis_flight
show me all direct flights from dallas fort worth to either san francisco or oakland	O O O B-connect O O B-fromloc.city_name I-fromloc.city_name I-fromloc.city_name O O B-toloc.city_name I-toloc.city_name B-or B-toloc.city_name	atis_flight
list types of planes that fly between pittsburgh and baltimore	O O O O O O O B-fromloc.city_name O B-toloc.city_name	atis_aircraft
please give me flights available from denver to philadelphia	O O O O O O B-fromloc.city_name O B-toloc.city_name	atis_flight
show me flights leaving from dallas to baltimore	O O O O O B-fromloc.city_name O B-toloc.city_name	atis_flight
price of flight from cleveland to nashville	O O O O B-fromloc.city_name O B-toloc.city_name	atis_airfare
can you show me flights that are economy class from baltimore to dallas	O O O O O O O B-economy I-economy O B-fromloc.city_name O B-toloc.city_name	atis_flight
what flights from st. paul to kansas city on friday with a meal	O O O B-fromloc.city_name I-fromloc.city_name O B-toloc.city_name I-toloc.city_name O B-depart_date.day_name O O B-meal	atis_flight
flights from montreal and phoenix to las vegas	O O B-fromloc.city_name O B-fromloc.city_name O B-toloc.city_name I-toloc.city_name	atis_flight
show me the southwest airlines flights from san diego to san francisco	O O O B-airline_name I-airline_name O O B-fromloc.city_name I-fromloc.city_name O B-toloc.city_name I-toloc.city_name	atis_flight
what are the prices of these flights	O O O O O O O	atis_airfare
i would like to fly from boston to baltimore please tell me what are the times of the flights	O O O O O O B-fromloc.city_name O B-toloc.city_name O O O O O O B-flight_time O O O	atis_flight
can i see ground transportation from long beach airport to downtown	O O O O O O B-fromloc.city_name I-fromloc.city_name O O O	atis_ground_service
show me flights from atlanta to baltimore	O O O O B-fromloc.city_name O B-toloc.city_name	atis_flight
i want a flight from pittsburgh to los angeles that departs after 6 pm on thursday	O O O O O B-fromloc.city_name O B-toloc.city_name I-toloc.city_name O O B-depart_time.time_relative B-depart_time.time I-depart_time.time O B-depart_date.day_name	atis_flight
i'd like a first class flight from denver to baltimore on january first	O O O B-class_type I-class_type O O B-fromloc.city_name O B-toloc.city_name O B-depart_date.month_name B-depart_date.day_number	atis_flight
flight on monday from philadelphia to oakland california early morning	O O B-depart_date.day_name O B-fromloc.city_name O B-toloc.city_name B-toloc.state_name B-depart_time.period_of_day B-depart_time.period_of_day	atis_flight
first class fares from dallas to baltimore please	B-class_type I-class_type O O B-fromloc.city_name O B-toloc.city_name O	atis_airfare
i would like information on flights from san francisco to pittsburgh leaving after 8 pm monday night	O O O O O O O B-fromloc.city_name I-fromloc.city_name O B-toloc.city_name O B-depart_time.time_relative B-depart_time.time I-depart_time.time B-depart_date.day_name B-depart_time.period_of_day	atis_flight
show me the price of all flights from atlanta to washington dc	O O O O O O O O B-fromloc.city_name O B-toloc.city_name B-toloc.state_code	atis_airfare
what kind of aircraft is used on the first class american airlines flight from philadelphia to san francisco with a dallas stopover	O O O O O O O O B-class_type I-class_type B-airline_name I-airline_name O O B-fromloc.city_name O B-toloc.city_name I-toloc.city_name O O B-fromloc.city_name O	atis_aircraft
on flight us air 2153 from san francisco to baltimore what time and what city does the plane stop in between	O O B-airline_name I-airline_name B-flight_number O B-fromloc.city_name I-fromloc.city_name O B-toloc.city_name O B-flight_time O O O O O O O O O	atis_flight
show me all flights out of boston on june twentieth that have business class	O O O O O O B-fromloc.city_name O B-depart_date.month_name B-depart_date.day_number O O B-class_type I-class_type	atis_flight
how many flights arrive at general mitchell international	O O O O O B-toloc.airport_name I-toloc.airport_name I-toloc.airport_name	atis_quantity
i'd like to know if you have any flights from denver to philadelphia	O O O O O O O O O O B-fromloc.city_name O B-toloc.city_name	atis_flight
round trip flights from salt lake city to cincinnati nonstop flights if possible	B-round_trip I-round_trip O O B-fromloc.city_name I-fromloc.city_name I-fromloc.city_name O B-toloc.city_name B-flight_stop O O O	atis_flight
what flights go from dallas to san francisco before 6 o'clock sunday afternoon	O O O O B-fromloc.city_name O B-toloc.city_name I-toloc.city_name B-depart_time.time_relative B-depart_time.time I-depart_time.time B-depart_date.day_name B-depart_time.period_of_day	atis_flight
show me the earliest flight from denver to las vegas	O O O B-flight_mod O O B-fromloc.city_name O B-toloc.city_name I-toloc.city_name	atis_flight
delta flights from san francisco please	B-airline_name O O B-fromloc.city_name I-fromloc.city_name O	atis_flight
show me a list of flights from boston to atlanta leaving after noon and arriving before 7 pm	O O O O O O O B-fromloc.city_name O B-toloc.city_name O B-depart_time.time_relative B-depart_time.time O O B-arrive_time.time_relative B-arrive_time.time I-arrive_time.time	atis_flight
leaving washington going to san francisco the latest flight	O B-fromloc.city_name O O B-toloc.city_name I-toloc.city_name O B-flight_mod O	atis_flight
please give me the cheapest flight from denver to pittsburgh	O O O O B-cost_relative O O B-fromloc.city_name O B-toloc.city_name	atis_flight
i would like information on flights from oakland california to dallas leaving on sunday morning	O O O O O O O B-fromloc.city_name B-fromloc.state_name O B-toloc.city_name O O B-depart_date.day_name B-depart_time.period_of_day	atis_flight
what airlines fly from new york to milwaukee to los angeles	O O O O B-fromloc.city_name I-fromloc.city_name O B-stoploc.city_name O B-toloc.city_name I-toloc.city_name	atis_airline
what are the afternoon flights between washington and boston	O O O B-depart_time.period_of_day O O B-fromloc.city_name O B-toloc.city_name	atis_flight
please give me flight schedules from pittsburgh to philadelphia	O O O B-flight_time I-flight_time O B-fromloc.city_name O B-toloc.city_name	atis_flight
does american airlines fly from boston to san francisco	O B-airline_name I-airline_name O O B-fromloc.city_name O B-toloc.city_name I-toloc.city_name	atis_flight
please give me flight schedules from baltimore to philadelphia	O O O B-flight_time I-flight_time O B-fromloc.city_name O B-toloc.city_name	atis_flight
are there any nonstop flights leaving from dallas to baltimore july seventh with who united airlines	O O O B-flight_stop O O O B-fromloc.city_name O B-toloc.city_name B-arrive_date.month_name B-arrive_date.day_number O O B-airline_name I-airline_name	atis_flight
from denver to pittsburgh on april twenty first i need the cheapest flight	O B-fromloc.city_name O B-toloc.city_name O B-depart_date.month_name B-depart_date.day_number I-depart_date.day_number O O O B-cost_relative O	atis_flight
what is the earliest flight from boston to washington	O O O B-flight_mod O O B-fromloc.city_name O B-toloc.city_name	atis_flight
what are my choices of flights to get from charlotte to minneapolis arriving about 7 pm in minneapolis	O O O O O O O O O B-fromloc.city_name O B-toloc.city_name O B-arrive_time.time_relative B-arrive_time.time I-arrive_time.time O B-toloc.city_name	atis_flight
what flights leave from newark to los angeles in the afternoon	O O O O B-fromloc.city_name O B-toloc.city_name I-toloc.city_name O O B-depart_time.period_of_day	atis_flight
i'd like to find a flight between dallas and philadelphia	O O O O O O O B-fromloc.city_name O B-toloc.city_name	atis_flight
what is the cheapest way to travel round trip from milwaukee to san francisco	O O O B-cost_relative O O O B-round_trip I-round_trip O B-fromloc.city_name O B-toloc.city_name I-toloc.city_name	atis_flight
show me the airlines	O O O O	atis_airline
is there any flight leaving washington around 3 o'clock for denver	O O O O O B-fromloc.city_name B-depart_time.time_relative B-depart_time.time I-depart_time.time O B-toloc.city_name	atis_flight
what flights available between pittsburgh and baltimore on august eleventh	O O O O B-fromloc.city_name O B-toloc.city_name O B-depart_date.month_name B-depart_date.day_number	atis_flight
what does restriction ap 57 mean	O O O B-restriction_code I-restriction_code O	atis_abbreviation
flights from newark to boston	O O B-fromloc.city_name O B-toloc.city_name	atis_flight
show flights leaving boston on wednesday morning and arriving in denver	O O O B-fromloc.city_name O B-depart_date.day_name B-depart_time.period_of_day O O O B-toloc.city_name	atis_flight
on july twenty third all flights on american airlines from philadelphia to san francisco	O B-depart_date.month_name B-depart_date.day_number I-depart_date.day_number O O O B-airline_name I-airline_name O B-fromloc.city_name O B-toloc.city_name I-toloc.city_name	atis_flight
i'd like to fly from denver to pittsburgh to atlanta could you find me the cheapest way to do this	O O O O O B-fromloc.city_name O B-toloc.city_name O B-toloc.city_name O O O O O B-cost_relative O O O O	atis_flight
what's the cheapest round trip fare between boston and washington	O O B-cost_relative B-round_trip I-round_trip O O B-fromloc.city_name O B-toloc.city_name	atis_airfare
nonstop flights from new york city to las vegas on sunday	B-flight_stop O O B-fromloc.city_name I-fromloc.city_name I-fromloc.city_name O B-toloc.city_name I-toloc.city_name O B-arrive_date.day_name	atis_flight
display all flights from st. petersburg and charlotte flights should leave after noon arrive after 5 pm nonstop flight	O O O O B-fromloc.city_name I-fromloc.city_name O B-toloc.city_name O O O B-depart_time.time_relative B-depart_time.time O B-arrive_time.time_relative B-arrive_time.time I-arrive_time.time B-flight_stop O	atis_flight
show me all daily flights between milwaukee and orlando	O O O B-flight_days O O B-fromloc.city_name O B-toloc.city_name	atis_flight
find me a flight from boston to san francisco with a layover in denver	O O O O O B-fromloc.city_name O B-toloc.city_name I-toloc.city_name O O O O B-stoploc.city_name	atis_flight
how much does it cost to fly eastern airlines from atlanta to boston	O O O O O O O B-airline_name I-airline_name O B-fromloc.city_name O B-toloc.city_name	atis_airfare
i would like to fly from boston to denver early in the morning	O O O O O O B-fromloc.city_name O B-toloc.city_name B-depart_time.period_mod O O B-depart_time.period_of_day	atis_flight
list all the flights from charlotte to atlanta that return around 7 pm	O O O O O B-fromloc.city_name O B-toloc.city_name O O B-depart_time.time_relative B-depart_time.time I-depart_time.time	atis_flight
i need a listing of flights from kansas city missouri to salt lake city utah	O O O O O O O B-fromloc.city_name I-fromloc.city_name B-fromloc.state_name O B-toloc.city_name I-toloc.city_name I-toloc.city_name B-toloc.state_name	atis_flight
i'd like a flight from detroit to st. petersburg for tuesday	O O O O O B-fromloc.city_name O B-toloc.city_name I-toloc.city_name O B-depart_date.day_name	atis_flight
show me the airlines that fly from denver to san francisco	O O O O O O O B-fromloc.city_name O B-toloc.city_name I-toloc.city_name	atis_airline
what flights are available from boston to denver	O O O O O B-fromloc.city_name O B-toloc.city_name	atis_flight
what flights do you have between pittsburgh and atlanta	O O O O O O B-fromloc.city_name O B-toloc.city_name	atis_flight
i want to arrive in detroit around 6 pm and i'm leaving from chicago	O O O O O B-toloc.city_name B-arrive_time.time_relative B-arrive_time.time I-arrive_time.time O O O O B-fromloc.city_name	atis_flight
show me what flights are available from baltimore to dallas with economy fares	O O O O O O O B-fromloc.city_name O B-toloc.city_name O B-economy O	atis_flight
show me the most expensive one way flight from detroit to westchester county	O O O B-cost_relative I-cost_relative B-round_trip I-round_trip O O B-fromloc.city_name O B-toloc.city_name I-toloc.city_name	atis_flight
round trip fare from baltimore to philadelphia less than 1000 dollars	B-round_trip I-round_trip O O B-fromloc.city_name O B-toloc.city_name B-cost_relative O B-fare_amount I-fare_amount	atis_airfare
which airlines fly from toronto to san diego and have a stopover in denver	O O O O B-fromloc.city_name O B-toloc.city_name I-toloc.city_name O O O O O B-stoploc.city_name	atis_airline
what are the coach fares from charlotte to la wednesday night	O O O B-class_type O O B-fromloc.city_name O B-toloc.city_name B-depart_date.day_name B-depart_time.period_of_day	atis_airfare
could you tell me what the abbreviation us stands for	O O O O O O O B-airline_code O O	atis_abbreviation
could you give me a flight between pittsburgh and philadelphia	O O O O O O O B-fromloc.city_name O B-toloc.city_name	atis_flight
show me the flights from san diego to newark	O O O O O B-fromloc.city_name I-fromloc.city_name O B-toloc.city_name	atis_flight
can i have a list of all the thursday flights from baltimore to atlanta that leave after 1 pm	O O O O O O O O B-depart_date.day_name O O B-fromloc.city_name O B-toloc.city_name O O B-depart_time.time_relative B-depart_time.time I-depart_time.time	atis_flight
what is the latest flight from philadelphia to boston	O O O B-flight_mod O O B-fromloc.city_name O B-toloc.city_name	atis_flight
what are the flights from baltimore to dallas on sunday afternoon	O O O O O B-fromloc.city_name O B-toloc.city_name O B-depart_date.day_name B-depart_time.period_of_day	atis_flight
show me airlines with flights from pittsburgh to boston please	O O O O O O B-fromloc.city_name O B-toloc.city_name O	atis_airline
i'd like to know the earliest flight from boston to san francisco	O O O O O B-flight_mod O O B-fromloc.city_name O B-toloc.city_name I-toloc.city_name	atis_flight
list flights from philadelphia to dallas that stop in atlanta	O O O B-fromloc.city_name O B-toloc.city_name O O O B-stoploc.city_name	atis_flight
show me one way flights from tampa to st. louis departing before 10 am	O O B-round_trip I-round_trip O O B-fromloc.city_name O B-toloc.city_name I-toloc.city_name O B-depart_time.time_relative B-depart_time.time I-depart_time.time	atis_flight
what ground transportation is available in denver	O O O O O O B-city_name	atis_ground_service
i need a thursday flight from pittsburgh to baltimore arriving in baltimore before 9 o'clock	O O O B-depart_date.day_name O O B-fromloc.city_name O B-toloc.city_name O O B-toloc.city_name B-arrive_time.time_relative B-arrive_time.time I-arrive_time.time	atis_flight
list the number of flights arriving in dallas fort worth from boston before noon	O O O O O O O B-toloc.city_name I-toloc.city_name I-toloc.city_name O B-fromloc.city_name B-arrive_time.time_relative B-arrive_time.time	atis_flight_no
what is the round trip fare on continental 1291 from dallas to san francisco and return	O O O B-round_trip I-round_trip O O B-airline_name B-flight_number O B-fromloc.city_name O B-toloc.city_name I-toloc.city_name O B-round_trip	atis_airfare
show flights from denver into san francisco	O O O B-fromloc.city_name O B-toloc.city_name I-toloc.city_name	atis_flight
i would like a flight from washington to boston flight 324 on august twentieth	O O O O O O B-fromloc.city_name O B-toloc.city_name O B-flight_number O B-depart_date.month_name B-depart_date.day_number	atis_flight
i need a flight from pittsburgh to new york departing after 5 pm	O O O O O B-fromloc.city_name O B-toloc.city_name I-toloc.city_name O B-depart_time.time_relative B-depart_time.time I-depart_time.time	atis_flight
i want a list of flights from pittsburgh to baltimore on thursday that arrive in baltimore before 10 am	O O O O O O O B-fromloc.city_name O B-toloc.city_name O B-depart_date.day_name O O O B-toloc.city_name B-arrive_time.time_relative B-arrive_time.time I-arrive_time.time	atis_flight
what flights does delta have from dallas to denver after 5 o'clock	O O O B-airline_name O O B-fromloc.city_name O B-toloc.city_name B-depart_time.time_relative B-depart_time.time I-depart_time.time	atis_flight
what is the earliest flight from boston to san francisco on november seventh	O O O B-flight_mod O O B-fromloc.city_name O B-toloc.city_name I-toloc.city_name O B-depart_date.month_name B-depart_date.day_number	atis_flight
i'd like information on a flight from denver to san francisco on united air	O O O O O O O B-fromloc.city_name O B-toloc.city_name I-toloc.city_name O B-airline_name O	atis_flight
and what are the flights from nashville to tacoma on the eighteenth again	O O O O O O B-fromloc.city_name O B-toloc.city_name O O B-depart_date.day_number O	atis_flight
list flights from denver to baltimore	O O O B-fromloc.city_name O B-toloc.city_name	atis_flight
what ground transportation is available at the atlanta airport	O O O O O O O B-airport_name I-airport_name	atis_ground_service
does any airline offer dc10 service between denver and boston	O O O O B-aircraft_code O O B-fromloc.city_name O B-toloc.city_name	atis_airline
i would like to fly from st. paul to san jose monday morning from san jose to houston tuesday morning and from houston to st. paul on wednesday morning	O O O O O O B-fromloc.city_name I-fromloc.city_name O B-toloc.city_name I-toloc.city_name B-depart_date.day_name B-depart_time.period_of_day O B-fromloc.city_name I-fromloc.city_name O B-toloc.city_name B-depart_date.day_name B-depart_time.period_of_day O O B-fromloc.city_name O B-toloc.city_name I-toloc.city_name O B-depart_date.day_name B-depart_time.period_of_day	atis_flight
list all flights that leave from baltimore or denver or pittsburgh and arrive in philadelphia	O O O O O O B-fromloc.city_name B-or B-fromloc.city_name B-or B-fromloc.city_name O O O B-toloc.city_name	atis_flight
what flights are currently available between boston and dallas fort worth	O O O O O O B-fromloc.city_name O B-toloc.city_name I-toloc.city_name I-toloc.city_name	atis_flight
show me round trip fares from denver to philadelphia	O O B-round_trip I-round_trip O O B-fromloc.city_name O B-toloc.city_name	atis_airfare
list all american airlines flights from phoenix to milwaukee on wednesday	O O B-airline_name I-airline_name O O B-fromloc.city_name O B-toloc.city_name O B-depart_date.day_name	atis_flight
i need a connecting flight on continental on june fifth from chicago to seattle	O O O B-connect O O B-airline_name O B-depart_date.month_name B-depart_date.day_number O B-fromloc.city_name O B-toloc.city_name	atis_flight
which airlines are represented in the database	O O O O O O O	atis_airline
what is the first flight from boston to dallas	O O O B-flight_mod O O B-fromloc.city_name O B-toloc.city_name	atis_flight
on monday i would like to travel from charlotte north carolina to phoenix arizona i would like to arrive in phoenix before 4 pm	O B-depart_date.day_name O O O O O O B-fromloc.city_name B-fromloc.state_name I-fromloc.state_name O B-toloc.city_name B-toloc.state_name O O O O O O B-toloc.city_name B-arrive_time.time_relative B-arrive_time.time I-arrive_time.time	atis_flight
what is the fare going from atlanta to boston one way on november seventh	O O O O O O B-fromloc.city_name O B-toloc.city_name B-round_trip I-round_trip O B-depart_date.month_name B-depart_date.day_number	atis_airfare
list all flights arriving at general mitchell international	O O O O O B-toloc.airport_name I-toloc.airport_name I-toloc.airport_name	atis_flight
please show me airlines with flights from denver to boston stop philadelphia	O O O O O O O B-fromloc.city_name O B-toloc.city_name O B-stoploc.city_name	atis_airline
what flights are there from atlanta to baltimore	O O O O O B-fromloc.city_name O B-toloc.city_name	atis_flight
list the flights from philadelphia to san francisco via dallas	O O O O B-fromloc.city_name O B-toloc.city_name I-toloc.city_name O B-stoploc.city_name	atis_flight
which flight from pittsburgh to baltimore carries the smallest number of passengers	O O O B-fromloc.city_name O B-toloc.city_name O O B-mod O O O	atis_flight
which airline has the smallest plane leaving pittsburgh and arriving in baltimore on july fourth	O O O O B-mod O O B-fromloc.city_name O O O B-toloc.city_name O B-arrive_date.month_name B-arrive_date.day_number	atis_airline
is there a flight leaving at 1505 from pittsburgh to baltimore on july twenty fifth 1991	O O O O O O B-depart_time.time O B-fromloc.city_name O B-toloc.city_name O B-depart_date.month_name B-depart_date.day_number I-depart_date.day_number B-depart_date.year	atis_flight
what flights go from pittsburgh to denver after 2 pm	O O O O B-fromloc.city_name O B-toloc.city_name B-depart_time.time_relative B-depart_time.time I-depart_time.time	atis_flight
does continental fly from boston to san francisco with a stop in denver	O B-airline_name O O B-fromloc.city_name O B-toloc.city_name I-toloc.city_name O O O O B-stoploc.city_name	atis_flight
what flights are there from baltimore to newark	O O O O O B-fromloc.city_name O B-toloc.city_name	atis_flight
show me the flights to and from love field	O O O O O O O B-fromloc.airport_name I-fromloc.airport_name	atis_flight
what is the cheapest flight from denver to pittsburgh on july twenty sixth	O O O B-cost_relative O O B-fromloc.city_name O B-toloc.city_name O B-depart_date.month_name B-depart_date.day_number I-depart_date.day_number	atis_flight
show me all flights from san diego to miami with a stop in denver	O O O O O B-fromloc.city_name I-fromloc.city_name O B-toloc.city_name O O O O B-stoploc.city_name	atis_flight
us 3724 baltimore to philadelphia what is the fare	B-airline_code B-flight_number B-fromloc.city_name O B-toloc.city_name O O O O	atis_airfare
list the three earliest flights from atlanta to philadelphia on wednesday	O O O B-flight_mod O O B-fromloc.city_name O B-toloc.city_name O B-depart_date.day_name	atis_flight
please list all flights from philadelphia to boston	O O O O O B-fromloc.city_name O B-toloc.city_name	atis_flight
okay show me all the flights to baltimore	O O O O O O O B-toloc.city_name	atis_flight
show me fares from houston to las vegas	O O O O B-fromloc.city_name O B-toloc.city_name I-toloc.city_name	atis_airfare
i need a flight from indianapolis to houston on twa	O O O O O B-fromloc.city_name O B-toloc.city_name O B-airline_code	atis_flight
list all flights on continental departing on monday before noon from denver to chicago	O O O O B-airline_name O O B-depart_date.day_name B-depart_time.time_relative B-depart_time.time O B-fromloc.city_name O B-toloc.city_name	atis_flight
now i need flights leaving from atlanta and arriving in philadelphia on wednesday morning	O O O O O O B-fromloc.city_name O O O B-toloc.city_name O B-arrive_date.day_name B-arrive_time.period_of_day	atis_flight
flights from dc to denver	O O B-fromloc.state_code O B-toloc.city_name	atis_flight
please show me any united flights including connections between boston and san francisco at 5 in the evening	O O O O B-airline_name O O B-connect O B-fromloc.city_name O B-toloc.city_name I-toloc.city_name O B-depart_time.time O O B-depart_time.period_of_day	atis_flight
i would like information for flights from baltimore to dallas on early tuesday morning	O O O O O O O B-fromloc.city_name O B-toloc.city_name O B-depart_time.period_mod B-depart_date.day_name B-depart_time.period_of_day	atis_flight
may i have a listing of flight numbers from columbus ohio to minneapolis minnesota on monday	O O O O O O O O O B-fromloc.city_name B-fromloc.state_name O B-toloc.city_name B-toloc.state_name O B-depart_date.day_name	atis_flight_no
flight numbers from minneapolis to long beach on june twenty six	O O O B-fromloc.city_name O B-toloc.city_name I-toloc.city_name O B-depart_date.month_name B-depart_date.day_number I-depart_date.day_number	atis_flight_no
i need a flight from philadelphia to denver	O O O O O B-fromloc.city_name O B-toloc.city_name	atis_flight
give me american airlines from milwaukee to phoenix on saturday and sunday	O O B-airline_name I-airline_name O B-fromloc.city_name O B-toloc.city_name O B-depart_date.day_name O B-depart_date.day_name	atis_flight
show me flights from baltimore to dallas	O O O O B-fromloc.city_name O B-toloc.city_name	atis_flight
find me the earliest flight from boston to denver that serves breakfast	O O O B-flight_mod O O B-fromloc.city_name O B-toloc.city_name O O B-meal_description	atis_flight
show me the flights from st. petersburg to toronto that arrive early in the morning	O O O O O B-fromloc.city_name I-fromloc.city_name O B-toloc.city_name O O B-arrive_time.period_mod O O B-arrive_time.period_of_day	atis_flight
show me all flights from atlanta to dallas round trip less than 1100 dollars	O O O O O B-fromloc.city_name O B-toloc.city_name B-round_trip I-round_trip B-cost_relative O B-fare_amount I-fare_amount	atis_flight
i want to make a round trip flight from washington to san francisco and return	O O O O O B-round_trip I-round_trip O O B-fromloc.city_name O B-toloc.city_name I-toloc.city_name O O	atis_flight
which flights depart los angeles destination charlotte that leave on a monday morning	O O O B-fromloc.city_name I-fromloc.city_name O B-toloc.city_name O O O O B-depart_date.day_name B-depart_time.period_of_day	atis_flight
what stops does dl 838 make from san francisco to atlanta	O B-flight_stop O B-airline_code B-flight_number O O B-fromloc.city_name I-fromloc.city_name O B-toloc.city_name	atis_flight
show me all flights from boston to denver which arrive in denver wednesday before noon	O O O O O B-fromloc.city_name O B-toloc.city_name O O O B-toloc.city_name B-arrive_date.day_name B-arrive_time.time_relative B-arrive_time.time	atis_flight
i would like the first flight from toronto to montreal next friday	O O O O B-flight_mod O O B-fromloc.city_name O B-toloc.city_name B-depart_date.date_relative B-depart_date.day_name	atis_flight
what is the cheapest flight from boston to san francisco	O O O B-cost_relative O O B-fromloc.city_name O B-toloc.city_name I-toloc.city_name	atis_flight
flights and fares from denver to oakland	O O O O B-fromloc.city_name O B-toloc.city_name	atis_flight#atis_airfare
what limousine service in los angeles	O B-transport_type O O B-city_name I-city_name	atis_ground_service
i'd like to go from boston to denver at 9 o'clock saturday night	O O O O O B-fromloc.city_name O B-toloc.city_name O B-depart_time.time I-depart_time.time B-depart_date.day_name B-depart_time.period_of_day	atis_flight
i want a flight from san diego to indianapolis that leaves tuesday afternoon	O O O O O B-fromloc.city_name I-fromloc.city_name O B-toloc.city_name O O B-depart_date.day_name B-depart_time.period_of_day	atis_flight
now i'd like a schedule for the flights on tuesday morning from oakland no from dallas fort worth to atlanta	O O O O B-flight_time O O O O B-depart_date.day_name B-depart_time.period_of_day O B-fromloc.city_name O O B-fromloc.city_name I-fromloc.city_name I-fromloc.city_name O B-toloc.city_name	atis_flight_time
what does the fare code f mean	O O O O O B-fare_basis_code O	atis_abbreviation
list all the airlines that fly into general mitchell international	O O O O O O O B-toloc.airport_name I-toloc.airport_name I-toloc.airport_name	atis_airline
show me flights from san francisco to atlanta	O O O O B-fromloc.city_name I-fromloc.city_name O B-toloc.city_name	atis_flight
find me the earliest flight from boston to atlanta	O O O B-flight_mod O O B-fromloc.city_name O B-toloc.city_name	atis_flight
show me the most expensive fare	O O O B-cost_relative I-cost_relative O	atis_airfare
please list all flights tuesday dallas atlanta	O O O O B-depart_date.day_name B-fromloc.city_name B-fromloc.city_name	atis_flight
is there an airline that services boston dc and dallas	O O O O O O B-fromloc.city_name B-fromloc.state_code O B-fromloc.city_name	atis_airline
i'd like a flight from kansas city to los angeles that arrives in los angeles in the late afternoon	O O O O O B-fromloc.city_name I-fromloc.city_name O B-toloc.city_name I-toloc.city_name O O O B-toloc.city_name I-toloc.city_name O O B-arrive_time.period_of_day I-arrive_time.period_of_day	atis_flight
what are all flights from philadelphia to denver on wednesdays	O O O O O B-fromloc.city_name O B-toloc.city_name O B-depart_date.day_name	atis_flight
what is fare code h	O O O O B-fare_basis_code	atis_abbreviation
may i have a listing of flights from minneapolis to long beach california on tuesday	O O O O O O O O B-fromloc.city_name O B-toloc.city_name I-toloc.city_name B-toloc.state_name O B-depart_date.day_name	atis_flight
show me all flights between san francisco and philadelphia for september fifteenth	O O O O O B-fromloc.city_name I-fromloc.city_name O B-toloc.city_name O B-depart_date.month_name B-depart_date.day_number	atis_flight
show me flights denver to washington on thursday	O O O B-fromloc.city_name O B-toloc.city_name O B-depart_date.day_name	atis_flight
please list the flights from phoenix to san diego	O O O O O B-fromloc.city_name O B-toloc.city_name I-toloc.city_name	atis_flight
i'm traveling to dallas from philadelphia	O O O B-toloc.city_name O B-fromloc.city_name	atis_flight
what kind of aircraft will i be flying on if i take a first class american airlines flight from philadelphia to dallas	O O O O O O O O O O O O O B-class_type I-class_type B-airline_name I-airline_name O O B-fromloc.city_name O B-toloc.city_name	atis_aircraft
do you have a flight from boston to fort worth	O O O O O O B-fromloc.city_name O B-toloc.city_name I-toloc.city_name	atis_flight
what is restriction ap57	O O O B-restriction_code	atis_restriction
please list united flights between boston and denver departing at 9 am	O O B-airline_name O O B-fromloc.city_name O B-toloc.city_name O O B-depart_time.time I-depart_time.time	atis_flight
how far is the airport from downtown pittsburgh	O O O O O O O B-fromloc.city_name	atis_distance
show me the evening flights from philadelphia to atlanta	O O O B-depart_time.period_of_day O O B-fromloc.city_name O B-toloc.city_name	atis_flight
flights from nashville to seattle	O O B-fromloc.city_name O B-toloc.city_name	atis_flight
ground transportation from airport in boston to downtown boston	O O O O O B-fromloc.city_name O O B-toloc.city_name	atis_ground_service
does lufthansa fly between boston and oakland	O B-airline_name O O B-fromloc.city_name O B-toloc.city_name	atis_flight
list round trip flights from orlando to kansas city	O B-round_trip I-round_trip O O B-fromloc.city_name O B-toloc.city_name I-toloc.city_name	atis_flight
flights from pittsburgh to newark	O O B-fromloc.city_name O B-toloc.city_name	atis_flight
does united airlines fly from boston to dallas fort worth	O B-airline_name I-airline_name O O B-fromloc.city_name O B-toloc.city_name I-toloc.city_name I-toloc.city_name	atis_flight
how about flights from dallas to atlanta on wednesday morning	O O O O B-fromloc.city_name O B-toloc.city_name O B-depart_date.day_name B-depart_time.period_of_day	atis_flight
what is ewr	O O B-airport_code	atis_abbreviation
give me fares from atlanta to baltimore	O O O O B-fromloc.city_name O B-toloc.city_name	atis_airfare
find me a flight from atlanta to baltimore	O O O O O B-fromloc.city_name O B-toloc.city_name	atis_flight
what is the fare for flights from denver to atlanta	O O O O O O O B-fromloc.city_name O B-toloc.city_name	atis_airfare
give me the flights and fares on december twenty seventh from indianapolis to orlando	O O O O O O O B-depart_date.month_name B-depart_date.day_number I-depart_date.day_number O B-fromloc.city_name O B-toloc.city_name	atis_flight#atis_airfare
show me all the prices of flights from baltimore to dallas	O O O O O O O O B-fromloc.city_name O B-toloc.city_name	atis_airfare
show me airline abbreviations	O O O O	atis_airline
show me all nationair flights from toronto	O O O B-airline_name O O B-fromloc.city_name	atis_flight
show me evening flights to baltimore	O O B-period_of_day O O B-toloc.city_name	atis_flight
please show me all one way first class flights from indianapolis to memphis	O O O O B-round_trip I-round_trip B-class_type I-class_type O O B-fromloc.city_name O B-toloc.city_name	atis_flight
are there any flights from philadelphia to dallas which stop in atlanta	O O O O O B-fromloc.city_name O B-toloc.city_name O O O B-stoploc.city_name	atis_flight
give me the round trip coach fare from baltimore to dallas	O O O B-round_trip I-round_trip B-class_type O O B-fromloc.city_name O B-toloc.city_name	atis_airfare
what is the latest flight from san francisco to washington	O O O B-flight_mod O O B-fromloc.city_name I-fromloc.city_name O B-toloc.city_name	atis_flight
on a flight from san francisco to atlanta that leaves before 8 am is there such a flight	O O O O B-fromloc.city_name I-fromloc.city_name O B-toloc.city_name O O B-depart_time.time_relative B-depart_time.time I-depart_time.time O O O O O	atis_flight
show morning flights from philadelphia to dallas	O B-depart_time.period_of_day O O B-fromloc.city_name O B-toloc.city_name	atis_flight
now please give me the latest flight tomorrow on twa from milwaukee to tacoma	O O O O O B-flight_mod O B-depart_date.today_relative O B-airline_code O B-fromloc.city_name O B-toloc.city_name	atis_flight
list all the flights that fly into general mitchell international	O O O O O O O B-fromloc.airport_name I-fromloc.airport_name I-fromloc.airport_name	atis_flight
can you list the earliest flights from oakland to salt lake city on thursday	O O O O B-flight_mod O O B-fromloc.city_name O B-toloc.city_name I-toloc.city_name I-toloc.city_name O B-depart_date.day_name	atis_flight
what time does flight aa 459 depart	O B-flight_time O O B-airline_code B-flight_number O	atis_flight_time
what ground transportation is available from the denver airport to downtown denver	O O O O O O O B-fromloc.airport_name I-fromloc.airport_name O O B-toloc.city_name	atis_ground_service
list all flights from orlando to kansas city then to minneapolis	O O O O B-fromloc.city_name O B-toloc.city_name I-toloc.city_name O O B-toloc.city_name	atis_flight
i'd like to go from detroit to san diego on wednesday evening june second	O O O O O B-fromloc.city_name O B-toloc.city_name I-toloc.city_name O B-depart_date.day_name B-depart_time.period_of_day B-depart_date.month_name B-depart_date.day_number	atis_flight
where does flight ua 281 from boston to oakland stop	O O O B-airline_code B-flight_number O B-fromloc.city_name O B-toloc.city_name B-flight_stop	atis_flight
i would like the time your earliest flight from washington to philadelphia	O O O O B-flight_time O B-flight_mod O O B-fromloc.city_name O B-toloc.city_name	atis_flight_time
i would like an afternoon flight from denver colorado to dallas texas	O O O O B-depart_time.period_of_day O O B-fromloc.city_name B-fromloc.state_name O B-toloc.city_name B-toloc.state_name	atis_flight
what flights are available from pittsburgh to baltimore on july twenty fifth 1991	O O O O O B-fromloc.city_name O B-toloc.city_name O B-depart_date.month_name B-depart_date.day_number I-depart_date.day_number B-depart_date.year	atis_flight
what does dfw mean	O O B-airport_code O	atis_abbreviation
i would like an evening flight from pittsburgh to los angeles on june third	O O O O B-depart_time.period_of_day O O B-fromloc.city_name O B-toloc.city_name I-toloc.city_name O B-depart_date.month_name B-depart_date.day_number	atis_flight
show me all flights to dallas that are less than 1500 dollars round trip	O O O O O B-toloc.city_name O O B-cost_relative O B-fare_amount I-fare_amount B-round_trip I-round_trip	atis_flight
show me all flights from boston to denver which arrive in denver wednesday before 6	O O O O O B-fromloc.city_name O B-toloc.city_name O O O B-toloc.city_name B-arrive_date.day_name B-arrive_time.time_relative B-arrive_time.time	atis_flight
are there any nonstop flights from san francisco to boston on thursdays	O O O B-flight_stop O O B-fromloc.city_name I-fromloc.city_name O B-toloc.city_name O B-arrive_date.day_name	atis_flight
is there ground transportation from the airport in denver to downtown	O O O O O O O O B-fromloc.city_name O O	atis_ground_service
what ground transportation is there in dallas	O O O O O O B-city_name	atis_ground_service
flights from baltimore to dallas	O O B-fromloc.city_name O B-toloc.city_name	atis_flight
flights from new york city to montreal	O O B-fromloc.city_name I-fromloc.city_name I-fromloc.city_name O B-toloc.city_name	atis_flight
i would like a to know the type of aircraft leaving from atlanta bound to boston on friday this week	O O O O O O O O O O O O B-fromloc.city_name O O B-toloc.city_name O B-depart_date.day_name O O	atis_aircraft
i'd like a flight tomorrow evening from nashville to houston that includes dinner for tomorrow	O O O O B-depart_date.today_relative B-depart_time.period_of_day O B-fromloc.city_name O B-toloc.city_name O O B-meal_description O B-depart_date.today_relative	atis_flight
give me a list of flights between denver and oakland	O O O O O O O B-fromloc.city_name O B-toloc.city_name	atis_flight
all right what i'd like to do is find the cheapest one way fare from boston to denver	O O O O O O O O O O B-cost_relative B-round_trip I-round_trip O O B-fromloc.city_name O B-toloc.city_name	atis_airfare
what are the cheapest flights from pittsburgh to atlanta	O O O B-cost_relative O O B-fromloc.city_name O B-toloc.city_name	atis_flight
which airlines have flights from denver to pittsburgh	O O O O O B-fromloc.city_name O B-toloc.city_name	atis_airline
what airlines fly between san francisco and denver	O O O O B-fromloc.city_name I-fromloc.city_name O B-toloc.city_name	atis_airline
houston airports	B-city_name O	atis_airport
i'd like to get a flight from washington to oakland with a stopover in dallas fort worth for september fifteenth	O O O O O O O B-fromloc.city_name O B-toloc.city_name O O O O B-stoploc.city_name I-stoploc.city_name I-stoploc.city_name O B-depart_date.month_name B-depart_date.day_number	atis_flight
and how can i get to the boston airport from downtown boston	O O O O O O O B-toloc.airport_name I-toloc.airport_name O O B-fromloc.city_name	atis_ground_service
what's the smallest plane that flies from pittsburgh to baltimore on eight sixteen	O O B-mod O O O O B-fromloc.city_name O B-toloc.city_name O B-depart_time.time O	atis_aircraft
in atlanta i would like information on ground transportation	O B-city_name O O O O O O O	atis_ground_service
list all round trip flights between indianapolis and orlando on the twenty seventh of december	O O B-round_trip I-round_trip O O B-fromloc.city_name O B-toloc.city_name O O B-depart_date.day_number I-depart_date.day_number O B-depart_date.month_name	atis_flight
show me all round trips from new york to miami leaving on tuesday	O O O B-round_trip I-round_trip O B-fromloc.city_name I-fromloc.city_name O B-toloc.city_name O O B-depart_date.day_name	atis_flight
what is the ground transportation available in the city of philadelphia	O O O O O O O O O O B-city_name	atis_ground_service
how do i get from boston to pittsburgh	O O O O O B-fromloc.city_name O B-toloc.city_name	atis_flight
i need a flight from boston to pittsburgh that leaves early in the morning	O O O O O B-fromloc.city_name O B-toloc.city_name O O B-depart_time.period_mod O O B-depart_time.period_of_day	atis_flight
show me all flights from chicago to kansas city on thursday june seventeenth arriving in kansas city at around 7 o'clock in the evening	O O O O O B-fromloc.city_name O B-toloc.city_name I-toloc.city_name O B-depart_date.day_name B-depart_date.month_name B-depart_date.day_number O O B-toloc.city_name I-toloc.city_name O B-arrive_time.time_relative B-arrive_time.time I-arrive_time.time O O B-arrive_time.period_of_day	atis_flight
show me the flights from baltimore to philadelphia	O O O O O B-fromloc.city_name O B-toloc.city_name	atis_flight
what is the economy thrift fare from boston to washington	O O O B-economy B-class_type O O B-fromloc.city_name O B-toloc.city_name	atis_airfare
what is delta's schedule of morning flights to atlanta	O O B-airline_name B-flight_time O B-depart_time.period_of_day O O B-toloc.city_name	atis_flight_time
what flights go from atlanta to washington dc on thursday	O O O O B-fromloc.city_name O B-toloc.city_name B-toloc.state_code O B-depart_date.day_name	atis_flight
i'd like to know the shortest trip between boston and san francisco	O O O O O B-flight_mod O O B-fromloc.city_name O B-toloc.city_name I-toloc.city_name	atis_flight
may i have a listing of flights from minneapolis to long beach california on wednesday	O O O O O O O O B-fromloc.city_name O B-toloc.city_name I-toloc.city_name B-toloc.state_name O B-depart_date.day_name	atis_flight
now i need a flight on tuesday from phoenix to detroit	O O O O O O B-depart_date.day_name O B-fromloc.city_name O B-toloc.city_name	atis_flight
list the flights and departure times for flights leaving dallas fort worth for boston after 6 pm	O O O O B-flight_time I-flight_time O O O B-fromloc.city_name I-fromloc.city_name I-fromloc.city_name O B-toloc.city_name B-depart_time.time_relative B-depart_time.time I-depart_time.time	atis_flight
is bwi washington	O B-airport_code B-city_name	atis_city
show me all daily flights between milwaukee and orlando	O O O B-flight_days O O B-fromloc.city_name O B-toloc.city_name	atis_flight
i'd like to fly from san francisco to boston with a stopover in dallas fort worth and i want to fly on delta airlines	O O O O O B-fromloc.city_name I-fromloc.city_name O B-toloc.city_name O O O O B-stoploc.city_name I-stoploc.city_name I-stoploc.city_name O O O O O O B-airline_name I-airline_name	atis_flight
show me flights from atlanta to baltimore	O O O O B-fromloc.city_name O B-toloc.city_name	atis_flight
what is the cheapest flight from pittsburgh to atlanta one way	O O O B-cost_relative O O B-fromloc.city_name O B-toloc.city_name B-round_trip I-round_trip	atis_flight
flights from denver to westchester county new york weekdays	O O B-fromloc.city_name O B-toloc.city_name I-toloc.city_name B-toloc.city_name I-toloc.city_name B-flight_mod	atis_flight
show me flights from atlanta to washington please	O O O O B-fromloc.city_name O B-toloc.city_name O	atis_flight
are there any flights from boston to san francisco which stop in washington dc	O O O O O B-fromloc.city_name O B-toloc.city_name I-toloc.city_name O O O B-stoploc.city_name B-stoploc.state_code	atis_flight
show all nonstop flights from atlanta to san francisco	O O B-flight_stop O O B-fromloc.city_name O B-toloc.city_name I-toloc.city_name	atis_flight
i want to fly from boston to denver with a stop in philadelphia	O O O O O B-fromloc.city_name O B-toloc.city_name O O O O B-stoploc.city_name	atis_flight
show the flights that leave philadelphia that go to atlanta that leave early on thursday morning	O O O O O B-fromloc.city_name O O O B-toloc.city_name O O B-depart_time.period_mod O B-depart_date.day_name B-depart_time.period_of_day	atis_flight
flights from newark to cleveland daily	O O B-fromloc.city_name O B-toloc.city_name B-flight_days	atis_flight
show me flights leaving from baltimore to dallas	O O O O O B-fromloc.city_name O B-toloc.city_name	atis_flight
please list all the flights from boston to san francisco leaving before 10 am	O O O O O O B-fromloc.city_name O B-toloc.city_name I-toloc.city_name O B-depart_time.time_relative B-depart_time.time I-depart_time.time	atis_flight
please list the flight times from newark to boston	O O O B-flight_time I-flight_time O B-fromloc.city_name O B-toloc.city_name	atis_flight_time
can you please show me the flights from pittsburgh to boston on wednesday of next week that arrive before noon	O O O O O O O O B-fromloc.city_name O B-toloc.city_name O B-depart_date.day_name O B-depart_date.date_relative O O O B-arrive_time.time_relative B-arrive_time.time	atis_flight
show me all flights from atlanta to san francisco which leave atlanta after 5 o'clock pm tomorrow	O O O O O B-fromloc.city_name O B-toloc.city_name I-toloc.city_name O O B-fromloc.city_name B-depart_time.time_relative B-depart_time.time I-depart_time.time I-depart_time.time B-depart_date.today_relative	atis_flight
what is the fare on november seventh going one way from san francisco to oakland	O O O O O B-depart_date.month_name B-depart_date.day_number O B-round_trip I-round_trip O B-fromloc.city_name I-fromloc.city_name O B-toloc.city_name	atis_airfare
show me all the information about the flight from baltimore to dallas which is listed dl 1055 dl 405	O O O O O O O O O B-fromloc.city_name O B-toloc.city_name O O O B-airline_code B-flight_number B-airline_code B-flight_number	atis_flight
show me the flights available from dallas to baltimore august third	O O O O O O B-fromloc.city_name O B-toloc.city_name B-depart_date.month_name B-depart_date.day_number	atis_flight
pittsburgh to atlanta please with a stopover in fort worth	B-fromloc.city_name O B-toloc.city_name O O O O O B-stoploc.city_name I-stoploc.city_name	atis_flight
what is the last flight from atlanta to boston	O O O B-flight_mod O O B-fromloc.city_name O B-toloc.city_name	atis_flight
please list all united flights between pittsburgh and baltimore	O O O B-airline_name O O B-fromloc.city_name O B-toloc.city_name	atis_flight
i want to travel from pittsburgh to oakland around midnight could you give me the flights	O O O O O B-fromloc.city_name O B-toloc.city_name B-depart_time.time_relative B-depart_time.period_of_day O O O O O O	atis_flight
show me the flights between atlanta and washington dc for wednesdays	O O O O O B-fromloc.city_name O B-toloc.city_name B-toloc.state_code O B-depart_date.day_name	atis_flight
what first class flights are available from denver to baltimore on july twenty fifth 1991	O B-class_type I-class_type O O O O B-fromloc.city_name O B-toloc.city_name O B-depart_date.month_name B-depart_date.day_number I-depart_date.day_number B-depart_date.year	atis_flight
what is the first flight from boston to san francisco on saturday	O O O B-flight_mod O O B-fromloc.city_name O B-toloc.city_name I-toloc.city_name O B-depart_date.day_name	atis_flight
i would like to see the flights from baltimore to philadelphia	O O O O O O O O B-fromloc.city_name O B-toloc.city_name	atis_flight
what is mco	O O B-airport_code	atis_abbreviation
what does code y mean	O O O B-fare_basis_code O	atis_abbreviation
is there a twa flight from las vegas to new york	O O O B-airline_code O O B-fromloc.city_name I-fromloc.city_name O B-toloc.city_name I-toloc.city_name	atis_flight
list the flights arriving in atlanta from baltimore before noon on august fourth	O O O O O B-toloc.city_name O B-fromloc.city_name B-arrive_time.time_relative B-arrive_time.time O B-arrive_date.month_name B-arrive_date.day_number	atis_flight
hi i need to go from newark to nashville on american airlines leaving around 630 pm	O O O O O O B-fromloc.city_name O B-toloc.city_name O B-airline_name I-airline_name O B-depart_time.time_relative B-depart_time.time I-depart_time.time	atis_flight
what is the latest afternoon flight departing san francisco and arriving in boston on november ninth	O O O B-flight_mod B-depart_time.period_of_day O O B-fromloc.city_name I-fromloc.city_name O O O B-toloc.city_name O B-arrive_date.month_name B-arrive_date.day_number	atis_flight
show me all the united airlines flights leaving dallas	O O O O B-airline_name I-airline_name O O B-fromloc.city_name	atis_flight
show me the flights	O O O O	atis_flight
on april eighth i would like to book a flight from charlotte to baltimore	O B-depart_date.month_name B-depart_date.day_number O O O O O O O O B-fromloc.city_name O B-toloc.city_name	atis_flight
i need a flight from dallas to san francisco	O O O O O B-fromloc.city_name O B-toloc.city_name I-toloc.city_name	atis_flight
what is united airlines service between boston and san francisco	O O B-airline_name I-airline_name O O B-fromloc.city_name O B-toloc.city_name I-toloc.city_name	atis_flight
how many first class flights does united have leaving from all airports today	O O B-class_type I-class_type O O B-airline_name O O O O O B-depart_date.today_relative	atis_quantity
information on afternoon flights from philadelphia to denver	O O B-depart_time.period_of_day O O B-fromloc.city_name O B-toloc.city_name	atis_flight
what is the schedule of flights from boston to denver next monday	O O O B-flight_time O O O B-fromloc.city_name O B-toloc.city_name B-depart_date.date_relative B-depart_date.day_name	atis_flight_time
please show me flights from dallas to denver	O O O O O B-fromloc.city_name O B-toloc.city_name	atis_flight
i need a flight from los angeles to charlotte today	O O O O O B-fromloc.city_name I-fromloc.city_name O B-toloc.city_name B-depart_date.today_relative	atis_flight
can you list the latest flights from oakland to salt lake city on wednesday	O O O O B-flight_mod O O B-fromloc.city_name O B-toloc.city_name I-toloc.city_name I-toloc.city_name O B-depart_date.day_name	atis_flight
my question is i want to go to san francisco and i live in denver and i would like to fly on united airlines do you have an early flight	O O O O O O O O B-toloc.city_name I-toloc.city_name O O O O B-fromloc.city_name O O O O O O O B-airline_name I-airline_name O O O O B-flight_mod O	atis_flight
please show me the flights from washington to san francisco	O O O O O O B-fromloc.city_name O B-toloc.city_name I-toloc.city_name	atis_flight
show me the flights from baltimore to oakland	O O O O O B-fromloc.city_name O B-toloc.city_name	atis_flight
show me all the delta flights leaving pittsburgh between 12 and 4 in the afternoon	O O O O B-airline_name O O B-fromloc.city_name O B-depart_time.start_time O B-depart_time.end_time O O B-depart_time.period_of_day	atis_flight
does any airline have an afternoon flight from atlanta to boston	O O O O O B-depart_time.period_of_day O O B-fromloc.city_name O B-toloc.city_name	atis_airline
i would like information on any flights from san francisco to pittsburgh arriving in pittsburgh before 8 am tuesday morning	O O O O O O O O B-fromloc.city_name I-fromloc.city_name O B-toloc.city_name O O B-toloc.city_name B-arrive_time.time_relative B-arrive_time.time I-arrive_time.time B-arrive_date.day_name B-arrive_time.period_of_day	atis_flight
please list fares for all the flights from atlanta to philadelphia on august the first	O O O O O O O O B-fromloc.city_name O B-toloc.city_name O B-depart_date.month_name O B-depart_date.day_number	atis_airfare
i'd like to see the flights from denver to philadelphia again	O O O O O O O B-fromloc.city_name O B-toloc.city_name O	atis_flight
does dl stand for delta	O B-airline_code O O B-airline_name	atis_abbreviation
i would like information on flights leaving atlanta in the afternoon arriving in dallas	O O O O O O O B-fromloc.city_name O O B-depart_time.period_of_day O O B-toloc.city_name	atis_flight
what's the latest flight from san jose to houston	O O B-flight_mod O O B-fromloc.city_name I-fromloc.city_name O B-toloc.city_name	atis_flight
american airlines from phoenix to milwaukee	B-airline_name I-airline_name O B-fromloc.city_name O B-toloc.city_name	atis_flight
what does us stand for	O O B-airline_code O O	atis_abbreviation
find travel arrangements for a round trip flight from baltimore to pittsburgh after 8 o'clock pm before 10 o'clock pm	O O O O O B-round_trip I-round_trip O O B-fromloc.city_name O B-toloc.city_name B-depart_time.time_relative B-depart_time.time I-depart_time.time I-depart_time.time B-depart_time.time_relative B-depart_time.time I-depart_time.time I-depart_time.time	atis_flight
hi i want a round trip ticket to dallas	O O O O B-round_trip I-round_trip O O B-toloc.city_name	atis_airfare
saturday flights from las vegas to phoenix	B-depart_date.day_name O O B-fromloc.city_name I-fromloc.city_name O B-toloc.city_name	atis_flight
now i need flights leaving denver in the afternoon on wednesday and arriving in san francisco	O O O O O B-fromloc.city_name O O B-depart_time.period_of_day O B-depart_date.day_name O O O B-toloc.city_name I-toloc.city_name	atis_flight
show me all the flights between dallas fort worth and either san francisco or oakland that depart between 5 and 7 pm	O O O O O O B-fromloc.city_name I-fromloc.city_name I-fromloc.city_name O O B-toloc.city_name I-toloc.city_name B-or B-toloc.city_name O O O B-depart_time.start_time O B-depart_time.end_time I-depart_time.end_time	atis_flight
i would like a flight from denver to pittsburgh	O O O O O O B-fromloc.city_name O B-toloc.city_name	atis_flight
show me flights from baltimore to dallas	O O O O B-fromloc.city_name O B-toloc.city_name	atis_flight
what flights from st. paul to kansas city on friday with dinner served	O O O B-fromloc.city_name I-fromloc.city_name O B-toloc.city_name I-toloc.city_name O B-depart_date.day_name O B-meal_description O	atis_flight
i need to fly from boston to denver on to san francisco and back	O O O O O B-fromloc.city_name O B-toloc.city_name O O B-toloc.city_name I-toloc.city_name O O	atis_flight
how can i get from the airport in pittsburgh to downtown	O O O O O O O O B-fromloc.city_name O O	atis_flight
show me the flights leaving from love field	O O O O O O B-fromloc.airport_name I-fromloc.airport_name	atis_flight
looking for a flight from dc to minnesota	O O O O O B-fromloc.state_code O B-toloc.state_name	atis_flight
i need to take ten people from phoenix to san diego please give me the flights during week days	O O O O O O O B-fromloc.city_name O B-toloc.city_name I-toloc.city_name O O O O O B-flight_mod I-flight_mod I-flight_mod	atis_flight
what is the cheapest round trip fare from pittsburgh to atlanta	O O O B-cost_relative B-round_trip I-round_trip O O B-fromloc.city_name O B-toloc.city_name	atis_airfare
which airline can fly me from atlanta to denver to san francisco	O O O O O O B-fromloc.city_name O B-toloc.city_name O B-toloc.city_name I-toloc.city_name	atis_airline
what is restriction ap 57	O O O B-restriction_code I-restriction_code	atis_abbreviation
list all flights on sunday from san francisco to pittsburgh nonstop	O O O O B-depart_date.day_name O B-fromloc.city_name I-fromloc.city_name O B-toloc.city_name B-flight_stop	atis_flight
show me the latest nonstop flight from denver to washington dc	O O O B-flight_mod B-flight_stop O O B-fromloc.city_name O B-toloc.city_name B-toloc.state_code	atis_flight
show me flights from baltimore to philadelphia arriving after 2100	O O O O B-fromloc.city_name O B-toloc.city_name O B-arrive_time.time_relative B-arrive_time.time	atis_flight
please show me the flights from washington dc to san francisco california	O O O O O O B-fromloc.city_name B-fromloc.state_code O B-toloc.city_name I-toloc.city_name B-toloc.state_name	atis_flight
what's the airport at orlando	O O O O B-city_name	atis_airport
show me the flights from all airports to love field	O O O O O O O O B-toloc.airport_name I-toloc.airport_name	atis_flight
are there any direct flights from atlanta to philadelphia arriving in philadelphia about 12 noon	O O O B-connect O O B-fromloc.city_name O B-toloc.city_name O O B-toloc.city_name B-arrive_time.time_relative B-arrive_time.time I-arrive_time.time	atis_flight
what's the price of the least expensive first class round trip ticket on us air from cleveland to miami	O O O O O B-cost_relative I-cost_relative B-class_type I-class_type B-round_trip I-round_trip O O B-airline_name I-airline_name O B-fromloc.city_name O B-toloc.city_name	atis_airfare
i need to go to san diego from toronto but i want to stopover in denver	O O O O O B-toloc.city_name I-toloc.city_name O B-fromloc.city_name O O O O O O B-stoploc.city_name	atis_flight
how long does the ground transportation take from the salt lake city airport	O O O O O O O O O B-airport_name I-airport_name I-airport_name I-airport_name	atis_ground_service
i'd like a nonstop flight from atlanta to baltimore that gets in around 7 pm	O O O B-flight_stop O O B-fromloc.city_name O B-toloc.city_name O O O B-arrive_time.time_relative B-arrive_time.time I-arrive_time.time	atis_flight
please list the flights from denver to phoenix	O O O O O B-fromloc.city_name O B-toloc.city_name	atis_flight
okay just on november twenty third i want to fly from atlanta to denver and i need to know what flights are available	O O O B-depart_date.month_name B-depart_date.day_number I-depart_date.day_number O O O O O B-fromloc.city_name O B-toloc.city_name O O O O O O O O O	atis_flight
explain the fare codes	O O O O	atis_abbreviation
is there a flight on eastern airlines from boston to denver	O O O O O B-airline_name I-airline_name O B-fromloc.city_name O B-toloc.city_name	atis_flight
i'm looking for a flight traveling from boston to denver one way and the cheapest way possible	O O O O O O O B-fromloc.city_name O B-toloc.city_name B-round_trip I-round_trip O O B-cost_relative O O	atis_flight
flight from salt lake city to oakland california	O O B-fromloc.city_name I-fromloc.city_name I-fromloc.city_name O B-toloc.city_name B-toloc.state_name	atis_flight
show me a list of the flights from san francisco to boston	O O O O O O O O B-fromloc.city_name I-fromloc.city_name O B-toloc.city_name	atis_flight
please list flights from atlanta to philly	O O O O B-fromloc.city_name O B-toloc.city_name	atis_flight
what is the fare from boston to san francisco on united airlines flight 21	O O O O O B-fromloc.city_name O B-toloc.city_name I-toloc.city_name O B-airline_name I-airline_name O B-flight_number	atis_airfare
show me flights from denver to washington dc wednesday	O O O O B-fromloc.city_name O B-toloc.city_name B-toloc.state_code B-depart_date.day_name	atis_flight
find a flight from boston to washington on monday	O O O O B-fromloc.city_name O B-toloc.city_name O B-depart_date.day_name	atis_flight
how much is an economy ticket from washington to san francisco on september thirtieth	O O O O B-economy O O B-fromloc.city_name O B-toloc.city_name I-toloc.city_name O B-depart_date.month_name B-depart_date.day_number	atis_airfare
list all round trip fares from phoenix to washington	O O B-round_trip I-round_trip O O B-fromloc.city_name O B-toloc.city_name	atis_airfare
i would like the cheapest flight from boston to san francisco	O O O O B-cost_relative O O B-fromloc.city_name O B-toloc.city_name I-toloc.city_name	atis_flight
i need flight information leaving atlanta and arriving in baltimore for monday	O O O O O B-fromloc.city_name O O O B-toloc.city_name O B-arrive_date.day_name	atis_flight
i want to fly united airlines from boston to denver	O O O O B-airline_name I-airline_name O B-fromloc.city_name O B-toloc.city_name	atis_flight
what kind of airplane is flight ua 281 from boston to denver	O O O O O O B-airline_code B-flight_number O B-fromloc.city_name O B-toloc.city_name	atis_aircraft
tell me about flights on american airlines from dallas to san francisco on june twenty ninth	O O O O O B-airline_name I-airline_name O B-fromloc.city_name O B-toloc.city_name I-toloc.city_name O B-depart_date.month_name B-depart_date.day_number I-depart_date.day_number	atis_flight
on continental flight 1765 from boston to san francisco what type of meal is served	O B-airline_name O B-flight_number O B-fromloc.city_name O B-toloc.city_name I-toloc.city_name O O O B-meal O O	atis_flight
show me all the eastern airlines flights leaving pittsburgh between 12 and 4 in the afternoon	O O O O B-airline_name I-airline_name O O B-fromloc.city_name O B-depart_time.start_time O B-depart_time.end_time O O B-depart_time.period_of_day	atis_flight
what does iah mean	O O B-airport_code O	atis_abbreviation
are there any american airlines flights flying into pittsburgh between 12 and 4 in the afternoon	O O O B-airline_name I-airline_name O O O B-toloc.city_name O B-depart_time.start_time O B-depart_time.end_time O O B-depart_time.period_of_day	atis_flight
show me ground transportation in dallas please	O O O O O B-city_name O	atis_ground_service
please show me all airports in denver	O O O O O O B-city_name	atis_airport
please list all flights on united airlines and northwest airlines that go into denver and all flights on northwest airlines and united airlines that fly out of denver	O O O O O B-airline_name I-airline_name O B-airline_name I-airline_name O O O B-toloc.city_name O O O O B-airline_name I-airline_name O B-airline_name I-airline_name O O O O B-fromloc.city_name	atis_flight
show me all flights from orlando to san diego on a boeing 737	O O O O O B-fromloc.city_name O B-toloc.city_name I-toloc.city_name O O O B-aircraft_code	atis_flight
i would like to book a flight from chicago into seattle on june first on continental airlines	O O O O O O O O B-fromloc.city_name O B-toloc.city_name O B-depart_date.month_name B-depart_date.day_number O B-airline_name I-airline_name	atis_flight
what is the latest flight in the day from baltimore to atlanta	O O O B-flight_mod O O O O O B-fromloc.city_name O B-toloc.city_name	atis_flight
show the flights from denver to san francisco	O O O O B-fromloc.city_name O B-toloc.city_name I-toloc.city_name	atis_flight
show me all nonstop flights between denver and oakland leaving after noon and arriving after 5 pm	O O O B-flight_stop O O B-fromloc.city_name O B-toloc.city_name O B-arrive_time.time_relative B-arrive_time.time O O B-arrive_time.time_relative B-arrive_time.time I-arrive_time.time	atis_flight
show me the cities served by nationair	O O O O O O B-airline_name	atis_city
find me a flight on united from boston to san francisco with a stopover in denver	O O O O O B-airline_name O B-fromloc.city_name O B-toloc.city_name I-toloc.city_name O O O O B-stoploc.city_name	atis_flight
list the earliest flight from st. paul to san jose	O O B-flight_mod O O B-fromloc.city_name I-fromloc.city_name O B-toloc.city_name I-toloc.city_name	atis_flight
what's the earliest flight from phoenix to salt lake city	O O B-flight_mod O O B-fromloc.city_name O B-toloc.city_name I-toloc.city_name I-toloc.city_name	atis_flight
i'd like to fly from philadelphia to san francisco with a stopover in dallas	O O O O O B-fromloc.city_name O B-toloc.city_name I-toloc.city_name O O O O B-stoploc.city_name	atis_flight
what are the flights from boston to orlando	O O O O O B-fromloc.city_name O B-toloc.city_name	atis_flight
is there a flight from nashville to houston in the evening tomorrow	O O O O O B-fromloc.city_name O B-toloc.city_name O O B-depart_time.period_of_day B-depart_date.today_relative	atis_flight
show me round trip fares from las vegas to houston nonstop	O O B-round_trip I-round_trip O O B-fromloc.city_name I-fromloc.city_name O B-toloc.city_name B-flight_stop	atis_airfare
what is fare code f	O O O O B-fare_basis_code	atis_abbreviation
flight from milwaukee to chicago	O O B-fromloc.city_name O B-toloc.city_name	atis_flight
show me all the flights from denver to las vegas	O O O O O O B-fromloc.city_name O B-toloc.city_name I-toloc.city_name	atis_flight
what is the cost of united airlines flight 415 from chicago to kansas city thursday night	O O O O O B-airline_name I-airline_name O B-flight_number O B-fromloc.city_name O B-toloc.city_name I-toloc.city_name B-depart_date.day_name B-depart_time.period_of_day	atis_airfare
what is the earliest flight from boston that will arrive in denver	O O O B-flight_mod O O B-fromloc.city_name O O O O B-toloc.city_name	atis_flight
give me the flights for american airline from dallas to san francisco	O O O O O B-airline_name I-airline_name O B-fromloc.city_name O B-toloc.city_name I-toloc.city_name	atis_flight
find travel arrangements for a one way flight from san francisco to dallas	O O O O O B-round_trip I-round_trip O O B-fromloc.city_name I-fromloc.city_name O B-toloc.city_name	atis_flight
does midwest express serve cleveland	O B-airline_name O O B-city_name	atis_flight
i would like to book a flight from baltimore to san francisco before 12 o'clock on tuesday	O O O O O O O O B-fromloc.city_name O B-toloc.city_name I-toloc.city_name B-depart_time.time_relative B-depart_time.time I-depart_time.time O B-depart_date.day_name	atis_flight
pittsburgh to boston saturday	B-fromloc.city_name O B-toloc.city_name B-depart_date.day_name	atis_flight
does twa have a flight from indianapolis to houston arriving at 11 am	O B-airline_code O O O O B-fromloc.city_name O B-toloc.city_name O O B-arrive_time.time I-arrive_time.time	atis_flight
what are the cheapest round trip flights from denver to pittsburgh	O O O B-cost_relative B-round_trip I-round_trip O O B-fromloc.city_name O B-toloc.city_name	atis_flight
does midwest express serve montreal	O B-airline_name O O B-city_name	atis_flight
are there any flights from boston to san francisco which stop in denver	O O O O O B-fromloc.city_name O B-toloc.city_name I-toloc.city_name O O O B-stoploc.city_name	atis_flight
i'd like a return flight from baltimore to boston	O O O O O O B-fromloc.city_name O B-toloc.city_name	atis_flight
what is the earliest flight from pittsburgh to san francisco	O O O B-flight_mod O O B-fromloc.city_name O B-toloc.city_name I-toloc.city_name	atis_flight
show me flights from pittsburgh to san francisco on sunday	O O O O B-fromloc.city_name O B-toloc.city_name I-toloc.city_name O B-depart_date.day_name	atis_flight
what do you have on monday from dallas fort worth to oakland california	O O O O O B-depart_date.day_name O B-fromloc.city_name I-fromloc.city_name I-fromloc.city_name O B-toloc.city_name B-toloc.state_name	atis_flight
what is the cheapest flight from long beach to memphis	O O O B-cost_relative O O B-fromloc.city_name I-fromloc.city_name O B-toloc.city_name	atis_flight
show me all flights from denver to philadelphia which leave next saturday afternoon	O O O O O B-fromloc.city_name O B-toloc.city_name O O B-depart_date.date_relative B-depart_date.day_name B-depart_time.period_of_day	atis_flight
first class price san francisco pittsburgh round trip	B-class_type I-class_type O B-fromloc.city_name I-fromloc.city_name B-fromloc.city_name B-round_trip I-round_trip	atis_airfare
show me the cheapest flights from atlanta to denver	O O O B-cost_relative O O B-fromloc.city_name O B-toloc.city_name	atis_flight
show me all flights from san diego to phoenix on a boeing 737	O O O O O B-fromloc.city_name I-fromloc.city_name O B-toloc.city_name O O O B-aircraft_code	atis_flight
what are the evening flights flying out of dallas and going to san francisco on american airlines	O O O B-depart_time.period_of_day O O O O B-fromloc.city_name O O O B-toloc.city_name I-toloc.city_name O B-airline_name I-airline_name	atis_flight
okay give me the flights that leave denver after 7 pm next monday arriving in boston	O O O O O O O B-fromloc.city_name B-depart_time.time_relative B-depart_time.time I-depart_time.time B-depart_date.date_relative B-depart_date.day_name O O B-toloc.city_name	atis_flight
what do you have from philadelphia to dallas on saturday morning	O O O O O B-fromloc.city_name O B-toloc.city_name O B-depart_date.day_name B-depart_time.period_of_day	atis_flight
give me the cheapest round trip flight from dallas to baltimore	O O O B-cost_relative B-round_trip I-round_trip O O B-fromloc.city_name O B-toloc.city_name	atis_flight
flights from miami to cleveland	O O B-fromloc.city_name O B-toloc.city_name	atis_flight
flights from cincinnati to salt lake city	O O B-fromloc.city_name O B-toloc.city_name I-toloc.city_name I-toloc.city_name	atis_flight
list flights from montreal to washington with the lowest one way fares that leaves on saturday	O O O B-fromloc.city_name O B-toloc.city_name O O B-cost_relative B-round_trip I-round_trip O O O O B-depart_date.day_name	atis_flight
wednesday morning flights between baltimore and newark new jersey	B-depart_date.day_name B-depart_time.period_of_day O O B-fromloc.city_name O B-toloc.city_name B-toloc.state_name I-toloc.state_name	atis_flight
from toronto to atlanta in the afternoon	O B-fromloc.city_name O B-toloc.city_name O O B-depart_time.period_of_day	atis_flight
what flights has continental from atlanta	O O O B-airline_name O B-fromloc.city_name	atis_flight
could you please show me all flights from milwaukee to montreal	O O O O O O O O B-fromloc.city_name O B-toloc.city_name	atis_flight
list the delta airlines flights from boston to philadelphia	O O B-airline_name I-airline_name O O B-fromloc.city_name O B-toloc.city_name	atis_flight
what is the least expensive flight from baltimore to san francisco	O O O B-cost_relative I-cost_relative O O B-fromloc.city_name O B-toloc.city_name I-toloc.city_name	atis_flight
what does s designate as a meal	O O B-meal_code O O O B-meal	atis_abbreviation
could you please tell me the first flight leaving baltimore to san francisco on a 747 on august twenty seventh	O O O O O O B-flight_mod O O B-fromloc.city_name O B-toloc.city_name I-toloc.city_name O O B-aircraft_code O B-depart_date.month_name B-depart_date.day_number I-depart_date.day_number	atis_flight
i'd like to fly from boston to oakland through denver	O O O O O B-fromloc.city_name O B-toloc.city_name O B-stoploc.city_name	atis_flight
what are the first class fares from boston to pittsburgh on thursday	O O O B-class_type I-class_type O O B-fromloc.city_name O B-toloc.city_name O B-depart_date.day_name	atis_airfare
what is the earliest flight from boston to atlanta	O O O B-flight_mod O O B-fromloc.city_name O B-toloc.city_name	atis_flight
how far is it from salt lake city airport to salt lake city	O O O O O B-fromloc.airport_name I-fromloc.airport_name I-fromloc.airport_name I-fromloc.airport_name O B-toloc.city_name I-toloc.city_name I-toloc.city_name	atis_distance
i would like to fly from dallas to denver on the morning of august twenty seventh leaving at 650	O O O O O O B-fromloc.city_name O B-toloc.city_name O O B-depart_time.period_of_day O B-depart_date.month_name B-depart_date.day_number I-depart_date.day_number O O B-depart_time.time	atis_flight
show me airlines between boston and san francisco	O O O O B-fromloc.city_name O B-toloc.city_name I-toloc.city_name	atis_airline
please list the cheapest flight from dallas to baltimore arriving on may seventh	O O O B-cost_relative O O B-fromloc.city_name O B-toloc.city_name O O B-arrive_date.month_name B-arrive_date.day_number	atis_flight
show flights between boston and philadelphia	O O O B-fromloc.city_name O B-toloc.city_name	atis_flight
i want to leave oakland and arrive in boston at 5 o'clock in the afternoon	O O O O B-fromloc.city_name O O O B-toloc.city_name O B-arrive_time.time I-arrive_time.time O O B-arrive_time.period_of_day	atis_flight
what flights are available on sunday to pittsburgh from san francisco	O O O O O B-depart_date.day_name O B-toloc.city_name O B-fromloc.city_name I-fromloc.city_name	atis_flight
show me the airlines that fly between toronto and denver	O O O O O O O B-fromloc.city_name O B-toloc.city_name	atis_airline
what's the earliest flight from boston to bwi that serves dinner	O O B-flight_mod O O B-fromloc.city_name O B-toloc.airport_code O O B-meal_description	atis_flight
show me the flights from boston to atlanta	O O O O O B-fromloc.city_name O B-toloc.city_name	atis_flight
give me a flight between boston and denver	O O O O O B-fromloc.city_name O B-toloc.city_name	atis_flight
please give me the united airlines flights from denver to baltimore that are the first class flights please	O O O O B-airline_name I-airline_name O O B-fromloc.city_name O B-toloc.city_name O O O B-class_type I-class_type O O	atis_flight
what flights are there between atlanta and denver	O O O O O B-fromloc.city_name O B-toloc.city_name	atis_flight
show me the flights from pittsburgh to baltimore arriving in baltimore on june fourteenth	O O O O O B-fromloc.city_name O B-toloc.city_name O O B-toloc.city_name O B-arrive_date.month_name B-arrive_date.day_number	atis_flight
show me all flights and fares from denver to san francisco	O O O O O O O B-fromloc.city_name O B-toloc.city_name I-toloc.city_name	atis_flight#atis_airfare
what first class airplane goes from philadelphia to san francisco and stops in dallas in the afternoon on monday	O B-class_type I-class_type O O O B-fromloc.city_name O B-toloc.city_name I-toloc.city_name O O O B-stoploc.city_name O O B-depart_time.period_of_day O B-depart_date.day_name	atis_aircraft
what flights leave after 7 pm from pittsburgh to philadelphia	O O O B-depart_time.time_relative B-depart_time.time I-depart_time.time O B-fromloc.city_name O B-toloc.city_name	atis_flight
flights from indianapolis nashville memphis to seattle	O O B-fromloc.city_name B-fromloc.city_name B-fromloc.city_name O O	atis_flight
please show me flights from pittsburgh to boston on saturday morning after 8 am	O O O O O B-fromloc.city_name O B-toloc.city_name O B-depart_date.day_name B-depart_time.period_of_day B-depart_time.time_relative B-depart_time.time I-depart_time.time	atis_flight
i'd like a flight from montreal to san diego for sunday	O O O O O B-fromloc.city_name O B-toloc.city_name I-toloc.city_name O B-depart_date.day_name	atis_flight
list all flights from baltimore to atlanta after 12 noon thursday	O O O O B-fromloc.city_name O B-toloc.city_name B-depart_time.time_relative B-depart_time.time I-depart_time.time B-depart_date.day_name	atis_flight
show me a list of ground transportation at boston airport	O O O O O O O O B-airport_name I-airport_name	atis_ground_service
philadelphia to san francisco with one stop in dallas please	B-fromloc.city_name O B-toloc.city_name I-toloc.city_name O B-flight_stop I-flight_stop O B-stoploc.city_name O	atis_flight
please list for me the flights on united airlines between boston and denver	O O O O O O O B-airline_name I-airline_name O B-fromloc.city_name O B-toloc.city_name	atis_flight
list flights from pittsburgh to boston leaving after 3 in the afternoon	O O O B-fromloc.city_name O B-toloc.city_name O B-depart_time.time_relative B-depart_time.time O O B-depart_time.period_of_day	atis_flight
i need a flight from san diego to indianapolis leaving in the afternoon on tuesday	O O O O O B-fromloc.city_name I-fromloc.city_name O B-toloc.city_name O O O B-depart_time.period_of_day O B-depart_date.day_name	atis_flight
what is the price of a one way fare from boston to denver on continental airlines	O O O O O O B-round_trip I-round_trip O O B-fromloc.city_name O B-toloc.city_name O B-airline_name I-airline_name	atis_airfare
i need a flight from kansas city to chicago next wednesday that reaches chicago around 7 in the evening	O O O O O B-fromloc.city_name I-fromloc.city_name O B-toloc.city_name B-depart_date.date_relative B-depart_date.day_name O O B-toloc.city_name B-arrive_time.time_relative B-arrive_time.time O O B-arrive_time.period_of_day	atis_flight
show me one way flights from milwaukee to orlando wednesday	O O B-round_trip I-round_trip O O B-fromloc.city_name O B-toloc.city_name B-depart_date.day_name	atis_flight
i'd like to see flights from baltimore to atlanta that arrive before noon and i'd like to see flights from denver to atlanta that arrive before noon	O O O O O O B-fromloc.city_name O B-toloc.city_name O O B-arrive_time.time_relative B-arrive_time.time O O O O O O O B-fromloc.city_name O B-toloc.city_name O O B-arrive_time.time_relative B-arrive_time.time	atis_flight
what flights leave after 7 pm from boston to pittsburgh	O O O B-depart_time.time_relative B-depart_time.time I-depart_time.time O B-fromloc.city_name O B-toloc.city_name	atis_flight
i would like to book a flight on continental airlines from chicago to seattle on june first	O O O O O O O O B-airline_name I-airline_name O B-fromloc.city_name O B-toloc.city_name O B-depart_date.month_name B-depart_date.day_number	atis_flight
of the flights available from dallas to baltimore on august third which airline has the least expensive flight	O O O O O B-fromloc.city_name O B-toloc.city_name O B-depart_date.month_name B-depart_date.day_number O O O O B-cost_relative I-cost_relative O	atis_flight
give me the flights and fares on december twenty seventh from indianapolis to orlando	O O O O O O O B-depart_date.month_name B-depart_date.day_number I-depart_date.day_number O B-fromloc.city_name O B-toloc.city_name	atis_flight#atis_airfare
show me the flights from boston to baltimore	O O O O O B-fromloc.city_name O B-toloc.city_name	atis_flight
what is the cheapest fare from boston to san francisco	O O O B-cost_relative O O B-fromloc.city_name O B-toloc.city_name I-toloc.city_name	atis_airfare
list for me only the united flights between denver and oakland	O O O O O B-airline_name O O B-fromloc.city_name O B-toloc.city_name	atis_flight
give me the flights and fares on december twenty seventh from orlando to indianapolis	O O O O O O O B-depart_date.month_name B-depart_date.day_number I-depart_date.day_number O B-fromloc.city_name O B-toloc.city_name	atis_flight#atis_airfare
what flights go from boston to dallas	O O O O B-fromloc.city_name O B-toloc.city_name	atis_flight
does delta airlines fly from pittsburgh to atlanta	O B-airline_name I-airline_name O O B-fromloc.city_name O B-toloc.city_name	atis_flight
are there any flights next monday morning from pittsburgh to san francisco	O O O O B-depart_date.date_relative B-depart_date.day_name B-depart_time.period_of_day O B-fromloc.city_name O B-toloc.city_name I-toloc.city_name	atis_flight
i want a flight from atlanta to washington that leaves after 3 pm	O O O O O B-fromloc.city_name O B-toloc.city_name O O B-depart_time.time_relative B-depart_time.time I-depart_time.time	atis_flight
i would like an afternoon flight leaving tuesday san diego to indianapolis	O O O O B-depart_time.period_of_day O O B-depart_date.day_name B-fromloc.city_name I-fromloc.city_name O B-toloc.city_name	atis_flight
please give me information on a flight on april seventeen from philadelphia to boston as early as possible	O O O O O O O O B-depart_date.month_name B-depart_date.day_number O B-fromloc.city_name O B-toloc.city_name O B-flight_mod O O	atis_flight
list the earliest flights from st. paul to houston	O O B-flight_mod O O B-fromloc.city_name I-fromloc.city_name O B-toloc.city_name	atis_flight
i need to go from philadelphia to dallas	O O O O O B-fromloc.city_name O B-toloc.city_name	atis_flight
i would like a flight from nashville to st. louis that arrives in st. louis around 6 pm and is nonstop	O O O O O O B-fromloc.city_name O B-toloc.city_name I-toloc.city_name O O O B-toloc.city_name I-toloc.city_name B-arrive_time.time_relative B-arrive_time.time I-arrive_time.time O O B-flight_stop	atis_flight
list all the arriving flights at general mitchell international	O O O B-flight_mod O O B-fromloc.airport_name I-fromloc.airport_name I-fromloc.airport_name	atis_flight
okay i'm sorry could you tell me what flights leave atlanta and arrive in philadelphia around 5 o'clock	O O O O O O O O O O B-fromloc.city_name O O O B-toloc.city_name B-arrive_time.time_relative B-arrive_time.time I-arrive_time.time	atis_flight
may i see all the flights from cleveland to dallas	O O O O O O O B-fromloc.city_name O B-toloc.city_name	atis_flight
do you have a flight from atlanta to boston	O O O O O O B-fromloc.city_name O B-toloc.city_name	atis_flight
show me the flights from denver to westchester county	O O O O O B-fromloc.city_name O B-toloc.city_name I-toloc.city_name	atis_flight
is there a thursday night flight from pittsburgh to san francisco on us air	O O O B-depart_date.day_name B-depart_time.period_of_day O O B-fromloc.city_name O B-toloc.city_name I-toloc.city_name O B-airline_name I-airline_name	atis_flight
show me flights going from san francisco to pittsburgh first class on monday of leaving after 12 noon	O O O O O B-fromloc.city_name I-fromloc.city_name O B-toloc.city_name B-class_type I-class_type O B-depart_date.day_name O O B-depart_time.time_relative B-depart_time.time I-depart_time.time	atis_flight
afternoon flight from denver to san francisco	B-depart_time.period_of_day O O B-fromloc.city_name O B-toloc.city_name I-toloc.city_name	atis_flight
what are the flights from atlanta to boston in the afternoon	O O O O O B-fromloc.city_name O B-toloc.city_name O O B-depart_time.period_of_day	atis_flight
what ground transportation is available at boston	O O O O O O B-city_name	atis_ground_service
on tuesday i'd like to find a flight from detroit to st. petersburg that arrives before 10 pm	O B-depart_date.day_name O O O O O O O B-fromloc.city_name O B-toloc.city_name I-toloc.city_name O O B-arrive_time.time_relative B-arrive_time.time I-arrive_time.time	atis_flight
all flights from charlotte to anywhere on us air	O O O B-fromloc.city_name O O O B-airline_name I-airline_name	atis_flight
what airlines fly between atlanta and san francisco	O O O O B-fromloc.city_name O B-toloc.city_name I-toloc.city_name	atis_airline
what flights are provided by american airlines	O O O O O B-airline_name I-airline_name	atis_flight
show me the flights from philadelphia to dallas	O O O O O B-fromloc.city_name O B-toloc.city_name	atis_flight
okay does twa have a flight from dallas to san francisco	O O B-airline_code O O O O B-fromloc.city_name O B-toloc.city_name I-toloc.city_name	atis_flight
what's the lowest one way fare from pittsburgh to denver	O O B-cost_relative B-round_trip I-round_trip O O B-fromloc.city_name O B-toloc.city_name	atis_airfare
how many stops are on all flights from boston to san francisco that depart before 12 o'clock noon	O O B-flight_stop O O O O O B-fromloc.city_name O B-toloc.city_name I-toloc.city_name O O B-arrive_time.time_relative B-arrive_time.time I-arrive_time.time I-arrive_time.time	atis_quantity
what kind of airline is flight ua 281 from boston to denver	O O O O O O B-airline_code B-flight_number O B-fromloc.city_name O B-toloc.city_name	atis_airline
now list for me only the united flights that flight from oakland to boston	O O O O O O B-airline_name O O O O B-fromloc.city_name O B-toloc.city_name	atis_flight
what is the abbreviation d10	O O O O B-aircraft_code	atis_abbreviation
show me all flights from pittsburgh to atlanta which leave after 5 o'clock pm tomorrow	O O O O O B-fromloc.city_name O B-toloc.city_name O O B-depart_time.time_relative B-depart_time.time I-depart_time.time I-depart_time.time B-depart_date.today_relative	atis_flight
i'd like a flight from washington that stops in denver and goes on to san francisco	O O O O O B-fromloc.city_name O O O B-stoploc.city_name O O O O B-toloc.city_name I-toloc.city_name	atis_flight
i'd like a list of all the flights from san francisco to pittsburgh on sunday please	O O O O O O O O O B-fromloc.city_name I-fromloc.city_name O B-toloc.city_name O B-depart_date.day_name O	atis_flight
show me flights on wednesday morning boston to denver for united airlines first class	O O O O B-depart_date.day_name B-depart_time.period_of_day B-fromloc.city_name O B-toloc.city_name O B-airline_name I-airline_name B-class_type I-class_type	atis_flight
how do i get from pittsburgh airport to downtown pittsburgh	O O O O O B-fromloc.airport_name I-fromloc.airport_name O O B-toloc.city_name	atis_flight
what is the cheapest one way fare from denver to pittsburgh	O O O B-cost_relative B-round_trip I-round_trip O O B-fromloc.city_name O B-toloc.city_name	atis_airfare
what nonstop flights between boston and washington arrive after 5 o'clock pm	O B-flight_stop O O B-fromloc.city_name O B-toloc.city_name O B-arrive_time.time_relative B-arrive_time.time I-arrive_time.time I-arrive_time.time	atis_flight
what is fare code h	O O O O B-fare_basis_code	atis_abbreviation
which delta flights depart from san francisco heading toward boston after 12 noon	O B-airline_name O O O B-fromloc.city_name I-fromloc.city_name O O B-toloc.city_name B-depart_time.time_relative B-depart_time.time I-depart_time.time	atis_flight
american flights from cincinnati to houston	B-airline_name O O B-fromloc.city_name O B-toloc.city_name	atis_flight
what is the cheapest fare from dallas to denver round trip	O O O B-cost_relative O O B-fromloc.city_name O B-toloc.city_name B-round_trip I-round_trip	atis_airfare
dallas to oakland monday	B-fromloc.city_name O B-toloc.city_name B-depart_date.day_name	atis_flight
what flights are there from milwaukee to phoenix on saturday	O O O O O B-fromloc.city_name O B-toloc.city_name O B-depart_date.day_name	atis_flight
i need a flight from pittsburgh to los angeles thursday evening	O O O O O B-fromloc.city_name O B-toloc.city_name I-toloc.city_name B-depart_date.day_name B-depart_time.period_of_day	atis_flight
give me flights that arrive in baltimore from atlanta	O O O O O O B-toloc.city_name O B-fromloc.city_name	atis_flight
what're the flights from memphis to las vegas that arrive on a sunday	O O O O B-fromloc.city_name O B-toloc.city_name I-toloc.city_name O O O O B-arrive_date.day_name	atis_flight
i would like an early morning flight on june first from chicago into seattle on continental airlines	O O O O B-depart_time.period_of_day B-depart_time.period_of_day O O B-depart_date.month_name B-depart_date.day_number O B-fromloc.city_name O B-toloc.city_name O B-airline_name I-airline_name	atis_flight
round trip fares from baltimore to philadelphia under 1000 dollars	B-round_trip I-round_trip O O B-fromloc.city_name O B-toloc.city_name B-cost_relative B-fare_amount I-fare_amount	atis_airfare
please show me the return flight number from toronto to st. petersburg	O O O O O O O O B-fromloc.city_name O B-toloc.city_name I-toloc.city_name	atis_flight_no
is there ground transportation in st. louis	O O O O O B-city_name I-city_name	atis_ground_service
what's the earliest flight from dallas to houston	O O B-flight_mod O O B-fromloc.city_name O B-toloc.city_name	atis_flight
list the american airlines flights from dallas to san francisco	O O B-airline_name I-airline_name O O B-fromloc.city_name O B-toloc.city_name I-toloc.city_name	atis_flight
fares between atlanta and boston	O O B-fromloc.city_name O B-toloc.city_name	atis_airfare
what is the fare on the first flight from atlanta to denver on thursday morning	O O O O O O B-flight_mod O O B-fromloc.city_name O B-toloc.city_name O B-depart_date.day_name B-depart_time.period_of_day	atis_airfare
i need an early flight from denver to san francisco please and i would like breakfast served on that	O O O B-flight_mod O O B-fromloc.city_name O B-toloc.city_name I-toloc.city_name O O O O O B-meal_description O O O	atis_flight
i'd like to see the fare code again qx	O O O O O O O O B-fare_basis_code	atis_abbreviation
i would like to fly from pittsburgh to atlanta on us air	O O O O O O B-fromloc.city_name O B-toloc.city_name O B-airline_name I-airline_name	atis_flight
i want to leave boston at 838	O O O O B-fromloc.city_name O B-depart_time.time	atis_flight
show me airports near washington dc	O O O O B-city_name B-state_code	atis_airport
what ground transportation is available from pittsburgh to downtown	O O O O O O B-fromloc.city_name O O	atis_ground_service
what flights leave seattle on sunday on continental after 9 pm	O O O B-fromloc.city_name O B-depart_date.day_name O B-airline_name B-depart_time.time_relative B-depart_time.time I-depart_time.time	atis_flight
what are the cities served by delta airlines	O O O O O O B-airline_name I-airline_name	atis_city
show flights from dallas to san francisco	O O O B-fromloc.city_name O B-toloc.city_name I-toloc.city_name	atis_flight
what does the abbreviation dl mean	O O O O B-airline_code O	atis_abbreviation
i need to know if there are any direct flights from st. petersburg florida to tacoma washington leaving preferably tomorrow morning	O O O O O O O O B-connect O O B-fromloc.city_name I-fromloc.city_name B-fromloc.state_name O B-toloc.city_name B-toloc.state_name O O B-depart_date.today_relative B-depart_time.period_of_day	atis_flight
show me the cheapest flights round trip from new york to san jose arriving in san jose before 7 pm	O O O B-cost_relative O B-round_trip I-round_trip O B-fromloc.city_name I-fromloc.city_name O B-toloc.city_name I-toloc.city_name O O B-toloc.city_name I-toloc.city_name B-arrive_time.time_relative B-arrive_time.time I-arrive_time.time	atis_flight
i need ground transportation in dallas please show me what's available	O O O O O B-city_name O O O O O	atis_ground_service
show me the flights arriving at love field from all other airports	O O O O O O B-toloc.airport_name I-toloc.airport_name O O O O	atis_flight
before 10 o'clock on tuesday is there a 747 that flies from baltimore to san francisco	B-depart_time.time_relative B-depart_time.time I-depart_time.time O B-depart_date.day_name O O O B-aircraft_code O O O B-fromloc.city_name O B-toloc.city_name I-toloc.city_name	atis_flight
what is the cheapest flight from atlanta to pittsburgh one way	O O O B-cost_relative O O B-fromloc.city_name O B-toloc.city_name B-round_trip I-round_trip	atis_flight
please show me flights from dallas to denver	O O O O O B-fromloc.city_name O B-toloc.city_name	atis_flight
what is the code for business class	O O O O O B-class_type I-class_type	atis_abbreviation
list aircraft types that fly between boston and san francisco	O O O O O O B-fromloc.city_name O B-toloc.city_name I-toloc.city_name	atis_aircraft
does northwest fly into denver	O B-airline_name O O B-toloc.city_name	atis_flight
what is your least expensive fare between atlanta and boston	O O O B-cost_relative I-cost_relative O O B-fromloc.city_name O B-toloc.city_name	atis_airfare
i would like to fly the cheapest rate available from pittsburgh to atlanta on wednesday morning	O O O O O O B-cost_relative O O O B-fromloc.city_name O B-toloc.city_name O B-depart_date.day_name B-depart_time.period_of_day	atis_flight
what's the lowest round trip fare from dallas to baltimore	O O B-cost_relative B-round_trip I-round_trip O O B-fromloc.city_name O B-toloc.city_name	atis_airfare
what's the difference between fare code q and fare code b	O O O O O O B-fare_basis_code O O O B-fare_basis_code	atis_abbreviation
i'd like to book a flight from atlanta to denver	O O O O O O O B-fromloc.city_name O B-toloc.city_name	atis_flight
what flights are there from los angeles to pittsburgh	O O O O O B-fromloc.city_name I-fromloc.city_name O B-toloc.city_name	atis_flight
list all flights from denver to philadelphia	O O O O B-fromloc.city_name O B-toloc.city_name	atis_flight
what is the first class fare from indianapolis to orlando	O O O B-class_type I-class_type O O B-fromloc.city_name O B-toloc.city_name	atis_airfare
find travel arrangements for a round trip flight from dallas to pittsburgh	O O O O O B-round_trip I-round_trip O O B-fromloc.city_name O B-toloc.city_name	atis_flight
is there a delta flight from boston to denver	O O O B-airline_name O O B-fromloc.city_name O B-toloc.city_name	atis_flight
what flights from new york to los angeles	O O O B-fromloc.city_name I-fromloc.city_name O B-toloc.city_name I-toloc.city_name	atis_flight
which flights go from philadelphia to san francisco	O O O O B-fromloc.city_name O B-toloc.city_name I-toloc.city_name	atis_flight
what does d s stand for for meals	O O B-meal_code I-meal_code O O O B-meal	atis_abbreviation
i'd like to book a flight from san diego to toronto	O O O O O O O B-fromloc.city_name I-fromloc.city_name O B-toloc.city_name	atis_flight
what flights are there from pittsburgh to dallas on wednesday morning	O O O O O B-fromloc.city_name O B-toloc.city_name O B-depart_date.day_name B-depart_time.period_of_day	atis_flight
list the flights from philadelphia to dallas on american airlines	O O O O B-fromloc.city_name O B-toloc.city_name O B-airline_name I-airline_name	atis_flight
what airline is ac	O O O B-airline_code	atis_airline
list the flights from dallas to baltimore	O O O O B-fromloc.city_name O B-toloc.city_name	atis_flight
which airlines fly between baltimore and san francisco	O O O O B-fromloc.city_name O B-toloc.city_name I-toloc.city_name	atis_airline
show me the afternoon flights from washington to boston	O O O B-depart_time.period_of_day O O B-fromloc.city_name O B-toloc.city_name	atis_flight
which flights arrive in st. louis from st. paul on thursday morning	O O O O B-toloc.city_name I-toloc.city_name O B-fromloc.city_name I-fromloc.city_name O B-arrive_date.day_name B-arrive_time.period_of_day	atis_flight
do you have any airlines that would stop at denver on the way from baltimore to san francisco	O O O O O O O O O B-stoploc.city_name O O O O B-fromloc.city_name O B-toloc.city_name I-toloc.city_name	atis_airline
show me the cheapest flights from dallas to baltimore	O O O B-cost_relative O O B-fromloc.city_name O B-toloc.city_name	atis_flight
please show me all the flights from boston	O O O O O O O B-fromloc.city_name	atis_flight
what flights from atlanta to washington	O O O B-fromloc.city_name O B-toloc.city_name	atis_flight
give me the flights from miami to new york using tower air	O O O O O B-fromloc.city_name O B-toloc.city_name I-toloc.city_name O B-airline_name I-airline_name	atis_flight
what flights from houston to milwaukee on friday on american airlines	O O O B-fromloc.city_name O B-toloc.city_name O B-depart_date.day_name O B-airline_name I-airline_name	atis_flight
show me all the flights from baltimore to columbus	O O O O O O B-fromloc.city_name O B-toloc.city_name	atis_flight
give me flights from atlanta to baltimore	O O O O B-fromloc.city_name O B-toloc.city_name	atis_flight
what flights leave from phoenix to anywhere	O O O O B-fromloc.city_name O O	atis_flight
show me round trip fares from san jose to salt lake city	O O B-round_trip I-round_trip O O B-fromloc.city_name I-fromloc.city_name O B-toloc.city_name I-toloc.city_name I-toloc.city_name	atis_airfare
show me all the flights on delta airlines and twa that go to atlanta in the morning	O O O O O O B-airline_name I-airline_name O B-airline_code O O O B-toloc.city_name O O B-depart_time.period_of_day	atis_flight
what are the flights from boston to baltimore	O O O O O B-fromloc.city_name O B-toloc.city_name	atis_flight
is there ground transportation from san diego airport to the downtown area	O O O O O B-fromloc.airport_name I-fromloc.airport_name I-fromloc.airport_name O O O O	atis_ground_service
i want a flight from san francisco to denver leaving san francisco in the afternoon arriving denver around 5 in the afternoon	O O O O O B-fromloc.city_name I-fromloc.city_name O B-toloc.city_name O B-fromloc.city_name I-fromloc.city_name O O B-depart_time.period_of_day O B-toloc.city_name B-arrive_time.time_relative B-arrive_time.time O O B-arrive_time.period_of_day	atis_flight
what is the latest flight from milwaukee to seattle tomorrow	O O O B-flight_mod O O B-fromloc.city_name O B-toloc.city_name B-depart_date.today_relative	atis_flight
show the flights from pittsburgh to san francisco again on monday	O O O O B-fromloc.city_name O B-toloc.city_name I-toloc.city_name O O B-depart_date.day_name	atis_flight
pittsburgh to atlanta wednesday	B-fromloc.city_name O B-toloc.city_name B-depart_date.day_name	atis_flight
i want to fly from boston to san francisco	O O O O O B-fromloc.city_name O B-toloc.city_name I-toloc.city_name	atis_flight
what flights from miami to indianapolis on sunday	O O O B-fromloc.city_name O B-toloc.city_name O B-depart_date.day_name	atis_flight
please show me airlines with flights from denver to philadelphia	O O O O O O O B-fromloc.city_name O B-toloc.city_name	atis_airline
list ground transportation options at phoenix	O O O O O B-city_name	atis_ground_service
all flights from boston to washington dc on november tenth	O O O B-fromloc.city_name O B-toloc.city_name B-toloc.state_code O B-depart_date.month_name B-depart_date.day_number	atis_flight
i need to go from boston to atlanta in the same day find me the earliest flight from boston	O O O O O B-fromloc.city_name O B-toloc.city_name O O B-depart_date.date_relative O O O O B-flight_mod O O B-fromloc.city_name	atis_flight
boston to pittsburgh	B-fromloc.city_name O B-toloc.city_name	atis_flight
cheapest airfare from tacoma to orlando	B-cost_relative O O B-fromloc.city_name O B-toloc.city_name	atis_airfare
what are the flights from san francisco to denver	O O O O O B-fromloc.city_name I-fromloc.city_name O B-toloc.city_name	atis_flight
i'd like to see all the one way flights from denver to pittsburgh	O O O O O O B-round_trip I-round_trip O O B-fromloc.city_name O B-toloc.city_name	atis_flight
what's the earliest flight from san francisco to boston	O O B-flight_mod O O B-fromloc.city_name I-fromloc.city_name O B-toloc.city_name	atis_flight
show me the continental flights leaving chicago early saturday morning	O O O B-airline_name O O B-fromloc.city_name B-depart_time.period_mod B-depart_date.day_name B-depart_time.period_of_day	atis_flight
list the flights on friday afternoon from philadelphia to oakland	O O O O B-depart_date.day_name B-depart_time.period_of_day O B-fromloc.city_name O B-toloc.city_name	atis_flight
show me all us air flights from atlanta to denver for the day after tomorrow	O O O B-airline_name I-airline_name O O B-fromloc.city_name O B-toloc.city_name O B-depart_date.today_relative I-depart_date.today_relative I-depart_date.today_relative I-depart_date.today_relative	atis_flight
show me all the flights from denver to las vegas	O O O O O O B-fromloc.city_name O B-toloc.city_name I-toloc.city_name	atis_flight
list all the flights that depart from general mitchell international	O O O O O O O B-fromloc.airport_name I-fromloc.airport_name I-fromloc.airport_name	atis_flight
what airline stands for hp	O O O O B-airline_code	atis_airline
how can i get from the denver airport to downtown	O O O O O O B-fromloc.airport_name I-fromloc.airport_name O O	atis_flight
on tuesday i'd like to fly from detroit to st. petersburg	O B-depart_date.day_name O O O O O B-fromloc.city_name O B-toloc.city_name I-toloc.city_name	atis_flight
show afternoon flights from houston to dallas	O B-depart_time.period_of_day O O B-fromloc.city_name O B-toloc.city_name	atis_flight
i'd like to see the flights from atlanta to washington dc	O O O O O O O B-fromloc.city_name O B-toloc.city_name B-toloc.state_code	atis_flight
show me the schedule for airlines leaving pittsburgh going to san francisco for next monday	O O O B-flight_time O O O B-fromloc.city_name O O B-toloc.city_name I-toloc.city_name O B-depart_date.date_relative B-depart_date.day_name	atis_flight_time
boston to pittsburgh wednesday	B-fromloc.city_name O B-toloc.city_name B-depart_date.day_name	atis_flight
what airlines fly from boston to washington	O O O O B-fromloc.city_name O B-toloc.city_name	atis_airline
i need a flight from denver to washington dc on wednesday	O O O O O B-fromloc.city_name O B-toloc.city_name B-toloc.state_code O B-depart_date.day_name	atis_flight
american flight 4400 from cincinnati to houston	B-airline_name O B-flight_number O B-fromloc.city_name O B-toloc.city_name	atis_flight
like information on flights from san francisco to boston on thursday morning	O O O O O B-fromloc.city_name I-fromloc.city_name O B-toloc.city_name O B-depart_date.day_name B-depart_time.period_of_day	atis_flight
last nonstop flight from los angeles to pittsburgh on monday night	B-flight_mod B-flight_stop O O B-fromloc.city_name I-fromloc.city_name O B-toloc.city_name O B-arrive_date.day_name B-arrive_time.period_of_day	atis_flight
list the flights from st. petersburg to toronto	O O O O B-fromloc.city_name I-fromloc.city_name O B-toloc.city_name	atis_flight
please list am flights leaving san francisco boston	O O B-depart_time.period_of_day O O B-fromloc.city_name I-fromloc.city_name B-fromloc.city_name	atis_flight
first flights and fares from pittsburgh to atlanta on a thursday	B-flight_mod O O O O B-fromloc.city_name O B-toloc.city_name O O B-depart_date.day_name	atis_flight#atis_airfare
show me the flights from baltimore to oakland	O O O O O B-fromloc.city_name O B-toloc.city_name	atis_flight
i would like a ticket leaving from denver colorado to atlanta georgia with a stop in pittsburgh	O O O O O O O B-fromloc.city_name B-fromloc.state_name O B-toloc.city_name B-toloc.state_name O O O O B-stoploc.city_name	atis_airfare
i would like to know the latest flight on wednesday you have leaving from oakland to salt lake city which offers a meal	O O O O O O B-flight_mod O O B-depart_date.day_name O O O O B-fromloc.city_name O B-toloc.city_name I-toloc.city_name I-toloc.city_name O O O B-meal	atis_flight
show me flights from pittsburgh to philadelphia	O O O O B-fromloc.city_name O B-toloc.city_name	atis_flight
list flights from pittsburgh to baltimore on thursday morning nonstop	O O O B-fromloc.city_name O B-toloc.city_name O B-depart_date.day_name B-depart_time.period_of_day B-flight_stop	atis_flight
are there any flights from boston to san francisco stopping in denver	O O O O O B-fromloc.city_name O B-toloc.city_name I-toloc.city_name O O B-stoploc.city_name	atis_flight
fine can you give me information on ground transportation in washington dc to downtown	O O O O O O O O O O B-city_name B-state_code O O	atis_ground_service
how many first class flights does united have leaving from all cities today	O O B-class_type I-class_type O O B-airline_name O O O O O B-depart_date.today_relative	atis_quantity
show me all flights from indianapolis	O O O O O B-fromloc.city_name	atis_flight
how much is a first class round trip from atlanta to san francisco	O O O O B-class_type I-class_type B-round_trip I-round_trip O B-fromloc.city_name O B-toloc.city_name I-toloc.city_name	atis_airfare
what flight do you have from dallas to denver on august twenty seventh in the morning	O O O O O O B-fromloc.city_name O B-toloc.city_name O B-depart_date.month_name B-depart_date.day_number I-depart_date.day_number O O B-depart_time.period_of_day	atis_flight
show me a list of flights from san francisco to boston for august thirtieth	O O O O O O O B-fromloc.city_name I-fromloc.city_name O B-toloc.city_name O B-depart_date.month_name B-depart_date.day_number	atis_flight
what airlines have business class service between boston and san francisco	O O O B-class_type I-class_type O O B-fromloc.city_name O B-toloc.city_name I-toloc.city_name	atis_airline
list all takeoffs and landings at general mitchell international	O O O O O O B-airport_name I-airport_name I-airport_name	atis_flight
what city is the airport mco in	O O O O O B-fromloc.airport_code O	atis_city
what are all flights from pittsburgh to boston on wednesdays	O O O O O B-fromloc.city_name O B-toloc.city_name O B-depart_date.day_name	atis_flight
does delta airline fly from denver to pittsburgh	O B-airline_name I-airline_name O O B-fromloc.city_name O B-toloc.city_name	atis_flight
show all flights with first class from baltimore to dallas	O O O O B-class_type I-class_type O B-fromloc.city_name O B-toloc.city_name	atis_flight
my destination is san francisco i live in denver i would like a flight on august thirtieth in the morning on any airline that will get me there	O O O B-toloc.city_name I-toloc.city_name O O O B-fromloc.city_name O O O O O O B-depart_date.month_name B-depart_date.day_number O O B-depart_time.period_of_day O O O O O O O O	atis_flight
i would like to travel from boston to denver early in the morning	O O O O O O B-fromloc.city_name O B-toloc.city_name B-depart_time.period_mod O O B-depart_time.period_of_day	atis_flight
what is the cheapest flight from denver to oakland	O O O B-cost_relative O O B-fromloc.city_name O B-toloc.city_name	atis_flight
how long does it take to get from denver to oakland	O O O O O O O O B-fromloc.city_name O B-toloc.city_name	atis_distance
what is the cheapest one way fare between boston and oakland	O O O B-cost_relative B-round_trip I-round_trip O O B-fromloc.city_name O B-toloc.city_name	atis_airfare
what does mco stand for	O O B-airport_code O O	atis_abbreviation
please show me airlines with flights from boston to denver	O O O O O O O B-fromloc.city_name O B-toloc.city_name	atis_airline
all flights from san francisco to los angeles	O O O B-fromloc.city_name I-fromloc.city_name O B-toloc.city_name I-toloc.city_name	atis_flight
what is the earliest flight leaving denver going to boston	O O O B-flight_mod O O B-fromloc.city_name O O B-toloc.city_name	atis_flight
find the flights that leave philadelphia and arrive in dallas by noon	O O O O O B-fromloc.city_name O O O B-toloc.city_name B-arrive_time.time_relative B-arrive_time.time	atis_flight
i need a flight from san francisco to pittsburgh from pittsburgh to new york and then new york to san francisco	O O O O O B-fromloc.city_name I-fromloc.city_name O B-toloc.city_name O B-fromloc.city_name O B-toloc.city_name I-toloc.city_name O O B-fromloc.city_name I-fromloc.city_name O B-toloc.city_name I-toloc.city_name	atis_flight
is there an airline that has a flight from philadelphia to san francisco with a stop in dallas	O O O O O O O O O B-fromloc.city_name O B-toloc.city_name I-toloc.city_name O O O O B-stoploc.city_name	atis_airline
list all flights on united from san francisco to boston	O O O O B-airline_name O B-fromloc.city_name I-fromloc.city_name O B-toloc.city_name	atis_flight
what's the cheapest one way flight from oakland to boston	O O B-cost_relative B-round_trip I-round_trip O O B-fromloc.city_name O B-toloc.city_name	atis_flight
please list the rental car information in pittsburgh	O O O B-transport_type I-transport_type O O B-city_name	atis_ground_service
i would like to fly from denver to pittsburgh on the cheapest flight possible	O O O O O O B-fromloc.city_name O B-toloc.city_name O O B-cost_relative O O	atis_flight
are there any nonstop flights from indianapolis to san diego on wednesday may twelfth	O O O B-flight_stop O O B-fromloc.city_name O B-toloc.city_name I-toloc.city_name O B-arrive_date.day_name B-arrive_date.month_name B-arrive_date.day_number	atis_flight
show me the airlines between boston and denver	O O O O O B-fromloc.city_name O B-toloc.city_name	atis_airline
i would like a twa flight from atlanta to san francisco with a stopover in denver	O O O O B-airline_code O O B-fromloc.city_name O B-toloc.city_name I-toloc.city_name O O O O B-stoploc.city_name	atis_flight
what are the lowest one way fares from atlanta to pittsburgh	O O O B-cost_relative B-round_trip I-round_trip O O B-fromloc.city_name O B-toloc.city_name	atis_airfare
from las vegas to new york a nonstop twa and fare	O B-fromloc.city_name I-fromloc.city_name O B-toloc.city_name I-toloc.city_name O B-flight_stop B-airline_code O O	atis_flight
i need a flight from philadelphia to denver	O O O O O B-fromloc.city_name O B-toloc.city_name	atis_flight
flights from kansas city to cleveland and price	O O B-fromloc.city_name I-fromloc.city_name O B-toloc.city_name O O	atis_flight
what is the earliest flight on friday from washington to san francisco	O O O B-flight_mod O O B-depart_date.day_name O B-fromloc.city_name O B-toloc.city_name I-toloc.city_name	atis_flight
please list the flights from ontario california to orlando florida	O O O O O B-fromloc.city_name B-fromloc.state_name O B-toloc.city_name B-toloc.state_name	atis_flight
list daily flights from boston to oakland using united airlines	O B-flight_days O O B-fromloc.city_name O B-toloc.city_name O B-airline_name I-airline_name	atis_flight
show me all flights from baltimore or denver or pittsburgh that fly to philadelphia	O O O O O B-fromloc.city_name B-or B-fromloc.city_name B-or B-fromloc.city_name O O O B-toloc.city_name	atis_flight
i would like to fly from pittsburgh to atlanta	O O O O O O B-fromloc.city_name O B-toloc.city_name	atis_flight
list all flights on united from san francisco to boston with fare code qx	O O O O B-airline_name O B-fromloc.city_name I-fromloc.city_name O B-toloc.city_name O O O B-fare_basis_code	atis_flight
show me flights from san francisco to denver on weekdays	O O O O B-fromloc.city_name I-fromloc.city_name O B-toloc.city_name O B-flight_mod	atis_flight
does continental fly from denver to pittsburgh	O B-airline_name O O B-fromloc.city_name O B-toloc.city_name	atis_flight
list all nonstop flights from los angeles to pittsburgh before 5 pm on tuesday	O O B-flight_stop O O B-fromloc.city_name I-fromloc.city_name O B-toloc.city_name B-arrive_time.time_relative B-arrive_time.time I-arrive_time.time O B-arrive_date.day_name	atis_flight
show me all flights from san francisco to pittsburgh on friday	O O O O O B-fromloc.city_name I-fromloc.city_name O B-toloc.city_name O B-depart_date.day_name	atis_flight
what flights leave denver before noon on northwest airlines	O O O B-fromloc.city_name B-depart_time.time_relative B-depart_time.time O B-airline_name I-airline_name	atis_flight
how many flights does delta have with a class of service code f	O O O O B-airline_name O O O O O O O B-fare_basis_code	atis_quantity
show me all flights from san francisco to boston on november tenth	O O O O O B-fromloc.city_name I-fromloc.city_name O B-toloc.city_name O B-depart_date.month_name B-depart_date.day_number	atis_flight
show me all flights from san diego to new york using dc10	O O O O O B-fromloc.city_name I-fromloc.city_name O B-toloc.city_name I-toloc.city_name O B-aircraft_code	atis_flight
show me the flights on twa from atlanta in the morning	O O O O O B-airline_code O B-fromloc.city_name O O B-depart_time.period_of_day	atis_flight
show me all flights from charlotte to philadelphia	O O O O O B-fromloc.city_name O B-toloc.city_name	atis_flight
do you have a flight from charlotte to atlanta on june first	O O O O O O B-fromloc.city_name O B-toloc.city_name O B-depart_date.month_name B-depart_date.day_number	atis_flight
newark to cleveland	B-fromloc.city_name O B-toloc.city_name	atis_flight
show me the flights from san francisco to boston	O O O O O B-fromloc.city_name I-fromloc.city_name O B-toloc.city_name	atis_flight
please show me the cost of flight ua 201 from boston to denver and flight ua 343 from boston to denver	O O O O O O O B-airline_code B-flight_number O B-fromloc.city_name O B-toloc.city_name O O B-airline_code B-flight_number O B-fromloc.city_name O B-toloc.city_name	atis_airfare
what flight do you have from san francisco to pittsburgh on the evening of august twenty seventh	O O O O O O B-fromloc.city_name I-fromloc.city_name O B-toloc.city_name O O B-depart_time.period_of_day O B-depart_date.month_name B-depart_date.day_number I-depart_date.day_number	atis_flight
what are the flights from boston to denver on tuesday october fifteenth	O O O O O B-fromloc.city_name O B-toloc.city_name O B-depart_date.day_name B-depart_date.month_name B-depart_date.day_number	atis_flight
i'd like flight information from dallas fort worth to boston on tuesday	O O O O O B-fromloc.city_name I-fromloc.city_name I-fromloc.city_name O B-toloc.city_name O B-depart_date.day_name	atis_flight
flights from newark to tampa on friday on us air	O O B-fromloc.city_name O B-toloc.city_name O B-depart_date.day_name O B-airline_name I-airline_name	atis_flight
show me the flights from dallas to atlanta	O O O O O B-fromloc.city_name O B-toloc.city_name	atis_flight
i'm looking for ground transportation in dallas	O O O O O O B-city_name	atis_ground_service
what airline is ea the abbreviation for	O O O B-airline_code O O O	atis_airline
is there a flight from atlanta to san francisco on november seventh at noon	O O O O O B-fromloc.city_name O B-toloc.city_name I-toloc.city_name O B-depart_date.month_name B-depart_date.day_number O B-depart_time.time	atis_flight
what does ff mean	O O B-airline_code O	atis_abbreviation
please show me united nonstop flights between boston and san francisco departing around 5 in the evening	O O O B-airline_name B-flight_stop O O B-fromloc.city_name O B-toloc.city_name I-toloc.city_name O B-arrive_time.time_relative B-arrive_time.time O O B-arrive_time.period_of_day	atis_flight
what airlines have flights from boston to philadelphia that leave before 630 am	O O O O O B-fromloc.city_name O B-toloc.city_name O O B-depart_time.time_relative B-depart_time.time I-depart_time.time	atis_airline
i need information on flights leaving philadelphia on friday arriving in oakland california	O O O O O O B-fromloc.city_name O B-depart_date.day_name O O B-toloc.city_name B-toloc.state_name	atis_flight
what flights from montreal to las vegas on saturday	O O O B-fromloc.city_name O B-toloc.city_name I-toloc.city_name O B-depart_date.day_name	atis_flight
please show me flights available from pittsburgh to atlanta on a weekday	O O O O O O B-fromloc.city_name O B-toloc.city_name O O B-flight_mod	atis_flight
show me the earliest flight on wednesday from baltimore to newark	O O O B-flight_mod O O B-depart_date.day_name O B-fromloc.city_name O B-toloc.city_name	atis_flight
what is the cheapest coach flight between dallas and baltimore leaving august tenth	O O O B-cost_relative B-class_type O O B-fromloc.city_name O B-toloc.city_name O B-depart_date.month_name B-depart_date.day_number	atis_flight
how much does a first class round trip ticket from cleveland to miami on us air cost	O O O O B-class_type I-class_type B-round_trip I-round_trip O O B-fromloc.city_name O B-toloc.city_name O B-airline_name I-airline_name O	atis_airfare
find me the cheapest one way fare i can get from boston to denver	O O O B-cost_relative B-round_trip I-round_trip O O O O O B-fromloc.city_name O B-toloc.city_name	atis_airfare
i need a flight from new york to montreal thursday may six arriving before noon	O O O O O B-fromloc.city_name I-fromloc.city_name O B-toloc.city_name B-depart_date.day_name B-depart_date.month_name B-depart_date.day_number O B-arrive_time.time_relative B-arrive_time.time	atis_flight
how about flights leaving san francisco and arriving in boston for any day	O O O O B-fromloc.city_name I-fromloc.city_name O O O B-toloc.city_name O O O	atis_flight
cheapest flight from miami to indianapolis	B-cost_relative O O B-fromloc.city_name O B-toloc.city_name	atis_flight
give me the flights from boston to san francisco leaving early today	O O O O O B-fromloc.city_name O B-toloc.city_name I-toloc.city_name O B-depart_time.period_mod B-depart_date.today_relative	atis_flight
what type of aircraft leaves from boston to washington dc at 9 am during a weekday	O O O O O O B-fromloc.city_name O B-toloc.city_name B-toloc.state_code O B-depart_time.time I-depart_time.time O O B-flight_mod	atis_aircraft
show all flights from miami to jfk	O O O O B-fromloc.city_name O B-toloc.airport_code	atis_flight
i want to fly from dallas to san francisco	O O O O O B-fromloc.city_name O B-toloc.city_name I-toloc.city_name	atis_flight
what is the name of the airport in philadelphia	O O O O O O O O B-city_name	atis_airport
i'd like to see flights from baltimore to atlanta	O O O O O O B-fromloc.city_name O B-toloc.city_name	atis_flight
i would like to arrange a flight from denver to pittsburgh	O O O O O O O O B-fromloc.city_name O B-toloc.city_name	atis_flight
show me a list of flights from boston to dc arriving before 9 am on july twenty second	O O O O O O O B-fromloc.city_name O B-toloc.state_code O B-arrive_time.time_relative B-arrive_time.time I-arrive_time.time O B-arrive_date.month_name B-arrive_date.day_number I-arrive_date.day_number	atis_flight
oakland to philadelphia saturday	B-fromloc.city_name O B-toloc.city_name B-depart_date.day_name	atis_flight
show me all the saturday flights from pittsburgh to baltimore	O O O O B-depart_date.day_name O O B-fromloc.city_name O B-toloc.city_name	atis_flight
list all round trip flights from indianapolis to orlando departing either on december twenty seventh or on december twenty eighth	O O B-round_trip I-round_trip O O B-fromloc.city_name O B-toloc.city_name O O O B-depart_date.month_name B-depart_date.day_number I-depart_date.day_number B-or O B-depart_date.month_name B-depart_date.day_number I-depart_date.day_number	atis_flight
show me all the flights to baltimore after 6 o'clock pm	O O O O O O B-toloc.city_name B-depart_time.time_relative B-depart_time.time I-depart_time.time I-depart_time.time	atis_flight
one way flights from ontario to tacoma leaving before 10 am on any day and first class	B-round_trip I-round_trip O O B-fromloc.city_name O B-toloc.city_name O B-depart_time.time_relative B-depart_time.time I-depart_time.time O O O O B-class_type I-class_type	atis_flight
need a flight from pittsburgh to denver	O O O O B-fromloc.city_name O B-toloc.city_name	atis_flight
what flight goes from denver to baltimore first class on united airlines arriving on may seventh	O O O O B-fromloc.city_name O B-toloc.city_name B-class_type I-class_type O B-airline_name I-airline_name O O B-arrive_date.month_name B-arrive_date.day_number	atis_flight
what does fare code qo mean	O O O O B-fare_basis_code O	atis_abbreviation
do you have a flight from salt lake city to st. petersburg on june second	O O O O O O B-fromloc.city_name I-fromloc.city_name I-fromloc.city_name O B-toloc.city_name I-toloc.city_name O B-depart_date.month_name B-depart_date.day_number	atis_flight
i would like to book a flight from chicago to seattle on june first	O O O O O O O O B-fromloc.city_name O B-toloc.city_name O B-depart_date.month_name B-depart_date.day_number	atis_flight
what airlines fly from philadelphia to san francisco	O O O O B-fromloc.city_name O B-toloc.city_name I-toloc.city_name	atis_airline
all flights to baltimore after 12 pm	O O O B-toloc.city_name B-depart_time.time_relative B-depart_time.time I-depart_time.time	atis_flight
what aircraft has the largest seating capacity	O O O O B-mod O O	atis_aircraft
ground transportation in las vegas	O O O B-city_name I-city_name	atis_ground_service
what do you have tomorrow after 5 o'clock from atlanta to san francisco	O O O O B-depart_date.today_relative B-depart_time.time_relative B-depart_time.time I-depart_time.time O B-fromloc.city_name O B-toloc.city_name I-toloc.city_name	atis_flight
ground transportation please in the city of boston between airport and downtown	O O O O O B-city_name I-city_name I-city_name O O O O	atis_ground_service
show me the cheapest fare from baltimore to dallas	O O O B-cost_relative O O B-fromloc.city_name O B-toloc.city_name	atis_airfare
i would like direct coach flights from pittsburgh to atlanta	O O O B-connect B-class_type O O B-fromloc.city_name O B-toloc.city_name	atis_flight
show me ground transportation in denver	O O O O O B-city_name	atis_ground_service
what flights does delta have from denver to dallas after 5	O O O B-airline_name O O B-fromloc.city_name O B-toloc.city_name B-depart_time.time_relative B-depart_time.time	atis_flight
show me flights from philadelphia to baltimore	O O O O B-fromloc.city_name O B-toloc.city_name	atis_flight
what flights do you have available from denver dallas and pittsburgh into baltimore	O O O O O O O B-fromloc.city_name B-fromloc.city_name O B-fromloc.city_name O B-toloc.city_name	atis_flight
round trip fares from baltimore to philadelphia under 1000 dollars	B-round_trip I-round_trip O O B-fromloc.city_name O B-toloc.city_name B-cost_relative B-fare_amount I-fare_amount	atis_airfare
are there any flights from denver to atlanta which connect in pittsburgh	O O O O O B-fromloc.city_name O B-toloc.city_name O B-connect O B-stoploc.city_name	atis_flight
i want to fly denver to pittsburgh	O O O O B-fromloc.city_name O B-toloc.city_name	atis_flight
please list all flights between boston and philadelphia operating on sundays	O O O O O B-fromloc.city_name O B-toloc.city_name O O B-depart_date.day_name	atis_flight
show me all the northwest flights from new york to milwaukee that leave at 720 am	O O O O B-airline_name O O B-fromloc.city_name I-fromloc.city_name O B-toloc.city_name O O O B-depart_time.time I-depart_time.time	atis_flight
what is ua	O O B-airline_code	atis_abbreviation
what is the ground transportation in san diego	O O O O O O B-city_name I-city_name	atis_ground_service
what flights from any city land at general mitchell international	O O O O O O O B-toloc.airport_name I-toloc.airport_name I-toloc.airport_name	atis_flight
please give me a flight leaving boston going to washington arriving in washington at 5 o'clock in the afternoon	O O O O O O B-fromloc.city_name O O B-toloc.city_name O O B-toloc.city_name O B-arrive_time.time I-arrive_time.time O O B-arrive_time.period_of_day	atis_flight
show me all flights on us airlines from boston to oakland california which leave after 11 o'clock am	O O O O O B-airline_name I-airline_name O B-fromloc.city_name O B-toloc.city_name B-toloc.state_name O O B-depart_time.time_relative B-depart_time.time I-depart_time.time I-depart_time.time	atis_flight
i would like information on ground transportation in the city of atlanta from airport to downtown	O O O O O O O O O O O B-city_name O O O O	atis_ground_service
i need one first class ticket from dallas fort worth to san francisco	O O O B-class_type I-class_type O O B-fromloc.city_name I-fromloc.city_name I-fromloc.city_name O B-toloc.city_name I-toloc.city_name	atis_airfare
please show me airlines with flight service from boston to denver from denver to philadelphia and from philadelphia to boston	O O O O O O O O B-fromloc.city_name O B-toloc.city_name O B-fromloc.city_name O B-toloc.city_name O O B-fromloc.city_name O B-toloc.city_name	atis_airline
what airlines fly between boston and san francisco and stop in denver	O O O O B-fromloc.city_name O B-toloc.city_name I-toloc.city_name O O O B-stoploc.city_name	atis_airline
show me all flights from san francisco to washington dc	O O O O O B-fromloc.city_name I-fromloc.city_name O B-toloc.city_name B-toloc.state_code	atis_flight
show me the flights from toronto to cincinnati	O O O O O B-fromloc.city_name O B-toloc.city_name	atis_flight
flights from memphis to seattle	O O B-fromloc.city_name O B-toloc.city_name	atis_flight
do you have a delta flight to san francisco from denver on august thirtieth in the early morning	O O O O B-airline_name O O B-toloc.city_name I-toloc.city_name O B-fromloc.city_name O B-depart_date.month_name B-depart_date.day_number O O B-depart_time.period_of_day B-depart_time.period_of_day	atis_flight
ground transportation in denver	O O O B-city_name	atis_ground_service
which flights go from pittsburgh to atlanta in the evening	O O O O B-fromloc.city_name O B-toloc.city_name O O B-depart_time.period_of_day	atis_flight
show me all flights from montreal to nashville	O O O O O B-fromloc.city_name O B-toloc.city_name	atis_flight
i'd like to take a flight from washington dc stop in denver and with my final destination as san francisco	O O O O O O O B-fromloc.city_name B-fromloc.state_code O O B-stoploc.city_name O O O O O O B-toloc.city_name I-toloc.city_name	atis_flight
i want to fly from boston to denver and i don't want any stopovers and i'd like to fly only during the afternoon	O O O O O B-fromloc.city_name O B-toloc.city_name O O O O O O O O O O O O O O B-depart_time.period_of_day	atis_flight
i'd like an early flight tomorrow from columbus to nashville	O O O B-flight_mod O B-depart_date.today_relative O B-fromloc.city_name O B-toloc.city_name	atis_flight
list all flights from boston to atlanta after 6 o'clock pm on wednesday	O O O O B-fromloc.city_name O B-toloc.city_name B-depart_time.time_relative B-depart_time.time I-depart_time.time I-depart_time.time O B-depart_date.day_name	atis_flight
i'd like to arrange a flight from pittsburgh to atlanta	O O O O O O O B-fromloc.city_name O B-toloc.city_name	atis_flight
what flights are available wednesday afternoon from atlanta to san francisco	O O O O B-depart_date.day_name B-depart_time.period_of_day O B-fromloc.city_name O B-toloc.city_name I-toloc.city_name	atis_flight
flight information from san francisco to pittsburgh	O O O B-fromloc.city_name I-fromloc.city_name O B-toloc.city_name	atis_flight
what flights are available from denver to philadelphia on monday	O O O O O B-fromloc.city_name O B-toloc.city_name O B-depart_date.day_name	atis_flight
i need a flight from san francisco to boston that leaves after 7 am	O O O O O B-fromloc.city_name I-fromloc.city_name O B-toloc.city_name O O B-depart_time.time_relative B-depart_time.time I-depart_time.time	atis_flight
is there a flight between oakland and boston with a stopover in dallas fort worth on twa	O O O O O B-fromloc.city_name O B-toloc.city_name O O O O B-stoploc.city_name I-stoploc.city_name I-stoploc.city_name O B-airline_code	atis_flight
i need a flight from new york to toronto thursday may six arriving by noon	O O O O O B-fromloc.city_name I-fromloc.city_name O B-toloc.city_name B-depart_date.day_name B-depart_date.month_name B-depart_date.day_number O B-arrive_time.time_relative B-arrive_time.time	atis_flight
what is the total schedule for delta's flights to all airports	O O O O B-flight_time O B-airline_name O O O O	atis_flight_time
show me all flights from boston to denver which arrive in denver wednesday before noon	O O O O O B-fromloc.city_name O B-toloc.city_name O O O B-toloc.city_name B-arrive_date.day_name B-arrive_time.time_relative B-arrive_time.time	atis_flight
friday's flights between newark and tampa	B-depart_date.day_name O O B-fromloc.city_name O B-toloc.city_name	atis_flight
what is the ground transportation available in fort worth	O O O O O O O B-city_name I-city_name	atis_ground_service
i would like information information on flights from san francisco to denver on thursday morning	O O O O O O O O B-fromloc.city_name I-fromloc.city_name O B-toloc.city_name O B-depart_date.day_name B-depart_time.period_of_day	atis_flight
please list all flights that leave denver before noon on northwest airlines	O O O O O O B-fromloc.city_name B-depart_time.time_relative B-depart_time.time O B-airline_name I-airline_name	atis_flight
does united airlines fly from denver to baltimore	O B-airline_name I-airline_name O O B-fromloc.city_name O B-toloc.city_name	atis_flight
what is the cost of round trip ticket first class between oakland and atlanta	O O O O O B-round_trip I-round_trip O B-class_type I-class_type O B-fromloc.city_name O B-toloc.city_name	atis_airfare
show me the list of flights from philadelphia to denver that leave in the afternoon	O O O O O O O B-fromloc.city_name O B-toloc.city_name O O O O B-depart_time.period_of_day	atis_flight
i want to see the cheapest flights from denver to atlanta	O O O O O B-cost_relative O O B-fromloc.city_name O B-toloc.city_name	atis_flight
list the flights from salt lake city to st. petersburg	O O O O B-fromloc.city_name I-fromloc.city_name I-fromloc.city_name O B-toloc.city_name I-toloc.city_name	atis_flight
what northwest flights stop in denver	O B-airline_name O O O B-stoploc.city_name	atis_flight
atlanta to pittsburgh	B-fromloc.city_name O B-toloc.city_name	atis_flight
what is the price of a first class ticket from milwaukee to san francisco round trip	O O O O O O B-class_type I-class_type O O B-fromloc.city_name O B-toloc.city_name I-toloc.city_name B-round_trip I-round_trip	atis_airfare
can you find out about the ground transportation available in atlanta	O O O O O O O O O O B-city_name	atis_ground_service
list flights leaving dallas on saturday and arriving in san francisco before 4 pm	O O O B-fromloc.city_name O B-depart_date.day_name O O O B-toloc.city_name I-toloc.city_name B-arrive_time.time_relative B-arrive_time.time I-arrive_time.time	atis_flight
can you list all flights from washington to toronto	O O O O O O B-fromloc.city_name O B-toloc.city_name	atis_flight
are there any flights available from baltimore to dallas monday afternoon	O O O O O O B-fromloc.city_name O B-toloc.city_name B-depart_date.day_name B-depart_time.period_of_day	atis_flight
give me all the flights from new york to miami round trip	O O O O O O B-fromloc.city_name I-fromloc.city_name O B-toloc.city_name B-round_trip I-round_trip	atis_flight
please show me ground transportation in denver	O O O O O O B-city_name	atis_ground_service
how do you get from the airport to downtown dallas please	O O O O O O O O O B-toloc.city_name O	atis_flight
what time does the tuesday morning 755 flight leaving washington arrive in san francisco	O B-flight_time O O B-depart_date.day_name B-depart_time.period_of_day B-depart_time.time O O B-fromloc.city_name O O B-toloc.city_name I-toloc.city_name	atis_flight_time
hi i need to get a flight from memphis to salt lake city departing before 10 am	O O O O O O O O B-fromloc.city_name O B-toloc.city_name I-toloc.city_name I-toloc.city_name O B-depart_time.time_relative B-depart_time.time I-depart_time.time	atis_flight
from phoenix to denver on a monday	O B-fromloc.city_name O B-toloc.city_name O O B-depart_date.day_name	atis_flight
show me cheap flights from baltimore to dallas	O O O O O B-fromloc.city_name O B-toloc.city_name	atis_flight
how many flights go from dallas to baltimore on july nineteenth	O O O O O B-fromloc.city_name O B-toloc.city_name O B-depart_date.month_name B-depart_date.day_number	atis_quantity
what ground transportation is available into washington	O O O O O O B-city_name	atis_ground_service
from sfo to denver	O B-fromloc.airport_code O B-toloc.city_name	atis_flight
what flights from salt lake city to new york city arrive next saturday before 6 pm	O O O B-fromloc.city_name I-fromloc.city_name I-fromloc.city_name O B-toloc.city_name I-toloc.city_name I-toloc.city_name O B-arrive_date.date_relative B-arrive_date.day_name B-arrive_time.time_relative B-arrive_time.time I-arrive_time.time	atis_flight
show all wednesday morning flights from denver to boston	O O B-depart_date.day_name B-depart_time.period_of_day O O B-fromloc.city_name O B-toloc.city_name	atis_flight
show me the flights from oakland to denver	O O O O O B-fromloc.city_name O B-toloc.city_name	atis_flight
show me all the night fares between philadelphia and san francisco	O O O O B-depart_time.period_of_day O O B-fromloc.city_name O B-toloc.city_name I-toloc.city_name	atis_airfare
what flights from chicago to kansas city in the morning	O O O B-fromloc.city_name O B-toloc.city_name I-toloc.city_name O O B-depart_time.period_of_day	atis_flight
list the nonstop flights from miami to washington dc	O O B-flight_stop O O B-fromloc.city_name O B-toloc.city_name B-toloc.state_code	atis_flight
show me the ground transportation in denver	O O O O O O B-city_name	atis_ground_service
what are flights from boston to st. petersburg	O O O O B-fromloc.city_name O B-toloc.city_name I-toloc.city_name	atis_flight
could you please tell me the cheapest flight from boston to san francisco	O O O O O O B-cost_relative O O B-fromloc.city_name O B-toloc.city_name I-toloc.city_name	atis_flight
please find the earliest possible flight from boston to denver	O O O B-flight_mod O O O B-fromloc.city_name O B-toloc.city_name	atis_flight
what flights from washington to toronto	O O O B-fromloc.city_name O B-toloc.city_name	atis_flight
what airline is the flight originating in atlanta on november seventh at noon and arriving in san francisco at 210 pm	O O O O O O O B-fromloc.city_name O B-depart_date.month_name B-depart_date.day_number O B-depart_time.time O O O B-toloc.city_name I-toloc.city_name O B-arrive_time.time I-arrive_time.time	atis_airline
show flights from san francisco to denver on wednesday and thursday	O O O B-fromloc.city_name I-fromloc.city_name O B-toloc.city_name O B-depart_date.day_name O B-depart_date.day_name	atis_flight
what are the cost of morning flights from atlanta to baltimore	O O O O O B-depart_time.period_of_day O O B-fromloc.city_name O B-toloc.city_name	atis_airfare
flight information from oakland to denver	O O O B-fromloc.city_name O B-toloc.city_name	atis_flight
what is the price of flights from indianapolis to memphis	O O O O O O O B-fromloc.city_name O B-toloc.city_name	atis_airfare
i want to fly dallas to san francisco on monday july eighth	O O O O B-fromloc.city_name O B-toloc.city_name I-toloc.city_name O B-depart_date.day_name B-depart_date.month_name B-depart_date.day_number	atis_flight
i would like a us air flight from toronto to san diego with a stopover in denver please	O O O O B-airline_name I-airline_name O O B-fromloc.city_name O B-toloc.city_name I-toloc.city_name O O O O B-stoploc.city_name O	atis_flight
give me the american airlines flights from phoenix to milwaukee on wednesday	O O O B-airline_name I-airline_name O O B-fromloc.city_name O B-toloc.city_name O B-depart_date.day_name	atis_flight
which airlines fly between boston and pittsburgh	O O O O B-fromloc.city_name O B-toloc.city_name	atis_airline
can you tell me the cheapest flight between boston and san francisco	O O O O O B-cost_relative O O B-fromloc.city_name O B-toloc.city_name I-toloc.city_name	atis_flight
what flights are between boston and atlanta on july thirty first	O O O O B-fromloc.city_name O B-toloc.city_name O B-depart_date.month_name B-depart_date.day_number I-depart_date.day_number	atis_flight
baltimore to philadelphia wednesday	B-fromloc.city_name O B-toloc.city_name B-depart_date.day_name	atis_flight
i live in denver and i'd like to make a trip to pittsburgh	O O O B-fromloc.city_name O O O O O O O O B-toloc.city_name	atis_flight
please list the flights from toronto to washington dc	O O O O O B-fromloc.city_name O B-toloc.city_name B-toloc.state_code	atis_flight
what am flights are available from pittsburgh to boston	O B-depart_time.period_of_day O O O O B-fromloc.city_name O B-toloc.city_name	atis_flight
can you tell me what flights you have from baltimore to dallas	O O O O O O O O O B-fromloc.city_name O B-toloc.city_name	atis_flight
show me the flights from denver to philadelphia	O O O O O B-fromloc.city_name O B-toloc.city_name	atis_flight
i'm interested in flying from atlanta to boston i'd like to fly during breakfast	O O O O O B-fromloc.city_name O B-toloc.city_name O O O O O B-meal_description	atis_flight
can you tell me which flight from dallas to baltimore has the least expensive fare	O O O O O O O B-fromloc.city_name O B-toloc.city_name O O B-cost_relative I-cost_relative O	atis_flight
show me flights from denver to washington dc on a wednesday	O O O O B-fromloc.city_name O B-toloc.city_name B-toloc.state_code O O B-depart_date.day_name	atis_flight
what are the afternoon flights leaving from dallas to san francisco on american airlines	O O O B-depart_time.period_of_day O O O B-fromloc.city_name O B-toloc.city_name I-toloc.city_name O B-airline_name I-airline_name	atis_flight
all united airlines flights with stopovers in denver	O B-airline_name I-airline_name O O O O B-stoploc.city_name	atis_flight
list daily flights from oakland to boston using delta airlines	O B-flight_days O O B-fromloc.city_name O B-toloc.city_name O B-airline_name I-airline_name	atis_flight
from pittsburgh to baltimore	O B-fromloc.city_name O B-toloc.city_name	atis_flight
please list ground transport in san francisco	O O O O O B-city_name I-city_name	atis_ground_service
i would like the evening schedule of flights from san francisco to washington	O O O O B-depart_time.period_of_day B-flight_time O O O B-fromloc.city_name I-fromloc.city_name O B-toloc.city_name	atis_flight_time
what's the cheapest of the dallas to atlanta flights which are after 2 in the afternoon	O O B-cost_relative O O B-fromloc.city_name O B-toloc.city_name O O O B-depart_time.time_relative B-depart_time.time O O B-depart_time.period_of_day	atis_flight
which united airlines flight flies across this continent and leaves from boston goes to dallas and makes a stopover in philadelphia	O B-airline_name I-airline_name O O O O O O O O B-fromloc.city_name O O B-toloc.city_name O O O O O B-stoploc.city_name	atis_flight
show me all flights from denver to pittsburgh which serve a meal for the day after tomorrow	O O O O O B-fromloc.city_name O B-toloc.city_name O O O B-meal O B-depart_date.today_relative I-depart_date.today_relative I-depart_date.today_relative I-depart_date.today_relative	atis_flight
what is the last flight from san francisco to boston this wednesday	O O O B-flight_mod O O B-fromloc.city_name I-fromloc.city_name O B-toloc.city_name O B-depart_date.day_name	atis_flight
what are the flights from boston to atlanta	O O O O O B-fromloc.city_name O B-toloc.city_name	atis_flight
i want a flight from cincinnati to burbank on american airlines and leave in the afternoon	O O O O O B-fromloc.city_name O B-toloc.city_name O B-airline_name I-airline_name O O O O B-depart_time.period_of_day	atis_flight
show me flights from dallas to houston and from houston to dallas	O O O O B-fromloc.city_name O B-toloc.city_name O O B-fromloc.city_name O B-toloc.city_name	atis_flight
what is the earliest flight departing san francisco and arriving in boston on november ninth	O O O B-flight_mod O O B-fromloc.city_name I-fromloc.city_name O O O B-toloc.city_name O B-arrive_date.month_name B-arrive_date.day_number	atis_flight
show me the airlines that fly from toronto to san francisco	O O O O O O O B-fromloc.city_name O B-toloc.city_name I-toloc.city_name	atis_airline
what is the flight number for the continental flight which leaves denver at 1220 pm and goes to san francisco	O O O O O O O B-airline_name O O O B-fromloc.city_name O B-depart_time.time I-depart_time.time O O O B-toloc.city_name I-toloc.city_name	atis_flight_no
please list all flights from san francisco to pittsburgh on sunday	O O O O O B-fromloc.city_name I-fromloc.city_name O B-toloc.city_name O B-depart_date.day_name	atis_flight
could you tell me about flights from philadelphia to dallas that arrives in the early afternoon	O O O O O O O B-fromloc.city_name O B-toloc.city_name O O O O B-depart_time.period_of_day B-arrive_time.period_of_day	atis_flight
show me the cheapest flights from baltimore to dallas	O O O B-cost_relative O O B-fromloc.city_name O B-toloc.city_name	atis_flight
tell me about ground transportation between the dallas fort worth airport and downtown dallas	O O O O O O O B-fromloc.airport_name I-fromloc.airport_name I-fromloc.airport_name I-fromloc.airport_name O O B-toloc.city_name	atis_ground_service
what is the distance from san francisco international airport to san francisco	O O O O O B-fromloc.airport_name I-fromloc.airport_name I-fromloc.airport_name I-fromloc.airport_name O B-toloc.city_name I-toloc.city_name	atis_distance
show me flights from denver to philadelphia	O O O O B-fromloc.city_name O B-toloc.city_name	atis_flight
please list all flights on united airlines out of denver before noon	O O O O O B-airline_name I-airline_name O O B-fromloc.city_name B-depart_time.time_relative B-depart_time.time	atis_flight
what flights from kansas city to chicago next wednesday arrive at chicago at about 7 pm	O O O B-fromloc.city_name I-fromloc.city_name O B-toloc.city_name B-depart_date.date_relative B-depart_date.day_name O O B-toloc.city_name O B-arrive_time.time_relative B-arrive_time.time I-arrive_time.time	atis_flight
all flights and fares from pittsburgh to dallas round trip after 12 pm less than 1100 dollars	O O O O O B-fromloc.city_name O B-toloc.city_name B-round_trip I-round_trip B-depart_time.time_relative B-depart_time.time I-depart_time.time B-cost_relative O B-fare_amount I-fare_amount	atis_flight#atis_airfare
what aircraft is co 1209	O O O B-airline_code B-flight_number	atis_aircraft
show me one way flights from milwaukee to orlando	O O B-round_trip I-round_trip O O B-fromloc.city_name O B-toloc.city_name	atis_flight
okay i'm looking for a flight from tampa to st. louis leaving before 10 am any day	O O O O O O O B-fromloc.city_name O B-toloc.city_name I-toloc.city_name O B-depart_time.time_relative B-depart_time.time I-depart_time.time O O	atis_flight
is there ground transportation in dallas from the dallas airport to downtown dallas	O O O O O B-city_name O O B-fromloc.airport_name I-fromloc.airport_name O O B-toloc.city_name	atis_ground_service
list the morning flights between atlanta and dallas	O O B-depart_time.period_of_day O O B-fromloc.city_name O B-toloc.city_name	atis_flight
all flights from dallas to san francisco	O O O B-fromloc.city_name O B-toloc.city_name I-toloc.city_name	atis_flight
what ground transportation is available in denver	O O O O O O B-city_name	atis_ground_service
us air flights departing from charlotte around 1 pm	B-airline_name I-airline_name O O O B-fromloc.city_name B-depart_time.time_relative B-depart_time.time I-depart_time.time	atis_flight
list flights from san francisco to pittsburgh	O O O B-fromloc.city_name I-fromloc.city_name O B-toloc.city_name	atis_flight
show me all flights on southwest airlines from san diego to san francisco	O O O O O B-airline_name I-airline_name O B-fromloc.city_name I-fromloc.city_name O B-toloc.city_name I-toloc.city_name	atis_flight
list all nonstop flights from los angeles to pittsburgh which arrive before 5 pm on tuesday	O O B-flight_stop O O B-fromloc.city_name I-fromloc.city_name O B-toloc.city_name O O B-arrive_time.time_relative B-arrive_time.time I-arrive_time.time O B-arrive_date.day_name	atis_flight
what are the most expensive first class tickets between boston and san francisco	O O O B-cost_relative I-cost_relative B-class_type I-class_type O O B-fromloc.city_name O B-toloc.city_name I-toloc.city_name	atis_airfare
i'd like to know the earliest flights from boston to atlanta georgia	O O O O O B-flight_mod O O B-fromloc.city_name O B-toloc.city_name B-toloc.state_name	atis_flight
show me the flights from baltimore to seattle	O O O O O B-fromloc.city_name O B-toloc.city_name	atis_flight
how many airports does oakland have	O O O O B-city_name O	atis_quantity
i want to depart washington april twentieth to atlanta least expensive fare	O O O O B-fromloc.city_name B-depart_date.month_name B-depart_date.day_number O B-toloc.city_name B-cost_relative I-cost_relative O	atis_flight
show me the earliest flights from boston to denver on wednesday	O O O B-flight_mod O O B-fromloc.city_name O B-toloc.city_name O B-depart_date.day_name	atis_flight
what are the latest flights from boston to dallas on the evening of july seventh	O O O B-flight_mod O O B-fromloc.city_name O B-toloc.city_name O O B-depart_time.period_of_day O B-depart_date.month_name B-depart_date.day_number	atis_flight
what are the coach fares from la to charlotte monday morning	O O O B-class_type O O B-fromloc.city_name O B-toloc.city_name B-depart_date.day_name B-depart_time.period_of_day	atis_airfare
i need the cheapest direct flight from atlanta to denver leaving on may seventh	O O O B-cost_relative B-connect O O B-fromloc.city_name O B-toloc.city_name O O B-depart_date.month_name B-depart_date.day_number	atis_flight
are there any flights from atlanta to denver	O O O O O B-fromloc.city_name O B-toloc.city_name	atis_flight
show me flights from philadelphia to san francisco on wednesdays	O O O O B-fromloc.city_name O B-toloc.city_name I-toloc.city_name O B-depart_date.day_name	atis_flight
show me all flights to philadelphia in the evening	O O O O O B-toloc.city_name O O B-depart_time.period_of_day	atis_flight
show me all flights from atlanta to washington with prices	O O O O O B-fromloc.city_name O B-toloc.city_name O O	atis_flight
i'd like to go from st. paul to kansas city on friday with a meal	O O O O O B-fromloc.city_name I-fromloc.city_name O B-toloc.city_name I-toloc.city_name O B-depart_date.day_name O O B-meal	atis_flight
what are the flights from denver to oakland	O O O O O B-fromloc.city_name O B-toloc.city_name	atis_flight
i'm sorry i wanted to fly twa is there a flight between oakland and boston with a stopover in dallas fort worth on twa	O O O O O O B-airline_code O O O O O B-fromloc.city_name O B-toloc.city_name O O O O B-stoploc.city_name I-stoploc.city_name I-stoploc.city_name O B-airline_code	atis_flight
show me all flights that depart from san francisco and go to either boston philadelphia or baltimore	O O O O O O O B-fromloc.city_name I-fromloc.city_name O O O O B-toloc.city_name B-toloc.city_name O B-toloc.city_name	atis_flight
show me a list of all the airlines that offer business class service	O O O O O O O O O O B-class_type I-class_type O	atis_airline
ground transportation in san jose	O O O B-city_name I-city_name	atis_ground_service
show me all the flights that arrive in baltimore from anywhere between 1850 and midnight	O O O O O O O O B-toloc.city_name O O O B-arrive_time.start_time O B-arrive_time.period_of_day	atis_flight
give me flights without fares from atlanta to baltimore	O O O O O O B-fromloc.city_name O B-toloc.city_name	atis_flight
show me the flights from baltimore to oakland	O O O O O B-fromloc.city_name O B-toloc.city_name	atis_flight
show me the flights arriving at love field	O O O O O O B-toloc.airport_name I-toloc.airport_name	atis_flight
list the flights from denver to baltimore	O O O O B-fromloc.city_name O B-toloc.city_name	atis_flight
can you please tell me the type of aircraft used flying from atlanta to denver on eastern flight 825 leaving at 555	O O O O O O O O O O O O B-fromloc.city_name O B-toloc.city_name O B-airline_name O B-flight_number O O B-depart_time.time	atis_aircraft
can you show me the price of a flight to washington from atlanta on thursday morning	O O O O O O O O O O B-toloc.city_name O B-fromloc.city_name O B-depart_date.day_name B-depart_time.period_of_day	atis_airfare
what is fare code h	O O O O B-fare_basis_code	atis_abbreviation
i would like to leave early in the morning	O O O O O B-depart_time.period_mod O O B-depart_time.period_of_day	atis_flight
show me the flights from philadelphia to baltimore in the morning	O O O O O B-fromloc.city_name O B-toloc.city_name O O B-depart_time.period_of_day	atis_flight
show me the flights into love field	O O O O O B-toloc.airport_name I-toloc.airport_name	atis_flight
could i have listings of flights from new york to montreal canada leaving on wednesday	O O O O O O O B-fromloc.city_name I-fromloc.city_name O B-toloc.city_name B-toloc.country_name O O B-depart_date.day_name	atis_flight
show me all the direct flights from baltimore to atlanta	O O O O B-connect O O B-fromloc.city_name O B-toloc.city_name	atis_flight
from denver to baltimore	O B-fromloc.city_name O B-toloc.city_name	atis_flight
show me ground transportation in boston	O O O O O B-city_name	atis_ground_service
give me a list of flights between pittsburgh and baltimore	O O O O O O O B-fromloc.city_name O B-toloc.city_name	atis_flight
what is the cheapest ticket from baltimore to san francisco on friday august thirtieth	O O O B-cost_relative O O B-fromloc.city_name O B-toloc.city_name I-toloc.city_name O B-depart_date.day_name B-depart_date.month_name B-depart_date.day_number	atis_airfare
what is the earliest flight leaving boston and going to washington on september third	O O O B-flight_mod O O B-fromloc.city_name O O O B-toloc.city_name O B-depart_date.month_name B-depart_date.day_number	atis_flight
looking for a flight from toronto to san diego	O O O O O B-fromloc.city_name O B-toloc.city_name I-toloc.city_name	atis_flight
what is the cheapest flight on american airlines from cleveland to miami	O O O B-cost_relative O O B-airline_name I-airline_name O B-fromloc.city_name O B-toloc.city_name	atis_flight
list the cheapest round trip flights from orlando to kansas city	O O B-cost_relative B-round_trip I-round_trip O O B-fromloc.city_name O B-toloc.city_name I-toloc.city_name	atis_flight
show me the flights from dallas to boston	O O O O O B-fromloc.city_name O B-toloc.city_name	atis_flight
how much is a flight from washington to montreal	O O O O O O B-fromloc.city_name O B-toloc.city_name	atis_airfare
i want the cheapest flight from pittsburgh to atlanta	O O O B-cost_relative O O B-fromloc.city_name O B-toloc.city_name	atis_flight
what are the evening flights from atlanta to baltimore	O O O B-depart_time.period_of_day O O B-fromloc.city_name O B-toloc.city_name	atis_flight
how many united flights are there from san francisco please	O O B-airline_name O O O O B-fromloc.city_name I-fromloc.city_name O	atis_quantity
flight information on january twenty third from denver to san francisco	O O O B-depart_date.month_name B-depart_date.day_number I-depart_date.day_number O B-fromloc.city_name O B-toloc.city_name I-toloc.city_name	atis_flight
list the flights arriving in baltimore from denver on august third	O O O O O B-toloc.city_name O B-fromloc.city_name O B-arrive_date.month_name B-arrive_date.day_number	atis_flight
list flights from philadelphia to san francisco via dallas	O O O B-fromloc.city_name O B-toloc.city_name I-toloc.city_name O B-stoploc.city_name	atis_flight
i want a flight from houston to memphis on tuesday morning	O O O O O B-fromloc.city_name O B-toloc.city_name O B-depart_date.day_name B-depart_time.period_of_day	atis_flight
what flights from los angeles to minneapolis	O O O B-fromloc.city_name I-fromloc.city_name O B-toloc.city_name	atis_flight
show me all flights direct only from boston to san francisco or oakland that arrive before 10 am local time	O O O O B-connect O O B-fromloc.city_name O B-toloc.city_name I-toloc.city_name B-or B-toloc.city_name O O B-arrive_time.time_relative O O O B-arrive_time.time	atis_flight
can you tell me the latest evening flight from atlanta to denver on july seventh	O O O O O B-flight_mod B-depart_time.period_of_day O O B-fromloc.city_name O B-toloc.city_name O B-depart_date.month_name B-depart_date.day_number	atis_flight
show all flights and fares from pittsburgh to san francisco	O O O O O O B-fromloc.city_name O B-toloc.city_name I-toloc.city_name	atis_flight#atis_airfare
i wish to fly from boston to washington please find an airline for me	O O O O O B-fromloc.city_name O B-toloc.city_name O O O O O O	atis_flight
what is the schedule of ground transportation from washington airport into downtown	O O O B-flight_time O O O O B-fromloc.airport_name I-fromloc.airport_name O O	atis_flight_time
show me the flights from boston to atlanta and the return flights from atlanta to boston	O O O O O B-fromloc.city_name O B-toloc.city_name O O O O O B-fromloc.city_name O B-toloc.city_name	atis_flight
show me flights from pittsburgh to atlanta on monday afternoon	O O O O B-fromloc.city_name O B-toloc.city_name O B-depart_date.day_name B-depart_time.period_of_day	atis_flight
bring up flights from milwaukee to orlando on wednesday night or thursday morning	O O O O B-fromloc.city_name O B-toloc.city_name O B-depart_date.day_name B-depart_time.period_of_day B-or B-depart_date.day_name B-depart_time.period_of_day	atis_flight
what is the cost of a round trip ticket flying from boston to dallas dallas to oakland leaving july first	O O O O O O B-round_trip I-round_trip O O O B-fromloc.city_name O B-toloc.city_name B-fromloc.city_name O B-toloc.city_name O B-depart_date.month_name B-depart_date.day_number	atis_airfare
from seattle to salt lake city	O B-fromloc.city_name O B-toloc.city_name I-toloc.city_name I-toloc.city_name	atis_flight
i live in montreal and i want to travel to chicago then indianapolis and then return home	O O O B-fromloc.city_name O O O O O O B-toloc.city_name O B-toloc.city_name O O O O	atis_flight
i would like to travel from washington dc to pittsburgh on august twentieth	O O O O O O B-fromloc.city_name B-fromloc.state_code O B-toloc.city_name O B-depart_date.month_name B-depart_date.day_number	atis_flight
flight 417 from cincinnati to dallas	O B-flight_number O B-fromloc.city_name O B-toloc.city_name	atis_flight
please show me the flights from denver to baltimore between 10 am and 2 pm	O O O O O O B-fromloc.city_name O B-toloc.city_name O B-depart_time.start_time I-depart_time.start_time O B-depart_time.end_time I-depart_time.end_time	atis_flight
show me flights from dallas to san francisco on wednesdays	O O O O B-fromloc.city_name O B-toloc.city_name I-toloc.city_name O B-depart_date.day_name	atis_flight
what does ewr mean	O O B-airport_code O	atis_abbreviation
flight between st. petersburg and charlotte	O O B-fromloc.city_name I-fromloc.city_name O B-toloc.city_name	atis_flight
give me a flight from charlotte to baltimore on tuesday morning	O O O O O B-fromloc.city_name O B-toloc.city_name O B-depart_date.day_name B-depart_time.period_of_day	atis_flight
i'd like to book the cheapest one way flight from denver to pittsburgh	O O O O O B-cost_relative B-round_trip I-round_trip O O B-fromloc.city_name O B-toloc.city_name	atis_flight
leave flight from boston to atlanta leave boston approximately 1 pm	O O O B-fromloc.city_name O B-toloc.city_name O B-fromloc.city_name B-depart_time.time_relative B-depart_time.time I-depart_time.time	atis_flight
oakland to denver	B-fromloc.city_name O B-toloc.city_name	atis_flight
i'd like the cheapest cost fare to fort worth from boston	O O O B-cost_relative O O O B-toloc.city_name I-toloc.city_name O B-fromloc.city_name	atis_airfare
name the earliest flight from boston to san francisco	O O B-flight_mod O O B-fromloc.city_name O B-toloc.city_name I-toloc.city_name	atis_flight
when is the first flight in the morning from boston to denver	O O O B-flight_mod O O O B-depart_time.period_of_day O B-fromloc.city_name O B-toloc.city_name	atis_flight
what are the flights from indianapolis to san diego on wednesday the twelfth	O O O O O B-fromloc.city_name O B-toloc.city_name I-toloc.city_name O B-depart_date.day_name O B-depart_date.day_number	atis_flight
show me the flights from boston to pittsburgh on wednesday	O O O O O B-fromloc.city_name O B-toloc.city_name O B-depart_date.day_name	atis_flight
show me all flights from san francisco to atlanta	O O O O O B-fromloc.city_name I-fromloc.city_name O B-toloc.city_name	atis_flight
what are all flights to denver from philadelphia on sunday	O O O O O B-toloc.city_name O B-fromloc.city_name O B-depart_date.day_name	atis_flight
all right do you have a flight from atlanta to boston	O O O O O O O O B-fromloc.city_name O B-toloc.city_name	atis_flight
show me the flights from st. petersburg to toronto that arrive before noon	O O O O O B-fromloc.city_name I-fromloc.city_name O B-toloc.city_name O O B-arrive_time.time_relative B-arrive_time.time	atis_flight
list all flights at general mitchell international	O O O O B-fromloc.airport_name I-fromloc.airport_name I-fromloc.airport_name	atis_flight
give me return flights from philadelphia to san francisco for december third	O O B-round_trip O O B-fromloc.city_name O B-toloc.city_name I-toloc.city_name O B-depart_date.month_name B-depart_date.day_number	atis_flight
flights from san jose to st. paul	O O B-fromloc.city_name I-fromloc.city_name O B-toloc.city_name I-toloc.city_name	atis_flight
i actually want to go from ontario to westchester via chicago	O O O O O O B-fromloc.city_name O B-toloc.city_name O B-stoploc.city_name	atis_flight
show me flights from denver to philadelphia arriving after 2100	O O O O B-fromloc.city_name O B-toloc.city_name O B-arrive_time.time_relative B-arrive_time.time	atis_flight
saturday or sunday flights between milwaukee and phoenix american airlines	B-depart_date.day_name B-or B-depart_date.day_name O O B-fromloc.city_name O B-toloc.city_name B-airline_name I-airline_name	atis_flight
what is the flight number of the earliest flight between boston and washington dc	O O O O O O O B-flight_mod O O B-fromloc.city_name O B-toloc.city_name B-toloc.state_code	atis_flight_no
i'd like a flight on american from newark to nashville	O O O O O B-airline_name O B-fromloc.city_name O B-toloc.city_name	atis_flight
show me the shortest flight from boston to denver which arrives in denver wednesday before noon	O O O B-flight_mod O O B-fromloc.city_name O B-toloc.city_name O O O B-toloc.city_name B-arrive_date.day_name B-arrive_time.time_relative B-arrive_time.time	atis_flight
next sunday flights from miami to cleveland after 1200 hours	B-depart_date.date_relative B-depart_date.day_name O O B-fromloc.city_name O B-toloc.city_name B-depart_time.time_relative B-depart_time.time I-depart_time.time	atis_flight
also give me a list of flights between oakland and boston	O O O O O O O O B-fromloc.city_name O B-toloc.city_name	atis_flight
what is the yn code	O O O B-fare_basis_code O	atis_abbreviation
what time does the earliest flight which goes from atlanta to denver leave	O B-flight_time O O B-flight_mod O O O O B-fromloc.city_name O B-toloc.city_name O	atis_flight_time
i would like to find out the ground travel available in atlanta	O O O O O O O O O O O B-city_name	atis_ground_service
what flights are there from san francisco to philadelphia daily with economy class	O O O O O B-fromloc.city_name I-fromloc.city_name O B-toloc.city_name B-flight_days O B-economy I-economy	atis_flight
show flights from san francisco to denver on a thursday	O O O B-fromloc.city_name I-fromloc.city_name O B-toloc.city_name O O B-depart_date.day_name	atis_flight
tell me about ground transportation at toronto	O O O O O O B-city_name	atis_ground_service
what flights from atlanta to st. louis on tuesday arriving around 230 pm	O O O B-fromloc.city_name O B-toloc.city_name I-toloc.city_name O B-depart_date.day_name O B-arrive_time.time_relative B-arrive_time.time I-arrive_time.time	atis_flight
can you give me the latest flight from atlanta to denver on july seventh	O O O O O B-flight_mod O O B-fromloc.city_name O B-toloc.city_name O B-depart_date.month_name B-depart_date.day_number	atis_flight
i'd like to see all flights from baltimore to philadelphia	O O O O O O O B-fromloc.city_name O B-toloc.city_name	atis_flight
flights from newark to cleveland	O O B-fromloc.city_name O B-toloc.city_name	atis_flight
what are the flights from boston to washington	O O O O O B-fromloc.city_name O B-toloc.city_name	atis_flight
i'm looking for a flight from boston to denver that has no stopovers and is only in the afternoon	O O O O O O B-fromloc.city_name O B-toloc.city_name O O O B-flight_stop O O O O O B-depart_time.period_of_day	atis_flight
do you have an 819 flight from denver to san francisco	O O O O B-depart_time.time O O B-fromloc.city_name O B-toloc.city_name I-toloc.city_name	atis_flight
ground transportation in dallas and boston	O O O B-city_name O B-city_name	atis_ground_service
flights from pittsburgh to baltimore between 10 am and 2 pm	O O B-fromloc.city_name O B-toloc.city_name O B-depart_time.start_time I-depart_time.start_time O B-depart_time.end_time I-depart_time.end_time	atis_flight
list all nonstop flights from la to pittsburgh before 5 pm on tuesday	O O B-flight_stop O O B-fromloc.city_name O B-toloc.city_name B-arrive_time.time_relative B-arrive_time.time I-arrive_time.time O B-arrive_date.day_name	atis_flight
i would like the cheapest one way fare from dallas to denver	O O O O B-cost_relative B-round_trip I-round_trip O O B-fromloc.city_name O B-toloc.city_name	atis_airfare
show me the flights from san francisco to dallas on continental airlines	O O O O O B-fromloc.city_name I-fromloc.city_name O B-toloc.city_name O B-airline_name I-airline_name	atis_flight
i'd like to fly from denver to atlanta with a stop in pittsburgh	O O O O O B-fromloc.city_name O B-toloc.city_name O O O O B-stoploc.city_name	atis_flight
what flights leave pittsburgh after 5 pm on thursday and arrive in los angeles	O O O B-fromloc.city_name B-depart_time.time_relative B-depart_time.time I-depart_time.time O B-depart_date.day_name O O O B-toloc.city_name I-toloc.city_name	atis_flight
i would like to see the economy fares for denver to philadelphia	O O O O O O B-economy O O B-fromloc.city_name O B-toloc.city_name	atis_airfare
which cities are serviced by both american and delta airlines	O O O O O O B-airline_name O B-airline_name I-airline_name	atis_city
show me all flights from san francisco to boston philadelphia or baltimore	O O O O O B-fromloc.city_name I-fromloc.city_name O B-toloc.city_name B-toloc.city_name O B-toloc.city_name	atis_flight
what is the fare on american airlines flight 928 from dallas fort worth to boston	O O O O O B-airline_name I-airline_name O B-flight_number O B-fromloc.city_name I-fromloc.city_name I-fromloc.city_name O B-toloc.city_name	atis_airfare
what is the latest departure from boston to pittsburgh on the seventh of july	O O O B-flight_mod O O B-fromloc.city_name O B-toloc.city_name O O B-depart_date.day_number O B-depart_date.month_name	atis_flight
i need a reservation from baltimore to san francisco	O O O O O B-fromloc.city_name O B-toloc.city_name I-toloc.city_name	atis_flight
i need a flight from philadelphia to san francisco next wednesday	O O O O O B-fromloc.city_name O B-toloc.city_name I-toloc.city_name B-depart_date.date_relative B-depart_date.day_name	atis_flight
show me ground transport in seattle	O O O O O B-city_name	atis_ground_service
cheapest airfare from orlando to tacoma	B-cost_relative O O B-fromloc.city_name O B-toloc.city_name	atis_airfare
are there any limousines or taxi services available at the boston airport	O O O B-transport_type B-or B-transport_type O O O O B-airport_name I-airport_name	atis_ground_service
what does the fare code f mean	O O O O O B-fare_basis_code O	atis_abbreviation
delta flights to dallas please	B-airline_name O O B-toloc.city_name O	atis_flight
what flights are available with q fares from boston to pittsburgh	O O O O O B-fare_basis_code I-fare_basis_code O B-fromloc.city_name O B-toloc.city_name	atis_flight
show me all flights from new york to miami leaving on a tuesday	O O O O O B-fromloc.city_name I-fromloc.city_name O B-toloc.city_name O O O B-depart_date.day_name	atis_flight
how many people fit on a 72s airplane	O O O O O O B-aircraft_code O	atis_capacity
list daily flights from oakland to boston using twa	O B-flight_days O O B-fromloc.city_name O B-toloc.city_name O B-airline_code	atis_flight
what airlines fly from dallas to baltimore	O O O O B-fromloc.city_name O B-toloc.city_name	atis_airline
flights from montreal and phoenix to las vegas arriving at the same time	O O B-fromloc.city_name O B-fromloc.city_name O B-toloc.city_name I-toloc.city_name O O O O O	atis_flight
what flights from orlando to tacoma on saturday	O O O B-fromloc.city_name O B-toloc.city_name O B-depart_date.day_name	atis_flight
on november twenty third what flights are available between boston and denver on american airlines	O B-depart_date.month_name B-depart_date.day_number I-depart_date.day_number O O O O O B-fromloc.city_name O B-toloc.city_name O B-airline_name I-airline_name	atis_flight
what's the cost of a first class fare from philadelphia to san francisco	O O O O O B-class_type I-class_type O O B-fromloc.city_name O B-toloc.city_name I-toloc.city_name	atis_airfare
what flights are there from newark to chicago on continental	O O O O O B-fromloc.city_name O B-toloc.city_name O B-airline_name	atis_flight
is there ground transportation from the pittsburgh airport to downtown pittsburgh	O O O O O O B-fromloc.airport_name I-fromloc.airport_name O O B-toloc.city_name	atis_ground_service
i'm trying to find a flight from kansas city to burbank on saturday the twenty second	O O O O O O O B-fromloc.city_name I-fromloc.city_name O B-toloc.city_name O B-depart_date.day_name O B-depart_date.day_number I-depart_date.day_number	atis_flight
how much is a round trip fare from indianapolis to seattle	O O O O B-round_trip I-round_trip O O B-fromloc.city_name O B-toloc.city_name	atis_airfare
oakland to san francisco please breakfast flight	B-fromloc.city_name O B-toloc.city_name I-toloc.city_name O B-meal_description O	atis_flight
i'm going to leave philadelphia and i want to go to san francisco and i want to fly first class american and i want a stop in dallas can you please tell me what type of aircraft you will be flying	O O O O B-fromloc.city_name O O O O O O B-toloc.city_name I-toloc.city_name O O O O O B-class_type I-class_type B-airline_name O O O O O O B-stoploc.city_name O O O O O O O O O O O O O	atis_aircraft
what is the first class fare on united flight 352 from denver to boston	O O O B-class_type I-class_type O O B-airline_name O B-flight_number O B-fromloc.city_name O B-toloc.city_name	atis_airfare
all flights to baltimore after 6 pm	O O O B-toloc.city_name B-depart_time.time_relative B-depart_time.time I-depart_time.time	atis_flight
please list the morning flights from philadelphia to toronto	O O O B-depart_time.period_of_day O O B-fromloc.city_name O B-toloc.city_name	atis_flight
i also need service from dallas to boston arriving by noon	O O O O O B-fromloc.city_name O B-toloc.city_name O B-arrive_time.time_relative B-arrive_time.time	atis_flight
i will need a car at new york	O O O O B-transport_type O B-city_name I-city_name	atis_ground_service
give me the cheapest flight from dallas to baltimore on saturday	O O O B-cost_relative O O B-fromloc.city_name O B-toloc.city_name O B-depart_date.day_name	atis_flight
show me first class fares from dallas to baltimore	O O B-class_type I-class_type O O B-fromloc.city_name O B-toloc.city_name	atis_airfare
listing of all first class flights from washington to san francisco	O O O B-class_type I-class_type O O B-fromloc.city_name O B-toloc.city_name I-toloc.city_name	atis_flight
on a breakfast flight from philadelphia to dallas via atlanta	O O B-meal_description O O B-fromloc.city_name O B-toloc.city_name O B-stoploc.city_name	atis_flight
give me the list of flights for continental between denver and boston	O O O O O O O B-airline_name O B-fromloc.city_name O B-toloc.city_name	atis_flight
also show me the first flight from atlanta to denver on a thursday	O O O O B-flight_mod O O B-fromloc.city_name O B-toloc.city_name O O B-depart_date.day_name	atis_flight
i need a round trip flight from cincinnati to san jose california	O O O B-round_trip I-round_trip O O B-fromloc.city_name O B-toloc.city_name I-toloc.city_name B-toloc.state_name	atis_flight
what is the cheapest fare from washington to san francisco leaving on september thirtieth	O O O B-cost_relative O O B-fromloc.city_name O B-toloc.city_name I-toloc.city_name O O B-depart_date.month_name B-depart_date.day_number	atis_airfare
explain the fare code q	O O O O B-fare_basis_code	atis_abbreviation
show me all flights from pittsburgh to boston both direct and connecting that depart pittsburgh after 7 pm	O O O O O B-fromloc.city_name O B-toloc.city_name O O O O O O B-fromloc.city_name B-depart_time.time_relative B-depart_time.time I-depart_time.time	atis_flight
what flights are there from milwaukee to phoenix on saturday	O O O O O B-fromloc.city_name O B-toloc.city_name O B-depart_date.day_name	atis_flight
i would like to see the flights from denver to philadelphia	O O O O O O O O B-fromloc.city_name O B-toloc.city_name	atis_flight
i'm looking for a flight that goes from ontario to westchester and stops in chicago	O O O O O O O O B-fromloc.city_name O B-toloc.city_name O O O B-stoploc.city_name	atis_flight
philadelphia to dallas saturday	B-fromloc.city_name O B-toloc.city_name B-depart_date.day_name	atis_flight
flights from pittsburgh to baltimore between 10 am and 2 pm	O O B-fromloc.city_name O B-toloc.city_name O B-depart_time.start_time I-depart_time.start_time O B-depart_time.end_time I-depart_time.end_time	atis_flight
denver to atlanta	B-fromloc.city_name O B-toloc.city_name	atis_flight
what flights between dfw and oakland arrive in oakland between 1133 am and 43 pm	O O O B-fromloc.airport_code O B-toloc.city_name O O B-toloc.city_name O B-arrive_time.start_time I-arrive_time.start_time O B-arrive_time.end_time I-arrive_time.end_time	atis_flight
find travel arrangements for a round trip flight from boston to pittsburgh arriving after 8 pm	O O O O O B-round_trip I-round_trip O O B-fromloc.city_name O B-toloc.city_name O B-arrive_time.time_relative B-arrive_time.time I-arrive_time.time	atis_flight
the latest flight from baltimore to oakland please and i'd like a meal with that	O B-flight_mod O O B-fromloc.city_name O B-toloc.city_name O O O O O B-meal O O	atis_flight
what is the earliest flight from memphis to las vegas	O O O B-flight_mod O O B-fromloc.city_name O B-toloc.city_name I-toloc.city_name	atis_flight
show me the flights going from pittsburgh to san francisco on monday	O O O O O O B-fromloc.city_name O B-toloc.city_name I-toloc.city_name O B-depart_date.day_name	atis_flight
does the phoenix airport have ground transportation to and from downtown	O O B-airport_name I-airport_name O O O O O O O	atis_ground_service
show me the flights from cincinnati	O O O O O B-fromloc.city_name	atis_flight
show me all all flights from pittsburgh to atlanta on wednesday which leave before noon and serve breakfast	O O O O O O B-fromloc.city_name O B-toloc.city_name O B-depart_date.day_name O O B-depart_time.time_relative B-depart_time.time O O B-meal_description	atis_flight
list a round trip fare from kansas city to minneapolis flights	O O B-round_trip I-round_trip O O B-fromloc.city_name I-fromloc.city_name O B-toloc.city_name O	atis_airfare
what ground transportation is available in baltimore	O O O O O O B-city_name	atis_ground_service
define airline hp	O O B-airline_code	atis_airline
what is airline us	O O O B-airline_code	atis_airline
please list all flights into denver before noon on united airlines and northwest airlines	O O O O O B-toloc.city_name B-arrive_time.time_relative B-arrive_time.time O B-airline_name I-airline_name O B-airline_name I-airline_name	atis_flight
i need a flight tomorrow from atlanta to baltimore	O O O O B-depart_date.today_relative O B-fromloc.city_name O B-toloc.city_name	atis_flight
please show me flights from san francisco to dallas	O O O O O B-fromloc.city_name I-fromloc.city_name O B-toloc.city_name	atis_flight
flight from boston to baltimore	O O B-fromloc.city_name O B-toloc.city_name	atis_flight
what is the last flight from san francisco to dallas fort worth	O O O B-flight_mod O O B-fromloc.city_name I-fromloc.city_name O B-toloc.city_name I-toloc.city_name I-toloc.city_name	atis_flight
flights from cleveland to miami	O O B-fromloc.city_name O B-toloc.city_name	atis_flight
list all round trip fares from st. petersburg to washington	O O B-round_trip I-round_trip O O B-fromloc.city_name I-fromloc.city_name O B-toloc.city_name	atis_airfare
show me flights from boston to denver on tuesday	O O O O B-fromloc.city_name O B-toloc.city_name O B-depart_date.day_name	atis_flight
what flights leave baltimore for boston after 6 o'clock on friday	O O O B-fromloc.city_name O B-toloc.city_name B-depart_time.time_relative B-depart_time.time I-depart_time.time O B-depart_date.day_name	atis_flight
list all nonstop flights on wednesday from baltimore to newark before noon	O O B-flight_stop O O B-arrive_date.day_name O B-fromloc.city_name O B-toloc.city_name B-arrive_time.time_relative B-arrive_time.time	atis_flight
how much does it cost to fly directly from philadelphia to san francisco on american airlines	O O O O O O O B-flight_stop O B-fromloc.city_name O B-toloc.city_name I-toloc.city_name O B-airline_name I-airline_name	atis_airfare
show me the flights from pittsburgh to los angeles on thursday	O O O O O B-fromloc.city_name O B-toloc.city_name I-toloc.city_name O B-depart_date.day_name	atis_flight
what is the earliest flight in the morning leaving boston for baltimore	O O O B-flight_mod O O O B-depart_time.period_of_day O B-fromloc.city_name O B-toloc.city_name	atis_flight
what are the morning flights from boston to philadelphia	O O O B-depart_time.period_of_day O O B-fromloc.city_name O B-toloc.city_name	atis_flight
please list the flights leaving from st. louis to st. paul after 10 am	O O O O O O B-fromloc.city_name I-fromloc.city_name O B-toloc.city_name I-toloc.city_name B-depart_time.time_relative B-depart_time.time I-depart_time.time	atis_flight
information on flights from denver to philadelphia	O O O O B-fromloc.city_name O B-toloc.city_name	atis_flight
what flights land at general mitchell international	O O O O B-toloc.airport_name I-toloc.airport_name I-toloc.airport_name	atis_flight
what flights are there from tampa to charlotte	O O O O O B-fromloc.city_name O B-toloc.city_name	atis_flight
what type of airplane is an m80	O O O O O O B-aircraft_code	atis_aircraft
flights from pittsburgh to los angeles thursday evening	O O B-fromloc.city_name O B-toloc.city_name I-toloc.city_name B-depart_date.day_name B-depart_time.period_of_day	atis_flight
ground transportation san francisco	O O B-city_name I-city_name	atis_ground_service
which airlines have flights between charlotte and newark	O O O O O B-fromloc.city_name O B-toloc.city_name	atis_airline
please list all the takeoffs and landings for general mitchell international	O O O O O O O O B-airport_name I-airport_name I-airport_name	atis_flight
give me flights that arrive in baltimore from denver	O O O O O O B-toloc.city_name O B-fromloc.city_name	atis_flight
what time are the flights leaving from denver to pittsburgh on july seventh	O B-flight_time O O O O O B-fromloc.city_name O B-toloc.city_name O B-depart_date.month_name B-depart_date.day_number	atis_flight_time
is there a flight from boston to atlanta which leaves boston in the afternoon and arrives close to 5 pm	O O O O O B-fromloc.city_name O B-toloc.city_name O O B-fromloc.city_name O O B-depart_time.period_of_day O O B-arrive_time.time_relative O B-arrive_time.time I-arrive_time.time	atis_flight
do you have one to denver from philadelphia	O O O O O B-toloc.city_name O B-fromloc.city_name	atis_flight
what are the cheapest flights from denver to pittsburgh that stop in atlanta	O O O B-cost_relative O O B-fromloc.city_name O B-toloc.city_name O O O B-stoploc.city_name	atis_flight
flights from atlanta to dallas in the afternoon	O O B-fromloc.city_name O B-toloc.city_name O O B-depart_time.period_of_day	atis_flight
show me flights from new york to miami	O O O O B-fromloc.city_name I-fromloc.city_name O B-toloc.city_name	atis_flight
find a flight from toronto to san diego with a layover in san francisco on air canada	O O O O B-fromloc.city_name O B-toloc.city_name I-toloc.city_name O O O O B-stoploc.city_name I-stoploc.city_name O B-airline_name I-airline_name	atis_flight
show me the flights from dallas to baltimore	O O O O O B-fromloc.city_name O B-toloc.city_name	atis_flight
what are the restrictions on the cheapest one way fare between boston and oakland	O O O O O O B-cost_relative B-round_trip I-round_trip O O B-fromloc.city_name O B-toloc.city_name	atis_restriction
how much does it cost to fly on delta from dallas to baltimore	O O O O O O O O B-airline_name O B-fromloc.city_name O B-toloc.city_name	atis_airfare
give me sunday nonstop flights from memphis to las vegas	O O B-depart_date.day_name B-flight_stop O O B-fromloc.city_name O B-toloc.city_name I-toloc.city_name	atis_flight
list all flights from seattle on continental which depart after 430 pm	O O O O B-fromloc.city_name O B-airline_name O O B-depart_time.time_relative B-depart_time.time I-depart_time.time	atis_flight
now get me from pittsburgh to denver	O O O O B-fromloc.city_name O B-toloc.city_name	atis_flight
what is the cheapest round trip fare between boston and san francisco	O O O B-cost_relative B-round_trip I-round_trip O O B-fromloc.city_name O B-toloc.city_name I-toloc.city_name	atis_airfare
list daily flights from denver to baltimore	O B-flight_days O O B-fromloc.city_name O B-toloc.city_name	atis_flight
flights from cincinnati to los angeles departing after 718 am	O O B-fromloc.city_name O B-toloc.city_name I-toloc.city_name O B-depart_time.time_relative B-depart_time.time I-depart_time.time	atis_flight
i'd like to fly from philadelphia to dallas through atlanta	O O O O O B-fromloc.city_name O B-toloc.city_name O B-stoploc.city_name	atis_flight
san francisco to denver	B-fromloc.city_name I-fromloc.city_name O B-toloc.city_name	atis_flight
i would like to book an early morning flight from tampa to charlotte on april sixth	O O O O O O B-depart_time.period_of_day B-depart_time.period_of_day O O B-fromloc.city_name O B-toloc.city_name O B-depart_date.month_name B-depart_date.day_number	atis_flight
are there delta flights leaving atlanta	O O B-airline_name O O B-fromloc.city_name	atis_flight
what's the cheapest one way flight from oakland to washington dc	O O B-cost_relative B-round_trip I-round_trip O O B-fromloc.city_name O B-toloc.city_name B-toloc.state_code	atis_flight
what does the fare code yn mean	O O O O O B-fare_basis_code O	atis_abbreviation
i want a flight from philadelphia to dallas that at least has one stop	O O O O O B-fromloc.city_name O B-toloc.city_name O O B-mod O B-flight_stop I-flight_stop	atis_flight
what are the flights that leave detroit and arrive in chicago around 7 pm next wednesday	O O O O O O B-fromloc.city_name O O O B-toloc.city_name B-arrive_time.time_relative B-arrive_time.time I-arrive_time.time B-arrive_date.date_relative B-arrive_date.day_name	atis_flight
give me a flight from tampa to charlotte on sunday	O O O O O B-fromloc.city_name O B-toloc.city_name O B-depart_date.day_name	atis_flight
i'd like a flight from columbus to phoenix stopping in cincinnati and serving dinner what's available	O O O O O B-fromloc.city_name O B-toloc.city_name O O B-stoploc.city_name O O B-meal_description O O	atis_flight
show any flights leaving san francisco on sunday and arriving in pittsburgh	O O O O B-fromloc.city_name I-fromloc.city_name O B-depart_date.day_name O O O B-toloc.city_name	atis_flight
what does hou mean	O O B-airport_code O	atis_abbreviation
show me the flights from philadelphia to atlanta georgia	O O O O O B-fromloc.city_name O B-toloc.city_name B-toloc.state_name	atis_flight
list all arrivals from any airport to baltimore on thursday morning arriving before 9 am	O O O O O O O B-toloc.city_name O B-depart_date.day_name B-depart_time.period_of_day O B-arrive_time.time_relative B-arrive_time.time I-arrive_time.time	atis_flight
what flights are available tuesday afternoon from pittsburgh to atlanta	O O O O B-depart_date.day_name B-depart_time.period_of_day O B-fromloc.city_name O B-toloc.city_name	atis_flight
list the shortest flight from san jose to houston	O O B-flight_mod O O B-fromloc.city_name I-fromloc.city_name O B-toloc.city_name	atis_flight
list flights from atlanta to boston on wednesday afternoon and thursday morning	O O O B-fromloc.city_name O B-toloc.city_name O B-depart_date.day_name B-depart_time.period_of_day O B-depart_date.day_name B-depart_time.period_of_day	atis_flight
show me the economy flights from baltimore to dallas	O O O B-economy O O B-fromloc.city_name O B-toloc.city_name	atis_flight
list the flights arriving in baltimore from pittsburgh on august third	O O O O O B-toloc.city_name O B-fromloc.city_name O B-arrive_date.month_name B-arrive_date.day_number	atis_flight
i would like to see the economy fares for pittsburgh to philadelphia	O O O O O O B-economy O O B-fromloc.city_name O B-toloc.city_name	atis_airfare
what's a flight that goes from baltimore to seattle	O O O O O O B-fromloc.city_name O B-toloc.city_name	atis_flight
tell me about flights from indianapolis to houston	O O O O O B-fromloc.city_name O B-toloc.city_name	atis_flight
list flights leaving denver and arriving in orlando on saturday departing after 12 pm	O O O B-fromloc.city_name O O O B-toloc.city_name O B-arrive_date.day_name O B-depart_time.time_relative B-depart_time.time I-depart_time.time	atis_flight
is there a flight departing from san francisco and arriving in oakland on november seventh in the evening	O O O O O O B-fromloc.city_name I-fromloc.city_name O O O B-toloc.city_name O B-arrive_date.month_name B-arrive_date.day_number O O B-arrive_time.period_of_day	atis_flight
give me all the flights from new york to miami round trip with costs less than 466 dollars	O O O O O O B-fromloc.city_name I-fromloc.city_name O B-toloc.city_name B-round_trip I-round_trip O O B-cost_relative O B-fare_amount I-fare_amount	atis_flight
show me the daily flight schedule between boston and pittsburgh	O O O B-flight_days B-flight_time I-flight_time O B-fromloc.city_name O B-toloc.city_name	atis_flight
find travel arrangements for a round trip flight from dallas to pittsburgh	O O O O O B-round_trip I-round_trip O O B-fromloc.city_name O B-toloc.city_name	atis_flight
i need a flight leaving pittsburgh next monday arriving in fort worth before 10 am	O O O O O B-fromloc.city_name B-depart_date.date_relative B-depart_date.day_name O O B-toloc.city_name I-toloc.city_name B-arrive_time.time_relative B-arrive_time.time I-arrive_time.time	atis_flight
show flights from memphis to las vegas	O O O B-fromloc.city_name O B-toloc.city_name I-toloc.city_name	atis_flight
what are the two american airlines flights that leave from dallas to san francisco in the evening	O O O B-mod B-airline_name I-airline_name O O O O B-fromloc.city_name O B-toloc.city_name I-toloc.city_name O O B-depart_time.period_of_day	atis_flight
which airlines serve pittsburgh	O O O B-city_name	atis_airline
nonstop flights seattle to kansas city	B-flight_stop O B-toloc.city_name O B-toloc.city_name I-toloc.city_name	atis_flight
i would like to fly from boston to san francisco	O O O O O O B-fromloc.city_name O B-toloc.city_name I-toloc.city_name	atis_flight
show me all flights from miami to new york	O O O O O B-fromloc.city_name O B-toloc.city_name I-toloc.city_name	atis_flight
what ground transportation is there from the airport in atlanta to downtown	O O O O O O O O O B-fromloc.city_name O O	atis_ground_service
what flights are there from phoenix to milwaukee	O O O O O B-fromloc.city_name O B-toloc.city_name	atis_flight
i would like the first flight into houston from dallas on march first and the last flight from houston to dallas on march first	O O O O B-flight_mod O O B-toloc.city_name O B-fromloc.city_name O B-arrive_date.month_name B-arrive_date.day_number O O B-flight_mod O O B-fromloc.city_name O B-toloc.city_name O B-depart_date.month_name B-depart_date.day_number	atis_flight
i'd like information on a flight from atlanta to denver a morning flight	O O O O O O O B-fromloc.city_name O B-toloc.city_name O B-depart_time.period_of_day O	atis_flight
show flights from san francisco to denver on either wednesday the twenty third or thursday the twenty fourth	O O O B-fromloc.city_name I-fromloc.city_name O B-toloc.city_name O O B-depart_date.day_name O B-depart_date.day_number I-depart_date.day_number B-or B-depart_date.day_name O B-depart_date.day_number I-depart_date.day_number	atis_flight
i'd also like to see a list of the flights from pittsburgh to atlanta	O O O O O O O O O O O B-fromloc.city_name O B-toloc.city_name	atis_flight
flights from kansas city to cleveland on wednesday arriving before 5 pm	O O B-fromloc.city_name I-fromloc.city_name O B-toloc.city_name O B-depart_date.day_name O B-arrive_time.time_relative B-arrive_time.time I-arrive_time.time	atis_flight
show me flights from pittsburgh to philadelphia	O O O O B-fromloc.city_name O B-toloc.city_name	atis_flight
show me the list of us air flights between boston and dc	O O O O O B-airline_name I-airline_name O O B-fromloc.city_name O B-toloc.state_code	atis_flight
what airlines from washington dc to columbus	O O O B-fromloc.city_name B-fromloc.state_code O B-toloc.city_name	atis_airline
what are the united airlines flights between baltimore and denver on august twelfth	O O O B-airline_name I-airline_name O O B-fromloc.city_name O B-toloc.city_name O B-depart_date.month_name B-depart_date.day_number	atis_flight
i would like the flight number and the time for the cheapest fare that is the least expensive first class fare from san francisco to pittsburgh leaving after 8 pm monday night	O O O O O O O O B-flight_time O O B-cost_relative O O O O B-cost_relative I-cost_relative B-class_type I-class_type O O B-fromloc.city_name I-fromloc.city_name O B-toloc.city_name O B-depart_time.time_relative B-depart_time.time I-depart_time.time B-depart_date.day_name B-depart_time.period_of_day	atis_flight_no
i would like to fly from atlanta to san francisco with a stopover in dallas	O O O O O O B-fromloc.city_name O B-toloc.city_name I-toloc.city_name O O O O B-stoploc.city_name	atis_flight
what flights leave phoenix on american airlines	O O O B-fromloc.city_name O B-airline_name I-airline_name	atis_flight
american flights to houston from cincinnati	B-airline_name O O B-toloc.city_name O B-fromloc.city_name	atis_flight
which airlines fly from boston to washington	O O O O B-fromloc.city_name O B-toloc.city_name	atis_airline
i want to travel from atlanta to baltimore early in the morning first flight	O O O O O B-fromloc.city_name O B-toloc.city_name B-depart_time.period_mod O O B-depart_time.period_of_day B-flight_mod O	atis_flight
what are connecting flights from chicago into seattle on june fifth	O O B-connect O O B-fromloc.city_name O B-toloc.city_name O B-depart_date.month_name B-depart_date.day_number	atis_flight
what are the flights from new york city to las vegas	O O O O O B-fromloc.city_name I-fromloc.city_name I-fromloc.city_name O B-toloc.city_name I-toloc.city_name	atis_flight
show me ground transportation in denver	O O O O O B-city_name	atis_ground_service
what are the flights available after 3 pm between denver and san francisco	O O O O O B-depart_time.time_relative B-depart_time.time I-depart_time.time O B-fromloc.city_name O B-toloc.city_name I-toloc.city_name	atis_flight
earliest flight on american airlines from washington dc to san francisco	B-flight_mod O O B-airline_name I-airline_name O B-fromloc.city_name B-fromloc.state_code O B-toloc.city_name I-toloc.city_name	atis_flight
show me the flights arriving at love field	O O O O O O B-toloc.airport_name I-toloc.airport_name	atis_flight
what is the cost of limousine service in philadelphia	O O O O O B-transport_type O O B-city_name	atis_ground_fare
what do you know about car rental in denver	O O O O O B-transport_type I-transport_type O B-city_name	atis_ground_service
what's the earliest flight leaving denver for pittsburgh	O O B-flight_mod O O B-fromloc.city_name O B-toloc.city_name	atis_flight
show me flights from baltimore to philadelphia	O O O O B-fromloc.city_name O B-toloc.city_name	atis_flight
i'd need information please on a flight from washington dc san francisco california	O O O O O O O O B-fromloc.city_name B-fromloc.state_code B-fromloc.city_name I-fromloc.city_name B-fromloc.state_name	atis_flight
show me flights from san francisco to denver after 4 pm	O O O O B-fromloc.city_name I-fromloc.city_name O B-toloc.city_name B-depart_time.time_relative B-depart_time.time I-depart_time.time	atis_flight
what does the fare code qx mean	O O O O O B-fare_basis_code O	atis_abbreviation
show me the one way fares from san diego to miami nonstop	O O O B-round_trip I-round_trip O O B-fromloc.city_name I-fromloc.city_name O B-toloc.city_name B-flight_stop	atis_airfare
what is fare code h	O O O O B-fare_basis_code	atis_abbreviation
i'd like a united airlines flight on wednesday from san francisco to boston	O O O B-airline_name I-airline_name O O B-depart_date.day_name O B-fromloc.city_name I-fromloc.city_name O B-toloc.city_name	atis_flight
all flights from baltimore to atlanta between 1 o'clock and 3 o'clock in the afternoon	O O O B-fromloc.city_name O B-toloc.city_name O B-depart_time.start_time I-depart_time.start_time O B-depart_time.end_time I-depart_time.end_time O O B-depart_time.period_of_day	atis_flight
fares from dallas to baltimore	O O B-fromloc.city_name O B-toloc.city_name	atis_airfare
how many airlines fly from new york to los angeles by way of milwaukee	O O O O O B-fromloc.city_name I-fromloc.city_name O B-toloc.city_name I-toloc.city_name O O O B-stoploc.city_name	atis_quantity
flights from houston to los angeles departing after 1026	O O B-fromloc.city_name O B-toloc.city_name I-toloc.city_name O B-depart_time.time_relative B-depart_time.time	atis_flight
is there a flight from baltimore to san francisco with a stop in denver on twa	O O O O O B-fromloc.city_name O B-toloc.city_name I-toloc.city_name O O O O B-stoploc.city_name O B-airline_code	atis_flight
tell me about flights from atlanta to charlotte north carolina leaving on monday and arriving in charlotte	O O O O O B-fromloc.city_name O B-toloc.city_name B-toloc.state_name I-toloc.state_name O O B-depart_date.day_name O O O B-toloc.city_name	atis_flight
is there a flight between washington dc and san francisco on us air at 8 am	O O O O O B-fromloc.city_name B-fromloc.state_code O B-toloc.city_name I-toloc.city_name O B-airline_name I-airline_name O B-depart_time.time I-depart_time.time	atis_flight
what kind of plane is used on the earliest flight from boston to san francisco afternoon	O O O O O O O O B-flight_mod O O B-fromloc.city_name O B-toloc.city_name I-toloc.city_name B-depart_time.period_of_day	atis_aircraft
what ground transportation is there in oakland	O O O O O O B-city_name	atis_ground_service
flights from oakland to san francisco	O O B-fromloc.city_name O B-toloc.city_name I-toloc.city_name	atis_flight
what evening flights do you have available from baltimore to philadelphia	O B-depart_time.period_of_day O O O O O O B-fromloc.city_name O B-toloc.city_name	atis_flight
show me all the flights to baltimore from denver or philadelphia or pittsburgh	O O O O O O B-toloc.city_name O B-fromloc.city_name B-or B-fromloc.city_name B-or B-fromloc.city_name	atis_flight
what are the cheapest one way flights from denver to atlanta	O O O B-cost_relative B-round_trip I-round_trip O O B-fromloc.city_name O B-toloc.city_name	atis_flight
show me all prices of first class from baltimore to dallas	O O O O O B-class_type I-class_type O B-fromloc.city_name O B-toloc.city_name	atis_airfare
how much is the 718 am flight from las vegas to new york twa	O O O O B-depart_time.time I-depart_time.time O O B-fromloc.city_name I-fromloc.city_name O B-toloc.city_name I-toloc.city_name B-airline_code	atis_airfare
is the american flight 813 from boston to oakland a nonstop flight	O O B-airline_name O B-flight_number O B-fromloc.city_name O B-toloc.city_name O B-flight_stop O	atis_flight
show me all flights from kansas city to chicago on june sixteenth arriving around 7 o'clock in the evening	O O O O O B-fromloc.city_name I-fromloc.city_name O B-toloc.city_name O B-depart_date.month_name B-depart_date.day_number O B-arrive_time.time_relative B-arrive_time.time I-arrive_time.time O O B-arrive_time.period_of_day	atis_flight
i'm looking for a flight that goes from san jose to houston on may thirtieth and that leaves after noon	O O O O O O O O B-fromloc.city_name I-fromloc.city_name O B-toloc.city_name O B-depart_date.month_name B-depart_date.day_number O O O B-depart_time.time_relative B-depart_time.time	atis_flight
show me the flights from philadelphia to boston	O O O O O B-fromloc.city_name O B-toloc.city_name	atis_flight
flight from washington dc to salt lake city	O O B-fromloc.city_name B-fromloc.state_code O B-toloc.city_name I-toloc.city_name I-toloc.city_name	atis_flight
show me the flights from san francisco to las vegas	O O O O O B-fromloc.city_name I-fromloc.city_name O B-toloc.city_name I-toloc.city_name	atis_flight
what flights go from newark to boston after 1024 in the morning	O O O O B-fromloc.city_name O B-toloc.city_name B-depart_time.time_relative B-depart_time.time O O B-depart_time.period_of_day	atis_flight
which airline has more business class flights than any other airline	O O O B-mod B-class_type I-class_type O O O O O	atis_airline
do you have any flights from pittsburgh to boston on wednesday of next week in the morning	O O O O O O B-fromloc.city_name O B-toloc.city_name O B-depart_date.day_name O B-depart_date.date_relative O O O B-depart_time.period_of_day	atis_flight
which airlines have first class flights today	O O O B-class_type I-class_type O B-depart_date.today_relative	atis_airline
what is the ap57 restriction	O O O B-restriction_code O	atis_abbreviation
which flights on northwest and united airlines stop in denver before noon	O O O B-airline_name O B-airline_name I-airline_name O O B-stoploc.city_name B-depart_time.time_relative B-depart_time.time	atis_flight
daily flights from newark to cleveland departing 5 o'clock pm	B-flight_days O O B-fromloc.city_name O B-toloc.city_name O B-depart_time.time I-depart_time.time I-depart_time.time	atis_flight
i would like to make a round trip between washington and san francisco	O O O O O O B-round_trip I-round_trip O B-fromloc.city_name O B-toloc.city_name I-toloc.city_name	atis_flight
what airlines service pittsburgh airport	O O O B-airport_name I-airport_name	atis_airline
show me round trip flights from denver to baltimore that offer first class service on united	O O B-round_trip I-round_trip O O B-fromloc.city_name O B-toloc.city_name O O B-class_type I-class_type O O B-airline_name	atis_flight
i would like an early morning flight from chicago into seattle on continental airlines	O O O O B-depart_time.period_of_day B-depart_time.period_of_day O O B-fromloc.city_name O B-toloc.city_name O B-airline_name I-airline_name	atis_flight
philadelphia to boston monday	B-fromloc.city_name O B-toloc.city_name B-depart_date.day_name	atis_flight
i'm interested in round trip flights from boston to washington	O O O B-round_trip I-round_trip O O B-fromloc.city_name O B-toloc.city_name	atis_flight
show me all flights from montreal	O O O O O B-fromloc.city_name	atis_flight
can you tell me about flights from san jose to nashville on saturday afternoon	O O O O O O O B-fromloc.city_name I-fromloc.city_name O B-toloc.city_name O B-depart_date.day_name B-depart_time.period_of_day	atis_flight
list all the takeoffs and landings at general mitchell international	O O O O O O O B-airport_name I-airport_name I-airport_name	atis_flight
what flights go from chicago to seattle on saturday on continental airlines	O O O O B-fromloc.city_name O B-toloc.city_name O B-depart_date.day_name O B-airline_name I-airline_name	atis_flight
what is the cheapest round trip flight from denver to atlanta	O O O B-cost_relative B-round_trip I-round_trip O O B-fromloc.city_name O B-toloc.city_name	atis_flight
are there any united airlines flights between boston and dallas	O O O B-airline_name I-airline_name O O B-fromloc.city_name O B-toloc.city_name	atis_flight
show nonstop flights from new york to miami on a tuesday which cost less than 466 dollars one way	O B-flight_stop O O B-fromloc.city_name I-fromloc.city_name O B-toloc.city_name O O B-arrive_date.day_name O O B-cost_relative O B-fare_amount I-fare_amount B-round_trip I-round_trip	atis_flight
what does ea mean	O O B-airline_code O	atis_abbreviation
show flights first class on american from philadelphia to dallas fort worth	O O B-class_type I-class_type O B-airline_name O B-fromloc.city_name O B-toloc.city_name I-toloc.city_name I-toloc.city_name	atis_flight
i'd like to know the ground travel available in fort worth	O O O O O O O O O B-city_name I-city_name	atis_ground_service
give me the list of flights for continental airlines between boston and denver	O O O O O O O B-airline_name I-airline_name O B-fromloc.city_name O B-toloc.city_name	atis_flight
what does restriction ap 57 mean	O O O B-restriction_code I-restriction_code O	atis_abbreviation
now i need a one way flight from pittsburgh to denver	O O O O B-round_trip I-round_trip O O B-fromloc.city_name O B-toloc.city_name	atis_flight
show me flights between milwaukee and phoenix on saturday or sunday american airlines	O O O O B-fromloc.city_name O B-toloc.city_name O B-depart_date.day_name B-or B-depart_date.day_name B-airline_name I-airline_name	atis_flight
define airline ua	O O B-airline_code	atis_abbreviation
i would like a flight from denver to pittsburgh	O O O O O O B-fromloc.city_name O B-toloc.city_name	atis_flight
what's the first flight from dallas to houston	O O B-flight_mod O O B-fromloc.city_name O B-toloc.city_name	atis_flight
show me the cheapest flights from san francisco to philadelphia	O O O B-cost_relative O O B-fromloc.city_name I-fromloc.city_name O B-toloc.city_name	atis_flight
flights from kansas city to cleveland on wednesday before 5 pm	O O B-fromloc.city_name I-fromloc.city_name O B-toloc.city_name O B-depart_date.day_name B-depart_time.time_relative B-depart_time.time I-depart_time.time	atis_flight
how many stops on continental 1765 from boston to san francisco	O O O O B-airline_name B-flight_number O B-fromloc.city_name O B-toloc.city_name I-toloc.city_name	atis_quantity
i'd like to book the cheapest flight from atlanta to denver on august first	O O O O O B-cost_relative O O B-fromloc.city_name O B-toloc.city_name O B-depart_date.month_name B-depart_date.day_number	atis_flight
list all flights from boston to san francisco on united airlines	O O O O B-fromloc.city_name O B-toloc.city_name I-toloc.city_name O B-airline_name I-airline_name	atis_flight
yes i'd like a flight from long beach to st. louis by way of dallas	O O O O O O B-fromloc.city_name I-fromloc.city_name O B-toloc.city_name I-toloc.city_name O O O B-stoploc.city_name	atis_flight
what is the lowest fare from denver to pittsburgh	O O O B-cost_relative O O B-fromloc.city_name O B-toloc.city_name	atis_airfare
flights from newark new jersey to minneapolis	O O B-fromloc.city_name B-fromloc.state_name I-fromloc.state_name O B-toloc.city_name	atis_flight
show me the flights from baltimore to oakland	O O O O O B-fromloc.city_name O B-toloc.city_name	atis_flight
i'm requesting flight information on a flight from san francisco to pittsburgh on friday	O O O O O O O O B-fromloc.city_name I-fromloc.city_name O B-toloc.city_name O B-depart_date.day_name	atis_flight
how many different flight classes are there	O O O O O O O	atis_quantity
what kind of ground transportation can you offer me in seattle	O O O O O O O O O O B-city_name	atis_ground_service
show me the flights from tacoma to miami after 6 pm	O O O O O B-fromloc.city_name O B-toloc.city_name B-depart_time.time_relative B-depart_time.time I-depart_time.time	atis_flight
i need to fly from boston to denver this monday	O O O O O B-fromloc.city_name O B-toloc.city_name O B-depart_date.day_name	atis_flight
which airline has the most arrivals in atlanta	O O O O B-mod O O B-toloc.city_name	atis_airline
show me the fares for a first class ticket from baltimore to dallas	O O O O O O B-class_type I-class_type O O B-fromloc.city_name O B-toloc.city_name	atis_airfare
how many cities are served by delta airlines with first class flights	O O O O O O B-airline_name I-airline_name O B-class_type I-class_type O	atis_quantity
give me the first flight from boston to atlanta	O O O B-flight_mod O O B-fromloc.city_name O B-toloc.city_name	atis_flight
what is the first flight from boston to atlanta	O O O B-flight_mod O O B-fromloc.city_name O B-toloc.city_name	atis_flight
show me the evening flights from philadelphia to baltimore	O O O B-depart_time.period_of_day O O B-fromloc.city_name O B-toloc.city_name	atis_flight
what are all the flights available between pittsburgh and dallas fort worth	O O O O O O O B-fromloc.city_name O B-toloc.city_name I-toloc.city_name I-toloc.city_name	atis_flight
is there a flight from pittsburgh to baltimore that arrives between 6 and 7 pm	O O O O O B-fromloc.city_name O B-toloc.city_name O O O B-arrive_time.start_time O B-arrive_time.end_time I-arrive_time.end_time	atis_flight
show me one more time the first class fares from baltimore to dallas	O O O O O O B-class_type I-class_type O O B-fromloc.city_name O B-toloc.city_name	atis_airfare
what flights are there from memphis to las vegas	O O O O O B-fromloc.city_name O B-toloc.city_name I-toloc.city_name	atis_flight
ground transportation baltimore	O O B-city_name	atis_ground_service
i would like the fare on the us air 1039 from denver to pittsburgh on april twenty	O O O O O O O B-airline_name I-airline_name B-flight_number O B-fromloc.city_name O B-toloc.city_name O B-depart_date.month_name B-depart_date.day_number	atis_airfare
what car rentals are available next sunday from denver airport	O B-transport_type I-transport_type O O B-depart_date.date_relative B-depart_date.day_name O B-fromloc.airport_name I-fromloc.airport_name	atis_ground_service
show me all flights direct and connecting from boston to pittsburgh that arrive in pittsburgh before 10 am	O O O O O O O O B-fromloc.city_name O B-toloc.city_name O O O B-toloc.city_name B-arrive_time.time_relative B-arrive_time.time I-arrive_time.time	atis_flight
list all tuesday night flights from boston to denver	O O B-depart_date.day_name B-depart_time.period_of_day O O B-fromloc.city_name O B-toloc.city_name	atis_flight
what's the lowest round trip fare from atlanta to bwi	O O B-cost_relative B-round_trip I-round_trip O O B-fromloc.city_name O B-toloc.airport_code	atis_airfare
i would like a flight from philadelphia to dallas that makes a stop in atlanta	O O O O O O B-fromloc.city_name O B-toloc.city_name O O O O O B-stoploc.city_name	atis_flight
is there a flight leaving san francisco to denver	O O O O O B-fromloc.city_name I-fromloc.city_name O B-toloc.city_name	atis_flight
i would like to fly from atlanta to denver on september fifteenth	O O O O O O B-fromloc.city_name O B-toloc.city_name O B-depart_date.month_name B-depart_date.day_number	atis_flight
i need to take ten people from denver to san diego with a stopover in phoenix please give me the flights	O O O O O O O B-fromloc.city_name O B-toloc.city_name I-toloc.city_name O O O O B-stoploc.city_name O O O O O	atis_flight
what flights go from philadelphia to dallas via atlanta	O O O O B-fromloc.city_name O B-toloc.city_name O B-stoploc.city_name	atis_flight
what is the round trip fare on continental 1291 from denver to san francisco and return	O O O B-round_trip I-round_trip O O B-airline_name B-flight_number O B-fromloc.city_name O B-toloc.city_name I-toloc.city_name O B-round_trip	atis_airfare
what flights are there on sunday from seattle to chicago	O O O O O B-depart_date.day_name O B-fromloc.city_name O B-toloc.city_name	atis_flight
ground transportation oakland	O O B-city_name	atis_ground_service
i need to find a flight from philadelphia to san francisco that has a stopover in dallas	O O O O O O O B-fromloc.city_name O B-toloc.city_name I-toloc.city_name O O O O O B-stoploc.city_name	atis_flight
show me the flights from san diego to washington dc	O O O O O B-fromloc.city_name I-fromloc.city_name O B-toloc.city_name B-toloc.state_code	atis_flight
i would like your rates between atlanta and boston on september third	O O O O O O B-fromloc.city_name O B-toloc.city_name O B-depart_date.month_name B-depart_date.day_number	atis_airfare
show me boston ground transportation	O O B-city_name O O	atis_ground_service
what is the cost for a one way trip from pittsburgh to atlanta	O O O O O O B-round_trip I-round_trip O O B-fromloc.city_name O B-toloc.city_name	atis_airfare
could you please find me the cheapest one way fare from boston to philadelphia	O O O O O O B-cost_relative B-round_trip I-round_trip O O B-fromloc.city_name O B-toloc.city_name	atis_airfare
from baltimore to san francisco	O B-fromloc.city_name O B-toloc.city_name I-toloc.city_name	atis_flight
show all flights from baltimore to dallas on monday evening and the cost of each flight	O O O O B-fromloc.city_name O B-toloc.city_name O B-depart_date.day_name B-depart_time.period_of_day O O O O O O	atis_flight
show me the airlines between toronto and denver	O O O O O B-fromloc.city_name O B-toloc.city_name	atis_airline
all flights pittsburgh to baltimore on thursday arrival by 10 am	O O B-fromloc.city_name O B-toloc.city_name O B-depart_date.day_name O B-arrive_time.time_relative B-arrive_time.time I-arrive_time.time	atis_flight
what is the cheapest fare for a one way flight from boston to atlanta	O O O B-cost_relative O O O B-round_trip I-round_trip O O B-fromloc.city_name O B-toloc.city_name	atis_airfare
i'd like an afternoon flight from atlanta to san francisco with a stopover in denver arriving i'd say about mealtime	O O O B-depart_time.period_of_day O O B-fromloc.city_name O B-toloc.city_name I-toloc.city_name O O O O B-stoploc.city_name O O O B-arrive_time.time_relative B-arrive_time.time	atis_flight
wednesday from baltimore to newark	B-depart_date.day_name O B-fromloc.city_name O B-toloc.city_name	atis_flight
philadelphia to boston saturday	B-fromloc.city_name O B-toloc.city_name B-depart_date.day_name	atis_flight
i'd like a flight on july ninth from orlando to kansas city in the afternoon	O O O O O B-depart_date.month_name B-depart_date.day_number O B-fromloc.city_name O B-toloc.city_name I-toloc.city_name O O B-depart_time.period_of_day	atis_flight
show me the flights from cincinnati to denver	O O O O O B-fromloc.city_name O B-toloc.city_name	atis_flight
i am looking to get one air fare from baltimore to san francisco on a 747 leaving august twenty seventh	O O O O O O O O O B-fromloc.city_name O B-toloc.city_name I-toloc.city_name O O B-aircraft_code O B-depart_date.month_name B-depart_date.day_number I-depart_date.day_number	atis_airfare
i would like to fly from denver to pittsburgh on united airlines	O O O O O O B-fromloc.city_name O B-toloc.city_name O B-airline_name I-airline_name	atis_flight
show me all fares from new york to miami leaving on a tuesday	O O O O O B-fromloc.city_name I-fromloc.city_name O B-toloc.city_name O O O B-depart_date.day_name	atis_airfare
show all flights on united airlines from san francisco to denver to washington dc	O O O O B-airline_name I-airline_name O B-fromloc.city_name I-fromloc.city_name O B-toloc.city_name O B-toloc.city_name B-toloc.state_code	atis_flight
how long is the flight from atlanta to san francisco at noon on november seventh	O O O O O O B-fromloc.city_name O B-toloc.city_name I-toloc.city_name O B-depart_time.time O B-depart_date.month_name B-depart_date.day_number	atis_distance
what is the last flight of the day to leave baltimore for boston	O O O B-flight_mod O O O O O O B-fromloc.city_name O B-toloc.city_name	atis_flight
which flights from pittsburgh to atlanta have the lowest coach class fares	O O O B-fromloc.city_name O B-toloc.city_name O O B-cost_relative B-class_type I-class_type O	atis_flight
what flights are available from philadelphia to denver on sundays	O O O O O B-fromloc.city_name O B-toloc.city_name O B-depart_date.day_name	atis_flight
can you tell me the afternoon nonstop flights departing from atlanta to boston	O O O O O B-depart_time.period_of_day B-flight_stop O O O B-fromloc.city_name O B-toloc.city_name	atis_flight
show me all the flights from new york to milwaukee	O O O O O O B-fromloc.city_name I-fromloc.city_name O B-toloc.city_name	atis_flight
show me all flights from milwaukee to orlando one way	O O O O O B-fromloc.city_name O B-toloc.city_name B-round_trip I-round_trip	atis_flight
what airlines leave from washington	O O O O B-fromloc.city_name	atis_airline
i would like a flight from kansas city to st. paul departing at 4 pm	O O O O O O B-fromloc.city_name I-fromloc.city_name O B-toloc.city_name I-toloc.city_name O O B-depart_time.time I-depart_time.time	atis_flight
please show me the round trip flights from st. petersburg to toronto	O O O O B-round_trip I-round_trip O O B-fromloc.city_name I-fromloc.city_name O B-toloc.city_name	atis_flight
show me the flights from denver to san francisco	O O O O O B-fromloc.city_name O B-toloc.city_name I-toloc.city_name	atis_flight
list the flights from baltimore to seattle that stop in minneapolis	O O O O B-fromloc.city_name O B-toloc.city_name O O O B-stoploc.city_name	atis_flight
show me the last flight available in the evening from boston to dc on july twenty first	O O O B-flight_mod O O O O B-depart_time.period_of_day O B-fromloc.city_name O B-toloc.state_code O B-depart_date.month_name B-depart_date.day_number I-depart_date.day_number	atis_flight
leaving denver flying to san francisco before 10 am what type of aircraft is used	O B-fromloc.city_name O O B-toloc.city_name I-toloc.city_name B-depart_time.time_relative B-depart_time.time I-depart_time.time O O O O O O	atis_aircraft
code ff	O B-airline_code	atis_abbreviation
show me all flights from new york to miami on a tuesday with round trip fares under 932 dollars	O O O O O B-fromloc.city_name I-fromloc.city_name O B-toloc.city_name O O B-depart_date.day_name O B-round_trip I-round_trip O B-cost_relative B-fare_amount I-fare_amount	atis_flight
i want to fly from milwaukee to orlando	O O O O O B-fromloc.city_name O B-toloc.city_name	atis_flight
all flights and fares from atlanta to dallas round trip after 12 pm less than 1100 dollars	O O O O O B-fromloc.city_name O B-toloc.city_name B-round_trip I-round_trip B-depart_time.time_relative B-depart_time.time I-depart_time.time B-cost_relative O B-fare_amount I-fare_amount	atis_flight#atis_airfare
show me the flights on american airlines from fort worth to denver on the evening of july eleventh	O O O O O B-airline_name I-airline_name O B-fromloc.city_name I-fromloc.city_name O B-toloc.city_name O O B-depart_time.period_of_day O B-depart_date.month_name B-depart_date.day_number	atis_flight
please list the flights from chicago to kansas city	O O O O O B-fromloc.city_name O B-toloc.city_name I-toloc.city_name	atis_flight
list the nonstop flights on wednesday june second from miami to washington arriving in washington between 1115 am and 1245 pm	O O B-flight_stop O O B-arrive_date.day_name B-arrive_date.month_name B-arrive_date.day_number O B-fromloc.city_name O B-toloc.city_name O O B-toloc.city_name O B-arrive_time.start_time I-arrive_time.start_time O B-arrive_time.end_time I-arrive_time.end_time	atis_flight
i would like to know flights on june fifteenth from long beach to columbus after 12 noon please	O O O O O O O B-depart_date.month_name B-depart_date.day_number O B-fromloc.city_name I-fromloc.city_name O B-toloc.city_name B-depart_time.time_relative B-depart_time.time I-depart_time.time O	atis_flight
is there a round trip flight from baltimore to denver connecting in dallas	O O O B-round_trip I-round_trip O O B-fromloc.city_name O B-toloc.city_name B-connect O B-stoploc.city_name	atis_flight
i'd like to find the cheapest flight from boston to san francisco	O O O O O B-cost_relative O O B-fromloc.city_name O B-toloc.city_name I-toloc.city_name	atis_flight
what cities does continental service	O O O B-airline_name O	atis_city
show me the flights that leave on thursday mornings from atlanta to washington and include whether meals are offered and what the prices are	O O O O O O O B-depart_date.day_name B-depart_time.period_of_day O B-fromloc.city_name O B-toloc.city_name O O O B-meal O O O O O O O	atis_flight
what flights are available from denver to baltimore first class on united airlines arriving may seventh before noon	O O O O O B-fromloc.city_name O B-toloc.city_name B-class_type I-class_type O B-airline_name I-airline_name O B-arrive_date.month_name B-arrive_date.day_number B-arrive_time.time_relative B-arrive_time.time	atis_flight
can you show me the list of flights that fly from washington to san francisco via dallas	O O O O O O O O O O O B-fromloc.city_name O B-toloc.city_name I-toloc.city_name O B-stoploc.city_name	atis_flight
all right what us air flights leave from indianapolis to san diego after 130 in the afternoon	O O O B-airline_name I-airline_name O O O B-fromloc.city_name O B-toloc.city_name I-toloc.city_name B-depart_time.time_relative B-depart_time.time O O B-depart_time.period_of_day	atis_flight
i want to travel from washington dc to philadelphia on tuesday morning	O O O O O B-fromloc.city_name B-fromloc.state_code O B-toloc.city_name O B-depart_date.day_name B-depart_time.period_of_day	atis_flight
i need the flights that leave denver after 7 pm next monday and fly to pittsburgh	O O O O O O B-fromloc.city_name B-depart_time.time_relative B-depart_time.time I-depart_time.time B-depart_date.date_relative B-depart_date.day_name O O O B-toloc.city_name	atis_flight
hi i'd like a flight on alaska airlines from san diego to toronto please	O O O O O O B-airline_name I-airline_name O B-fromloc.city_name I-fromloc.city_name O B-toloc.city_name O	atis_flight
ground transportation in westchester county	O O O B-city_name I-city_name	atis_ground_service
flights from indianapolis to seattle	O O B-fromloc.city_name O B-toloc.city_name	atis_flight
i would like information on ground transportation city of boston between airport and downtown	O O O O O O O B-city_name I-city_name I-city_name O O O O	atis_ground_service
what is the transportation time from the airport to boston	O O O O B-time O O O O B-toloc.city_name	atis_ground_service
list flights from san francisco to denver on friday	O O O B-fromloc.city_name I-fromloc.city_name O B-toloc.city_name O B-depart_date.day_name	atis_flight
i would like to travel from boston to denver	O O O O O O B-fromloc.city_name O B-toloc.city_name	atis_flight
which airlines fly into and out of denver	O O O O O O O B-city_name	atis_airline
show me the flights before 8 am on august second from boston to denver on delta	O O O O B-depart_time.time_relative B-depart_time.time I-depart_time.time O B-depart_date.month_name B-depart_date.day_number O B-fromloc.city_name O B-toloc.city_name O B-airline_name	atis_flight
may i see all the flights from washington to san francisco please	O O O O O O O B-fromloc.city_name O B-toloc.city_name I-toloc.city_name O	atis_flight
i need information on a flight from boston to denver	O O O O O O O B-fromloc.city_name O B-toloc.city_name	atis_flight
i'd like to go from boston to san francisco with a stop in dallas	O O O O O B-fromloc.city_name O B-toloc.city_name I-toloc.city_name O O O O B-stoploc.city_name	atis_flight
show me flights from philadelphia to denver on a monday	O O O O B-fromloc.city_name O B-toloc.city_name O O B-depart_date.day_name	atis_flight
show me the fare for delta flight 296 from atlanta to philadelphia	O O O O O B-airline_name O B-flight_number O B-fromloc.city_name O B-toloc.city_name	atis_airfare
looking for a flight to salt lake city	O O O O O B-toloc.city_name I-toloc.city_name I-toloc.city_name	atis_flight
are they all nonstop flights from kansas city to st. paul	O O O B-flight_stop O O B-fromloc.city_name I-fromloc.city_name O B-toloc.city_name I-toloc.city_name	atis_flight
what is the least expensive flight today from atlanta to san francisco	O O O B-cost_relative I-cost_relative O B-depart_date.today_relative O B-fromloc.city_name O B-toloc.city_name I-toloc.city_name	atis_flight
from atlanta to washington dc	O B-fromloc.city_name O B-toloc.city_name B-toloc.state_code	atis_flight
what kind of airplane goes from philadelphia to san francisco monday stopping in dallas in the afternoon first class flight	O O O O O O B-fromloc.city_name O B-toloc.city_name I-toloc.city_name B-depart_date.day_name O O B-stoploc.city_name O O B-depart_time.period_of_day B-class_type I-class_type O	atis_aircraft
can you show me evening flights from nashville to houston that serve dinner	O O O O B-depart_time.period_of_day O O B-fromloc.city_name O B-toloc.city_name O O B-meal_description	atis_flight
show me the flights from cincinnati to denver	O O O O O B-fromloc.city_name O B-toloc.city_name	atis_flight
i would like to find a flight from charlotte north carolina to las vegas i would like a stopover in st. louis	O O O O O O O O B-fromloc.city_name B-fromloc.state_name I-fromloc.state_name O B-toloc.city_name I-toloc.city_name O O O O O O B-stoploc.city_name I-stoploc.city_name	atis_flight
what is the cost of a flight from boston to san francisco	O O O O O O O O B-fromloc.city_name O B-toloc.city_name I-toloc.city_name	atis_airfare
show me all the flights from atlanta to baltimore on any airline on thursday	O O O O O O B-fromloc.city_name O B-toloc.city_name O O O O B-depart_date.day_name	atis_flight
what is the cost of a ticket going from denver to boston july twenty fifth 1991	O O O O O O O O O B-fromloc.city_name O B-toloc.city_name B-depart_date.month_name B-depart_date.day_number I-depart_date.day_number B-depart_date.year	atis_airfare
list types of aircraft that connect boston and san francisco	O O O O O O B-fromloc.city_name O B-toloc.city_name I-toloc.city_name	atis_aircraft
find travel arrangements for a round trip flight from dallas to pittsburgh arriving after 8 pm	O O O O O B-round_trip I-round_trip O O B-fromloc.city_name O B-toloc.city_name O B-arrive_time.time_relative B-arrive_time.time I-arrive_time.time	atis_flight
what does fare code qo mean	O O O O B-fare_basis_code O	atis_abbreviation
what flights are there from new york to las vegas	O O O O O B-fromloc.city_name I-fromloc.city_name O B-toloc.city_name I-toloc.city_name	atis_flight
flights between boston and philadelphia that arrive after 2 o'clock and before 5 o'clock on tuesday	O O B-fromloc.city_name O B-toloc.city_name O O B-arrive_time.time_relative B-arrive_time.time I-arrive_time.time O B-arrive_time.time_relative B-arrive_time.time I-arrive_time.time O B-arrive_date.day_name	atis_flight
what is the earliest flight from washington to atlanta leaving on wednesday september fourth	O O O B-flight_mod O O B-fromloc.city_name O B-toloc.city_name O O B-depart_date.day_name B-depart_date.month_name B-depart_date.day_number	atis_flight
what flights are available from boston to denver on wednesday in early morning	O O O O O B-fromloc.city_name O B-toloc.city_name O B-depart_date.day_name O B-depart_time.period_of_day B-depart_time.period_of_day	atis_flight
what flights are there from boston to denver on monday morning	O O O O O B-fromloc.city_name O B-toloc.city_name O B-depart_date.day_name B-depart_time.period_of_day	atis_flight
what is the cost of flight dl 106 from philadelphia to boston	O O O O O O B-airline_code B-flight_number O B-fromloc.city_name O B-toloc.city_name	atis_airfare
what is the price of a first class ticket from atlanta to san francisco	O O O O O O B-class_type I-class_type O O B-fromloc.city_name O B-toloc.city_name I-toloc.city_name	atis_airfare
i'd like the flights from san jose to nashville on the morning of friday june third	O O O O O B-fromloc.city_name I-fromloc.city_name O B-toloc.city_name O O B-depart_time.period_of_day O B-depart_date.day_name B-depart_date.month_name B-depart_date.day_number	atis_flight
what are my choices of flights from las vegas to new york	O O O O O O O B-fromloc.city_name I-fromloc.city_name O B-toloc.city_name I-toloc.city_name	atis_flight
what is the cheapest one way fare from boston to washington	O O O B-cost_relative B-round_trip I-round_trip O O B-fromloc.city_name O B-toloc.city_name	atis_airfare
i'd like also to book a one way flight from pittsburgh to atlanta the cheapest one on july twentieth	O O O O O O B-round_trip I-round_trip O O B-fromloc.city_name O B-toloc.city_name O B-cost_relative O O B-depart_date.month_name B-depart_date.day_number	atis_flight
what round trip tickets are there from cleveland to miami on us air that arrive before 4 pm	O B-round_trip I-round_trip O O O O B-fromloc.city_name O B-toloc.city_name O B-airline_name I-airline_name O O B-arrive_time.time_relative B-arrive_time.time I-arrive_time.time	atis_airfare
what does it cost to fly from boston to san francisco on united airlines flight 21	O O O O O O O B-fromloc.city_name O B-toloc.city_name I-toloc.city_name O B-airline_name I-airline_name O B-flight_number	atis_airfare
what are the flights between pittsburgh and san francisco	O O O O O B-fromloc.city_name O B-toloc.city_name I-toloc.city_name	atis_flight
what is the least expensive flight available from dallas fort worth to san francisco	O O O B-cost_relative I-cost_relative O O O B-fromloc.city_name I-fromloc.city_name I-fromloc.city_name O B-toloc.city_name I-toloc.city_name	atis_flight
i like to see the information for flights from pittsburgh to san francisco leaving pittsburgh after 12 pm	O O O O O O O O O B-fromloc.city_name O B-toloc.city_name I-toloc.city_name O B-fromloc.city_name B-depart_time.time_relative B-depart_time.time I-depart_time.time	atis_flight
is there a flight from philadelphia to oakland with a stop in dallas	O O O O O B-fromloc.city_name O B-toloc.city_name O O O O B-stoploc.city_name	atis_flight
what flights from denver to pittsburgh arrive before 8 in the morning	O O O B-fromloc.city_name O B-toloc.city_name O B-arrive_time.time_relative B-arrive_time.time O O B-arrive_time.period_of_day	atis_flight
are there any early flights from atlanta to washington on thursday mornings	O O O B-depart_time.period_mod O O B-fromloc.city_name O B-toloc.city_name O B-depart_date.day_name B-depart_time.period_of_day	atis_flight
what are the classes of service on delta airlines	O O O O O O O B-airline_name I-airline_name	atis_flight
i'd like to make a trip from washington to san francisco	O O O O O O O B-fromloc.city_name O B-toloc.city_name I-toloc.city_name	atis_flight
all round trip flights between new york and miami coach fare	O B-round_trip I-round_trip O O B-fromloc.city_name I-fromloc.city_name O B-toloc.city_name B-class_type O	atis_flight
okay i want a flight originating in denver going to pittsburgh	O O O O O O O B-fromloc.city_name O O B-toloc.city_name	atis_flight
what's the cheapest first class airfare from pittsburgh to san francisco	O O B-cost_relative B-class_type I-class_type O O B-fromloc.city_name O B-toloc.city_name I-toloc.city_name	atis_airfare
what are the flights from baltimore to dallas on sunday night	O O O O O B-fromloc.city_name O B-toloc.city_name O B-depart_date.day_name B-depart_time.period_of_day	atis_flight
show me the latest flight from denver to boston	O O O B-flight_mod O O B-fromloc.city_name O B-toloc.city_name	atis_flight
show me flights from new york to miami	O O O O B-fromloc.city_name I-fromloc.city_name O B-toloc.city_name	atis_flight
what price is a limousine service to new york's la guardia	O O O O B-transport_type O O B-fromloc.city_name I-fromloc.city_name B-fromloc.airport_name I-fromloc.airport_name	atis_ground_fare
please list all flights on united airlines and northwest which go to denver	O O O O O B-airline_name I-airline_name O B-airline_name O O O B-toloc.city_name	atis_flight
what flights are between washington and san francisco	O O O O B-fromloc.city_name O B-toloc.city_name I-toloc.city_name	atis_flight
i would like to fly from atlanta to boston arriving in boston at 5 pm	O O O O O O B-fromloc.city_name O B-toloc.city_name O O B-toloc.city_name O B-arrive_time.time I-arrive_time.time	atis_flight
flights from charlotte to baltimore	O O B-fromloc.city_name O B-toloc.city_name	atis_flight
is twa flight 497766 from st. petersburg to milwaukee with one stop available tomorrow morning	O B-airline_code O B-flight_number O B-fromloc.city_name I-fromloc.city_name O B-toloc.city_name O B-flight_stop I-flight_stop O B-depart_date.today_relative B-depart_time.period_of_day	atis_flight
show me the latest flight on wednesday from atlanta to washington dc	O O O B-flight_mod O O B-depart_date.day_name O B-fromloc.city_name O B-toloc.city_name B-toloc.state_code	atis_flight
is there a flight on united airlines from boston to denver	O O O O O B-airline_name I-airline_name O B-fromloc.city_name O B-toloc.city_name	atis_flight
i need a flight from chicago to dallas on continental on june fifth	O O O O O B-fromloc.city_name O B-toloc.city_name O B-airline_name O B-depart_date.month_name B-depart_date.day_number	atis_flight
please show me all round trip flights from new york to miami	O O O O B-round_trip I-round_trip O O B-fromloc.city_name I-fromloc.city_name O B-toloc.city_name	atis_flight
what is the latest flight leaving pittsburgh returning to denver	O O O B-flight_mod O O B-fromloc.city_name O O B-toloc.city_name	atis_flight
what is your earliest flight from boston to washington on august twenty seventh	O O O B-flight_mod O O B-fromloc.city_name O B-toloc.city_name O B-depart_date.month_name B-depart_date.day_number I-depart_date.day_number	atis_flight
show me the continental flights with meals which depart seattle on sunday for chicago	O O O B-airline_name O O B-meal O O B-fromloc.city_name O B-depart_date.day_name O B-toloc.city_name	atis_flight
what are the flights from dallas to san francisco on tuesday october first	O O O O O B-fromloc.city_name O B-toloc.city_name I-toloc.city_name O B-depart_date.day_name B-depart_date.month_name B-depart_date.day_number	atis_flight
what time are flights from denver to san francisco on continental airlines	O B-flight_time O O O B-fromloc.city_name O B-toloc.city_name I-toloc.city_name O B-airline_name I-airline_name	atis_flight_time
what's the earliest flight from atlanta to boston	O O B-flight_mod O O B-fromloc.city_name O B-toloc.city_name	atis_flight
i would like to fly from denver to atlanta by way of pittsburgh	O O O O O O B-fromloc.city_name O B-toloc.city_name O O O B-stoploc.city_name	atis_flight
show me the itinerary of the connecting flight from boston to denver that departs boston at 10 am	O O O O O O B-connect O O B-fromloc.city_name O B-toloc.city_name O O B-fromloc.city_name O B-depart_time.time I-depart_time.time	atis_flight
flights from philadelphia to oakland	O O B-fromloc.city_name O B-toloc.city_name	atis_flight
nonstop flights from seattle to denver	B-flight_stop O O B-fromloc.city_name O B-toloc.city_name	atis_flight
i need information on ground transportation between airport and downtown in the city of boston	O O O O O O O O O O O O B-toloc.city_name I-toloc.city_name I-toloc.city_name	atis_ground_service
i'd like to see the flights from pittsburgh to philadelphia	O O O O O O O B-fromloc.city_name O B-toloc.city_name	atis_flight
show me all flights from charlotte	O O O O O B-fromloc.city_name	atis_flight
what flights are available from pittsburgh to baltimore on july twenty fifth 1991	O O O O O B-fromloc.city_name O B-toloc.city_name O B-depart_date.month_name B-depart_date.day_number I-depart_date.day_number B-depart_date.year	atis_flight
what are the flights from boston to san francisco	O O O O O B-fromloc.city_name O B-toloc.city_name I-toloc.city_name	atis_flight
i need 2 first class tickets from dallas fort worth to san francisco	O O O B-class_type I-class_type O O B-fromloc.city_name I-fromloc.city_name I-fromloc.city_name O B-toloc.city_name I-toloc.city_name	atis_airfare
show me flights between denver and baltimore	O O O O B-fromloc.city_name O B-toloc.city_name	atis_flight
list all flights on continental leaving seattle on sunday after 430 pm	O O O O B-airline_name O B-fromloc.city_name O B-depart_date.day_name B-depart_time.time_relative B-depart_time.time I-depart_time.time	atis_flight
list daily flights from boston to atlanta	O B-flight_days O O B-fromloc.city_name O B-toloc.city_name	atis_flight
show me the flights from denver to philadelphia	O O O O O B-fromloc.city_name O B-toloc.city_name	atis_flight
what airlines have nonstop early afternoon flights from boston to denver	O O O B-flight_stop B-depart_time.period_of_day B-arrive_time.period_of_day O O B-fromloc.city_name O B-toloc.city_name	atis_airline
give me the flights leaving denver august ninth coming back to boston	O O O O O B-fromloc.city_name B-depart_date.month_name B-depart_date.day_number O O O B-toloc.city_name	atis_flight
what flights from st. paul to kansas city on friday with a meal	O O O B-fromloc.city_name I-fromloc.city_name O B-toloc.city_name I-toloc.city_name O B-depart_date.day_name O O B-meal	atis_flight
list the flights arriving in boston from atlanta on august fifth	O O O O O B-toloc.city_name O B-fromloc.city_name O B-arrive_date.month_name B-arrive_date.day_number	atis_flight
where does continental fly to from chicago	O O B-airline_name O O O B-fromloc.city_name	atis_flight
what're the cheapest nonstop flights from new york to miami one way	O O B-cost_relative B-flight_stop O O B-fromloc.city_name I-fromloc.city_name O B-toloc.city_name B-round_trip I-round_trip	atis_flight
i want to travel from philadelphia to boston on wednesday afternoon	O O O O O B-fromloc.city_name O B-toloc.city_name O B-depart_date.day_name B-depart_time.period_of_day	atis_flight
i would like to fly from boston to baltimore in the afternoon what flights are there	O O O O O O B-fromloc.city_name O B-toloc.city_name O O B-depart_time.period_of_day O O O O	atis_flight
show me the flights from boston to philadelphia	O O O O O B-fromloc.city_name O B-toloc.city_name	atis_flight
i would like to fly from salt lake city back to st. petersburg on wednesday	O O O O O O B-fromloc.city_name I-fromloc.city_name I-fromloc.city_name O O B-toloc.city_name I-toloc.city_name O B-depart_date.day_name	atis_flight
what are the flights in the month of december from atlanta to denver which stop in boston	O O O O O O O O B-depart_date.month_name O B-fromloc.city_name O B-toloc.city_name O O O B-stoploc.city_name	atis_flight
what flights from philadelphia to atlanta	O O O B-fromloc.city_name O B-toloc.city_name	atis_flight
what are the flights from washington dc to denver	O O O O O B-fromloc.city_name B-fromloc.state_code O B-toloc.city_name	atis_flight
i need information on a flight from san francisco to atlanta that would stop in fort worth	O O O O O O O B-fromloc.city_name I-fromloc.city_name O B-toloc.city_name O O O O B-stoploc.city_name I-stoploc.city_name	atis_flight
show me all flights from philadelphia to baltimore	O O O O O B-fromloc.city_name O B-toloc.city_name	atis_flight
what is bur	O O B-airport_code	atis_abbreviation
what is the first flight that travels from atlanta to baltimore that serves lunch	O O O B-flight_mod O O O O B-fromloc.city_name O B-toloc.city_name O O B-meal_description	atis_flight
show flights between denver and san francisco for september seventeenth	O O O B-fromloc.city_name O B-toloc.city_name I-toloc.city_name O B-depart_date.month_name B-depart_date.day_number	atis_flight
do you fly a 747 from baltimore to san francisco	O O O O B-aircraft_code O B-fromloc.city_name O B-toloc.city_name I-toloc.city_name	atis_flight
i need a flight from atlanta to baltimore and this flight should arrive at 7 pm please	O O O O O B-fromloc.city_name O B-toloc.city_name O O O O O O B-arrive_time.time I-arrive_time.time O	atis_flight
i would like to know the types of ground transportation from the airport to las vegas	O O O O O O O O O O O O O O B-city_name I-city_name	atis_ground_service
what is the earliest flight leaving boston on july first to dallas on july first	O O O B-flight_mod O O B-fromloc.city_name O B-depart_date.month_name B-depart_date.day_number O B-toloc.city_name O B-depart_date.month_name B-depart_date.day_number	atis_flight
i would like to fly to san francisco early in the day	O O O O O O B-toloc.city_name I-toloc.city_name B-depart_time.period_mod O O O	atis_flight
give me the flights from kansas city to chicago leaving next wednesday arriving at chicago at about 7 pm	O O O O O B-fromloc.city_name I-fromloc.city_name O B-toloc.city_name O B-depart_date.date_relative B-depart_date.day_name O O B-toloc.city_name O B-arrive_time.time_relative B-arrive_time.time I-arrive_time.time	atis_flight
morning flight from atlanta to philadelphia	B-depart_time.period_of_day O O B-fromloc.city_name O B-toloc.city_name	atis_flight
i'd like to get a flight leaving san francisco and arriving at philadelphia pennsylvania	O O O O O O O B-fromloc.city_name I-fromloc.city_name O O O B-toloc.city_name B-toloc.state_name	atis_flight
list the flights on wednesday from denver to washington arriving in washington between 1115 am and 1245 pm	O O O O B-depart_date.day_name O B-fromloc.city_name O B-toloc.city_name O O B-toloc.city_name O B-arrive_time.start_time I-arrive_time.start_time O B-arrive_time.end_time I-arrive_time.end_time	atis_flight
list all flights from atlanta to dallas on friday	O O O O B-fromloc.city_name O B-toloc.city_name O B-depart_date.day_name	atis_flight
all northwest flights with stopovers in denver	O B-airline_name O O O O B-stoploc.city_name	atis_flight
on usa air how many flights leaving oakland on july twenty seventh to boston nonstop	O B-airline_name I-airline_name O O O O B-fromloc.city_name O B-depart_date.month_name B-depart_date.day_number I-depart_date.day_number O B-toloc.city_name B-flight_stop	atis_flight
i need a flight from pittsburgh to new york leaving at 5 pm	O O O O O B-fromloc.city_name O B-toloc.city_name I-toloc.city_name O O B-depart_time.time I-depart_time.time	atis_flight
i would like to book a flight for august twenty seventh with us air from baltimore to oakland what flights do you have available	O O O O O O O O B-depart_date.month_name B-depart_date.day_number I-depart_date.day_number O B-airline_name I-airline_name O B-fromloc.city_name O B-toloc.city_name O O O O O O	atis_flight
i need a plane that arrives in san francisco by 9 o'clock pm on friday and leaves from baltimore	O O O O O O O B-toloc.city_name I-toloc.city_name B-arrive_time.time_relative B-arrive_time.time I-arrive_time.time I-arrive_time.time O B-arrive_date.day_name O O O B-fromloc.city_name	atis_aircraft
what flights leave from phoenix to nashville on american airlines	O O O O B-fromloc.city_name O B-toloc.city_name O B-airline_name I-airline_name	atis_flight
show me all flights which leave pittsburgh tomorrow and arrive in baltimore after 5 o'clock pm	O O O O O O B-fromloc.city_name B-depart_date.today_relative O O O B-toloc.city_name B-arrive_time.time_relative B-arrive_time.time I-arrive_time.time I-arrive_time.time	atis_flight
find me a flight leaving boston at 12 o'clock	O O O O O B-fromloc.city_name O B-depart_time.time I-depart_time.time	atis_flight
show me the flights from indianapolis to orlando with round trip fares less than 1288	O O O O O B-fromloc.city_name O B-toloc.city_name O B-round_trip I-round_trip O B-cost_relative O B-fare_amount	atis_flight
am flights from dallas to san francisco	B-depart_time.period_of_day O O B-fromloc.city_name O B-toloc.city_name I-toloc.city_name	atis_flight
i'd like to see all flights from denver to philadelphia	O O O O O O O B-fromloc.city_name O B-toloc.city_name	atis_flight
what is the cost of a first class ticket from baltimore to dallas	O O O O O O B-class_type I-class_type O O B-fromloc.city_name O B-toloc.city_name	atis_airfare
how do i get downtown from the toronto airport	O O O O O O O B-fromloc.airport_name I-fromloc.airport_name	atis_ground_service
from san francisco to denver	O B-fromloc.city_name I-fromloc.city_name O B-toloc.city_name	atis_flight
what is booking class c	O O O O B-fare_basis_code	atis_abbreviation
show me the car rentals in baltimore	O O O B-transport_type I-transport_type O B-city_name	atis_ground_service
what are the flights from boston to san francisco leaving tomorrow	O O O O O B-fromloc.city_name O B-toloc.city_name I-toloc.city_name O B-depart_date.today_relative	atis_flight
show me flights from new york to miami	O O O O B-fromloc.city_name I-fromloc.city_name O B-toloc.city_name	atis_flight
show me the united flights from denver to baltimore	O O O B-airline_name O O B-fromloc.city_name O B-toloc.city_name	atis_flight
does american airline fly from denver to pittsburgh	O B-airline_name I-airline_name O O B-fromloc.city_name O B-toloc.city_name	atis_flight
show me the names of airlines in atlanta	O O O O O O O B-city_name	atis_airline
how much does flight ua 281 from boston to denver cost	O O O O B-airline_code B-flight_number O B-fromloc.city_name O B-toloc.city_name O	atis_airfare
show me american flights from dallas to san francisco	O O B-airline_name O O B-fromloc.city_name O B-toloc.city_name I-toloc.city_name	atis_flight
what is the earliest american airlines flight that i can get first class from philadelphia to dallas	O O O B-flight_mod B-airline_name I-airline_name O O O O O B-class_type I-class_type O B-fromloc.city_name O B-toloc.city_name	atis_flight
requesting flight information for flight from boston to baltimore on tuesday	O O O O O O B-fromloc.city_name O B-toloc.city_name O B-depart_date.day_name	atis_flight
which airlines have flights from san francisco to washington by way of indianapolis	O O O O O B-fromloc.city_name I-fromloc.city_name O B-toloc.city_name O O O B-stoploc.city_name	atis_airline
all right give me the flight times in the morning on september twentieth from pittsburgh to san francisco	O O O O O B-flight_time I-flight_time O O B-depart_time.period_of_day O B-depart_date.month_name B-depart_date.day_number O B-fromloc.city_name O B-toloc.city_name I-toloc.city_name	atis_flight_time
list all flights from minneapolis to long beach on saturday	O O O O B-fromloc.city_name O B-toloc.city_name I-toloc.city_name O B-depart_date.day_name	atis_flight
i'd like to find a flight from tampa to montreal that makes a stop in new york	O O O O O O O B-fromloc.city_name O B-toloc.city_name O O O O O B-stoploc.city_name I-stoploc.city_name	atis_flight
what flights go from dallas to denver after 3 pm	O O O O B-fromloc.city_name O B-toloc.city_name B-depart_time.time_relative B-depart_time.time I-depart_time.time	atis_flight
how much is the ground transportation between atlanta and downtown	O O O O O O O B-fromloc.city_name O O	atis_ground_fare
show me all flights from san francisco that go to boston baltimore or philadelphia	O O O O O B-fromloc.city_name I-fromloc.city_name O O O B-toloc.city_name B-toloc.city_name O B-toloc.city_name	atis_flight
show me the flights from denver to baltimore or washington dc that arrive before or around noon	O O O O O B-fromloc.city_name O B-toloc.city_name B-or B-toloc.city_name B-toloc.state_code O O B-arrive_time.time_relative B-or B-arrive_time.time_relative B-arrive_time.time	atis_flight
show me round trip fares from pittsburgh to philadelphia	O O B-round_trip I-round_trip O O B-fromloc.city_name O B-toloc.city_name	atis_airfare
show me flights from atlanta to washington	O O O O B-fromloc.city_name O B-toloc.city_name	atis_flight
i need a flight to atlanta this afternoon	O O O O O B-toloc.city_name B-depart_date.today_relative B-depart_time.period_of_day	atis_flight
information on american airlines flight from washington to philadelphia	O O B-airline_name I-airline_name O O B-fromloc.city_name O B-toloc.city_name	atis_flight
show departures from atlanta for american	O O O B-fromloc.city_name O B-airline_name	atis_flight
flights on american from phoenix to chicago on wednesday	O O B-airline_name O B-fromloc.city_name O B-toloc.city_name O B-depart_date.day_name	atis_flight
what is the distance from la guardia to new york's downtown	O O O O O B-fromloc.airport_name I-fromloc.airport_name O B-toloc.city_name I-toloc.city_name O	atis_distance
is there a delta flight from boston to san francisco that stops in denver	O O O B-airline_name O O B-fromloc.city_name O B-toloc.city_name I-toloc.city_name O O O B-stoploc.city_name	atis_flight
show me the earliest nonstop flight from dallas to houston	O O O B-flight_mod B-flight_stop O O B-fromloc.city_name O B-toloc.city_name	atis_flight
what flight do you have from atlanta to dallas on august twenty seventh in the morning	O O O O O O B-fromloc.city_name O B-toloc.city_name O B-depart_date.month_name B-depart_date.day_number I-depart_date.day_number O O B-depart_time.period_of_day	atis_flight
i want a flight from toronto to montreal that leaves early friday morning	O O O O O B-fromloc.city_name O B-toloc.city_name O O B-depart_time.period_mod B-depart_date.day_name B-depart_time.period_of_day	atis_flight
what is the cheapest round trip fare from atlanta to pittsburgh	O O O B-cost_relative B-round_trip I-round_trip O O B-fromloc.city_name O B-toloc.city_name	atis_airfare
pm flights leaving san francisco arriving boston	B-depart_time.period_of_day O O B-fromloc.city_name I-fromloc.city_name O B-toloc.city_name	atis_flight
can i fly from boston to baltimore washington	O O O O B-fromloc.city_name O B-toloc.city_name B-toloc.city_name	atis_flight
flights from jfk or la guardia to cleveland	O O B-fromloc.airport_code B-or B-fromloc.airport_name I-fromloc.airport_name O B-toloc.city_name	atis_flight
i'd like an early morning weekday flight from san diego to phoenix	O O O B-depart_time.period_of_day B-depart_time.period_of_day B-flight_mod O O B-fromloc.city_name I-fromloc.city_name O B-toloc.city_name	atis_flight
which airlines fly between boston and pittsburgh	O O O O B-fromloc.city_name O B-toloc.city_name	atis_airline
all flights from pittsburgh to philadelphia next tuesday arriving near 6 o'clock	O O O B-fromloc.city_name O B-toloc.city_name B-depart_date.date_relative B-depart_date.day_name O B-arrive_time.time_relative B-arrive_time.time I-arrive_time.time	atis_flight
show me the flights from salt lake city to st. petersburg late night on tuesday	O O O O O B-fromloc.city_name I-fromloc.city_name I-fromloc.city_name O B-toloc.city_name I-toloc.city_name B-depart_time.period_mod B-depart_time.period_of_day O B-depart_date.day_name	atis_flight
sure i want to go from philadelphia to dallas	O O O O O O B-fromloc.city_name O B-toloc.city_name	atis_flight
i'd like information on flights between philadelphia and san francisco with a stop in dallas	O O O O O O B-fromloc.city_name O B-toloc.city_name I-toloc.city_name O O O O B-stoploc.city_name	atis_flight
early morning flights between cincinnati and tampa	B-depart_time.period_of_day B-depart_time.period_of_day O O B-fromloc.city_name O B-toloc.city_name	atis_flight
please find a flight on delta from philadelphia to san francisco and give me the flight numbers	O O O O O B-airline_name O B-fromloc.city_name O B-toloc.city_name I-toloc.city_name O O O O O O	atis_flight
what flights leave from nashville to milwaukee	O O O O B-fromloc.city_name O B-toloc.city_name	atis_flight
show me all the flights arriving in charlotte around 5 pm next monday please	O O O O O O O B-toloc.city_name B-arrive_time.time_relative B-arrive_time.time I-arrive_time.time B-arrive_date.date_relative B-arrive_date.day_name O	atis_flight
list flights from atlanta to boston leaving between 6 pm and 10 pm on august eighth	O O O B-fromloc.city_name O B-toloc.city_name O O B-depart_time.start_time I-depart_time.start_time O B-depart_time.end_time I-depart_time.end_time O B-depart_date.month_name B-depart_date.day_number	atis_flight
flights from pittsburgh to baltimore between 10 am and 2 pm	O O B-fromloc.city_name O B-toloc.city_name O B-depart_time.start_time I-depart_time.start_time O B-depart_time.end_time I-depart_time.end_time	atis_flight
what is mco	O O B-airport_code	atis_abbreviation
what is the meaning of restriction ap80	O O O O O O B-restriction_code	atis_abbreviation
list the cheapest flight from charlotte to memphis	O O B-cost_relative O O B-fromloc.city_name O B-toloc.city_name	atis_flight
show me a list of flights on july twenty second leaving dc to dallas leaving dc after 6 pm	O O O O O O O B-depart_date.month_name B-depart_date.day_number I-depart_date.day_number O B-fromloc.state_code O B-toloc.city_name O B-fromloc.state_code B-depart_time.time_relative B-depart_time.time I-depart_time.time	atis_flight
what flights leave phoenix on wednesday evening and arrive in milwaukee	O O O B-fromloc.city_name O B-depart_date.day_name B-depart_time.period_of_day O O O B-toloc.city_name	atis_flight
how many cities are served by eastern with first class flights	O O O O O O B-airline_name O B-class_type I-class_type O	atis_quantity
show me flights from philadelphia to baltimore	O O O O B-fromloc.city_name O B-toloc.city_name	atis_flight
list the flights arriving in atlanta from boston between 4 and 8 pm	O O O O O B-toloc.city_name O B-fromloc.city_name O B-arrive_time.start_time O B-arrive_time.end_time I-arrive_time.end_time	atis_flight
show all flights from pittsburgh to san francisco on july twenty eighth 1991	O O O O B-fromloc.city_name O B-toloc.city_name I-toloc.city_name O B-depart_date.month_name B-depart_date.day_number I-depart_date.day_number B-depart_date.year	atis_flight
list nonstop flights from baltimore washington airport to oakland that depart in the afternoon	O B-flight_stop O O B-fromloc.city_name B-fromloc.airport_name I-fromloc.airport_name O B-toloc.city_name O O O O B-arrive_time.period_of_day	atis_flight
flights from newark new jersey to cleveland	O O B-fromloc.city_name B-fromloc.state_name I-fromloc.state_name O B-toloc.city_name	atis_flight
list all flights going from boston to atlanta before 7 am on thursday	O O O O O B-fromloc.city_name O B-toloc.city_name B-depart_time.time_relative B-depart_time.time I-depart_time.time O B-depart_date.day_name	atis_flight
i want to make a trip from washington to san francisco	O O O O O O O B-fromloc.city_name O B-toloc.city_name I-toloc.city_name	atis_flight
show me all flights to dallas from san francisco atlanta and pittsburgh	O O O O O B-toloc.city_name O B-fromloc.city_name I-fromloc.city_name B-fromloc.city_name O B-fromloc.city_name	atis_flight
does american airlines fly from pittsburgh to atlanta	O B-airline_name I-airline_name O O B-fromloc.city_name O B-toloc.city_name	atis_flight
show me the list of flights from dallas to baltimore on american and delta airlines	O O O O O O O B-fromloc.city_name O B-toloc.city_name O B-airline_name O B-airline_name I-airline_name	atis_flight
okay i would like to fly from atlanta to philadelphia	O O O O O O O B-fromloc.city_name O B-toloc.city_name	atis_flight
i'd like to travel from boston to baltimore on us air 269 please tell me the times	O O O O O B-fromloc.city_name O B-toloc.city_name O B-airline_name I-airline_name B-flight_number O O O O B-flight_time	atis_flight
show me all meals on flights from atlanta to washington	O O O B-meal O O O B-fromloc.city_name O B-toloc.city_name	atis_meal
do any of the san francisco to boston flights leave on friday	O O O O B-fromloc.city_name I-fromloc.city_name O B-toloc.city_name O O O B-depart_date.day_name	atis_flight
i need to make reservations from denver to boston	O O O O O O B-fromloc.city_name O B-toloc.city_name	atis_flight
how many passengers fit on a d9s	O O O O O O B-aircraft_code	atis_capacity
sunday's flights between tampa and charlotte	B-depart_date.day_name O O B-fromloc.city_name O B-toloc.city_name	atis_flight
lowest fare from san francisco to san diego	B-cost_relative O O B-fromloc.city_name I-fromloc.city_name O B-toloc.city_name I-toloc.city_name	atis_airfare
economy fares new york to miami round trip	B-economy O B-fromloc.city_name I-fromloc.city_name O B-toloc.city_name B-round_trip I-round_trip	atis_airfare
what is the fare on the thrift economy flight from boston to san francisco	O O O O O O B-class_type B-economy O O B-fromloc.city_name O B-toloc.city_name I-toloc.city_name	atis_airfare
flights from denver to philadelphia include fares	O O B-fromloc.city_name O B-toloc.city_name O O	atis_flight
what is the flight schedule of the f28 from pittsburgh to baltimore	O O O B-flight_time I-flight_time O O B-aircraft_code O B-fromloc.city_name O B-toloc.city_name	atis_flight_time
show me all the flights arriving around noon in washington dc from denver	O O O O O O B-arrive_time.time_relative B-arrive_time.time O B-toloc.city_name B-toloc.state_code O B-fromloc.city_name	atis_flight
list all flights leaving denver on continental on sunday after 934 pm	O O O O B-fromloc.city_name O B-airline_name O B-depart_date.day_name B-depart_time.time_relative B-depart_time.time I-depart_time.time	atis_flight
show me the flights that go from tacoma to miami	O O O O O O O B-fromloc.city_name O B-toloc.city_name	atis_flight
show me the flights from boston to san francisco stopping in dallas on american airlines	O O O O O B-fromloc.city_name O B-toloc.city_name I-toloc.city_name O O B-stoploc.city_name O B-airline_name I-airline_name	atis_flight
i need a flight from boston to pittsburgh	O O O O O B-fromloc.city_name O B-toloc.city_name	atis_flight
i would like some information on flights leaving boston to atlanta	O O O O O O O O B-fromloc.city_name O B-toloc.city_name	atis_flight
what is fare code h	O O O O B-fare_basis_code	atis_abbreviation
i would like information on flights leaving atlanta and arriving in dallas	O O O O O O O B-fromloc.city_name O O O B-toloc.city_name	atis_flight
show me the flights from san diego to newark by way of houston	O O O O O B-fromloc.city_name I-fromloc.city_name O B-toloc.city_name O O O B-stoploc.city_name	atis_flight
how many cities are served by lufthansa with first class flights	O O O O O O B-airline_name O B-class_type I-class_type O	atis_quantity
now show me flights from pittsburgh to philadelphia	O O O O O B-fromloc.city_name O B-toloc.city_name	atis_flight
what flights do you have from ontario	O O O O O O B-fromloc.city_name	atis_flight
list nonstop flights from houston to dallas which arrive after 8 pm	O B-flight_stop O O B-fromloc.city_name O B-toloc.city_name O O B-arrive_time.time_relative B-arrive_time.time I-arrive_time.time	atis_flight
show me round trip fares from new york to miami	O O B-round_trip I-round_trip O O B-fromloc.city_name I-fromloc.city_name O B-toloc.city_name	atis_airfare
what is ff	O O B-airline_code	atis_abbreviation
give me a list of the morning flights from atlanta to boston	O O O O O O B-depart_time.period_of_day O O B-fromloc.city_name O B-toloc.city_name	atis_flight
i'd like to see flights from baltimore to atlanta that arrive before noon and i'd like to see flights from denver to atlanta that arrive before noon	O O O O O O B-fromloc.city_name O B-toloc.city_name O O B-arrive_time.time_relative B-arrive_time.time O O O O O O O B-fromloc.city_name O B-toloc.city_name O O B-arrive_time.time_relative B-arrive_time.time	atis_flight
what is the price of a one way fare from atlanta to boston	O O O O O O B-round_trip I-round_trip O O B-fromloc.city_name O B-toloc.city_name	atis_airfare
what is the ground transportation available in boston	O O O O O O O B-city_name	atis_ground_service
list nonstop flights from baltimore to newark on wednesday before noon	O B-flight_stop O O B-fromloc.city_name O B-toloc.city_name O B-arrive_date.day_name B-arrive_time.time_relative B-arrive_time.time	atis_flight
what united airlines first class airfare flights are available from denver to baltimore on july three	O B-airline_name I-airline_name B-class_type I-class_type O O O O O B-fromloc.city_name O B-toloc.city_name O B-depart_date.month_name B-depart_date.day_number	atis_airfare
show me all flights from pittsburgh to san francisco	O O O O O B-fromloc.city_name O B-toloc.city_name I-toloc.city_name	atis_flight
yes i live in washington and i want to make a trip to san francisco which airlines may i use for this trip	O O O O B-fromloc.city_name O O O O O O O O B-toloc.city_name I-toloc.city_name O O O O O O O O	atis_flight
all flights and fares from dallas	O O O O O B-fromloc.city_name	atis_flight#atis_airfare
what're the cheapest flights from new york to miami	O O B-cost_relative O O B-fromloc.city_name I-fromloc.city_name O B-toloc.city_name	atis_flight
i want to fly philadelphia to san francisco on july eighth	O O O O B-fromloc.city_name O B-toloc.city_name I-toloc.city_name O B-depart_date.month_name B-depart_date.day_number	atis_flight
what are all flights from san francisco to philadelphia with stops in pittsburgh	O O O O O B-fromloc.city_name I-fromloc.city_name O B-toloc.city_name O O O B-stoploc.city_name	atis_flight
what flights from st. paul to kansas city on friday with breakfast served	O O O B-fromloc.city_name I-fromloc.city_name O B-toloc.city_name I-toloc.city_name O B-depart_date.day_name O B-meal_description O	atis_flight
what type of aircraft leaving after 2 pm from boston to oakland	O O O O O B-depart_time.time_relative B-depart_time.time I-depart_time.time O B-fromloc.city_name O B-toloc.city_name	atis_aircraft
are there any other cities that i can fly from boston to dallas through that i can get a flight earlier than 1017 in the morning	O O O O O O O O O O B-fromloc.city_name O B-toloc.city_name O O O O O O O B-depart_time.time_relative O B-depart_time.time O O B-depart_time.period_of_day	atis_city
i would like a flight from philadelphia to dallas on american airlines	O O O O O O B-fromloc.city_name O B-toloc.city_name O B-airline_name I-airline_name	atis_flight
what are the prices of the flights from dallas to baltimore	O O O O O O O O B-fromloc.city_name O B-toloc.city_name	atis_airfare
flights from milwaukee to orlando one way	O O B-fromloc.city_name O B-toloc.city_name B-round_trip I-round_trip	atis_flight
i need to fly between philadelphia and atlanta	O O O O O B-fromloc.city_name O B-toloc.city_name	atis_flight
show me the latest flight from salt lake city to phoenix	O O O B-flight_mod O O B-fromloc.city_name I-fromloc.city_name I-fromloc.city_name O B-toloc.city_name	atis_flight
are there any flights from denver to atlanta with stops in pittsburgh	O O O O O B-fromloc.city_name O B-toloc.city_name O O O B-stoploc.city_name	atis_flight
give me the flights from pittsburgh to los angeles on thursday evening	O O O O O B-fromloc.city_name O B-toloc.city_name I-toloc.city_name O B-depart_date.day_name B-depart_time.period_of_day	atis_flight
i would like the time of all flights from san francisco to pittsburgh on sunday	O O O O B-flight_time O O O O B-fromloc.city_name I-fromloc.city_name O B-toloc.city_name O B-depart_date.day_name	atis_flight_time
oakland to philadelphia	B-fromloc.city_name O B-toloc.city_name	atis_flight
[truncated: 2,479 more rows]
