# Supplementary material for: Joint intent detection and slot filling with syntactic and semantic features using multichannel CNN-BiLSTM
Source: PeerJ Comput Sci. 2024 Oct 8;10:e2346. doi: 10.7717/peerj-cs.2346 (PMC11623216; doi:10.7717/peerj-cs.2346)
Supplement: Supplemental Information 6 [file peerj-cs-10-2346-s006.csv]

text	slot	intent
i would like to find a flight from charlotte to las vegas that makes a stop in st. louis	O O O O O O O O B-fromloc.city_name O B-toloc.city_name I-toloc.city_name O O O O O B-stoploc.city_name I-stoploc.city_name	atis_flight
on april first i need a ticket from tacoma to san jose departing before 7 am	O B-depart_date.month_name B-depart_date.day_number O O O O O B-fromloc.city_name O B-toloc.city_name I-toloc.city_name O B-depart_time.time_relative B-depart_time.time I-depart_time.time	atis_airfare
on april first i need a flight going from phoenix to san diego	O B-depart_date.month_name B-depart_date.day_number O O O O O O B-fromloc.city_name O B-toloc.city_name I-toloc.city_name	atis_flight
i would like a flight traveling one way from phoenix to san diego on april first	O O O O O O B-round_trip I-round_trip O B-fromloc.city_name O B-toloc.city_name I-toloc.city_name O B-depart_date.month_name B-depart_date.day_number	atis_flight
i would like a flight from orlando to salt lake city for april first on delta airlines	O O O O O O B-fromloc.city_name O B-toloc.city_name I-toloc.city_name I-toloc.city_name O B-depart_date.month_name B-depart_date.day_number O B-airline_name I-airline_name	atis_flight
i need a flight from toronto to newark one way leaving wednesday evening or thursday morning	O O O O O B-fromloc.city_name O B-toloc.city_name B-round_trip I-round_trip O B-depart_date.day_name B-depart_time.period_of_day O B-depart_date.day_name B-depart_time.period_of_day	atis_flight
monday morning i would like to fly from columbus to indianapolis	B-depart_date.day_name B-depart_time.period_of_day O O O O O O B-fromloc.city_name O B-toloc.city_name	atis_flight
on wednesday april sixth i would like to fly from long beach to columbus after 3 pm	O B-depart_date.day_name B-depart_date.month_name B-depart_date.day_number O O O O O O B-fromloc.city_name I-fromloc.city_name O B-toloc.city_name B-depart_time.time_relative B-depart_time.time I-depart_time.time	atis_flight
after 12 pm on wednesday april sixth i would like to fly from long beach to columbus	B-depart_time.time_relative B-depart_time.time I-depart_time.time O B-depart_date.day_name B-depart_date.month_name B-depart_date.day_number O O O O O O B-fromloc.city_name I-fromloc.city_name O B-toloc.city_name	atis_flight
are there any flights from long beach to columbus on wednesday april sixth	O O O O O B-fromloc.city_name I-fromloc.city_name O B-toloc.city_name O B-depart_date.day_name B-depart_date.month_name B-depart_date.day_number	atis_flight
find a flight from memphis to tacoma dinner	O O O O B-fromloc.city_name O B-toloc.city_name B-meal_description	atis_flight
on next wednesday flight from kansas city to chicago should arrive in chicago around 7 pm return flight on thursday	O B-depart_date.date_relative B-depart_date.day_name O O B-fromloc.city_name I-fromloc.city_name O B-toloc.city_name O O O B-toloc.city_name B-arrive_time.time_relative B-arrive_time.time I-arrive_time.time O O O B-return_date.day_name	atis_flight
show flight and prices kansas city to chicago on next wednesday arriving in chicago by 7 pm	O O O O B-fromloc.city_name I-fromloc.city_name O B-toloc.city_name O B-depart_date.date_relative B-depart_date.day_name O O B-toloc.city_name B-arrive_time.time_relative B-arrive_time.time I-arrive_time.time	atis_flight#atis_airfare
flight on american from miami to chicago arrive in chicago about 5 pm	O O B-airline_name O B-fromloc.city_name O B-toloc.city_name O O B-toloc.city_name B-arrive_time.time_relative B-arrive_time.time I-arrive_time.time	atis_flight
find flights arriving new york city next saturday	O O O B-toloc.city_name I-toloc.city_name I-toloc.city_name B-arrive_date.date_relative B-arrive_date.day_name	atis_flight
find nonstop flights from salt lake city to new york on saturday april ninth	O B-flight_stop O O B-fromloc.city_name I-fromloc.city_name I-fromloc.city_name O B-toloc.city_name I-toloc.city_name O B-depart_date.day_name B-depart_date.month_name B-depart_date.day_number	atis_flight
show flights from burbank to milwaukee for today	O O O B-fromloc.city_name O B-toloc.city_name O B-depart_date.today_relative	atis_flight
show flights tomorrow evening from milwaukee to st. louis	O O B-depart_date.today_relative B-depart_time.period_of_day O B-fromloc.city_name O B-toloc.city_name I-toloc.city_name	atis_flight
show flights saturday evening from st. louis to burbank	O O B-depart_date.day_name B-depart_time.period_of_day O B-fromloc.city_name I-fromloc.city_name O B-toloc.city_name	atis_flight
show flights from burbank to st. louis on monday	O O O B-fromloc.city_name O B-toloc.city_name I-toloc.city_name O B-depart_date.day_name	atis_flight
show flights from burbank to milwaukee on monday	O O O B-fromloc.city_name O B-toloc.city_name O B-depart_date.day_name	atis_flight
show flights tuesday evening from milwaukee to st. louis	O O B-depart_date.day_name B-depart_time.period_of_day O B-fromloc.city_name O B-toloc.city_name I-toloc.city_name	atis_flight
show flights wednesday evening from st. louis to burbank	O O B-depart_date.day_name B-depart_time.period_of_day O B-fromloc.city_name I-fromloc.city_name O B-toloc.city_name	atis_flight
which flights travel from kansas city to los angeles	O O O O B-fromloc.city_name I-fromloc.city_name O B-toloc.city_name I-toloc.city_name	atis_flight
what flights travel from las vegas to los angeles	O O O O B-fromloc.city_name I-fromloc.city_name O B-toloc.city_name I-toloc.city_name	atis_flight
which flights travel from kansas city to los angeles on april ninth	O O O O B-fromloc.city_name I-fromloc.city_name O B-toloc.city_name I-toloc.city_name O B-depart_date.month_name B-depart_date.day_number	atis_flight
which flights travel from las vegas to los angeles california and arrive on april ninth between 4 and 5 pm	O O O O B-fromloc.city_name I-fromloc.city_name O B-toloc.city_name I-toloc.city_name B-toloc.state_name O O O B-arrive_date.month_name B-arrive_date.day_number O B-arrive_time.start_time O B-arrive_time.end_time I-arrive_time.end_time	atis_flight
which flights on us air go from orlando to cleveland	O O O B-airline_name I-airline_name O O B-fromloc.city_name O B-toloc.city_name	atis_flight
which flights travel from cleveland to indianapolis on april fifth	O O O O B-fromloc.city_name O B-toloc.city_name O B-depart_date.month_name B-depart_date.day_number	atis_flight
which flights travel from indianapolis to san diego on april fifth	O O O O B-fromloc.city_name O B-toloc.city_name I-toloc.city_name O B-depart_date.month_name B-depart_date.day_number	atis_flight
which flights go from cleveland to indianapolis on april fifth	O O O O B-fromloc.city_name O B-toloc.city_name O B-depart_date.month_name B-depart_date.day_number	atis_flight
which flights travel from nashville to tacoma	O O O O B-fromloc.city_name O B-toloc.city_name	atis_flight
does tacoma airport offer transportation from the airport to the downtown area	O B-airport_name I-airport_name O O O O O O O O O	atis_ground_service
which flights travel from tacoma to san jose	O O O O B-fromloc.city_name O B-toloc.city_name I-toloc.city_name	atis_flight
what day of the week do flights from nashville to tacoma fly on	O O O O O O O O B-fromloc.city_name O B-toloc.city_name O O	atis_day_name
what are the flights from tacoma to san jose	O O O O O B-fromloc.city_name O B-toloc.city_name I-toloc.city_name	atis_flight
what days of the week do flights from san jose to nashville fly on	O O O O O O O O B-fromloc.city_name I-fromloc.city_name O B-toloc.city_name O O	atis_day_name
what are the flights from tacoma to san jose	O O O O O B-fromloc.city_name O B-toloc.city_name I-toloc.city_name	atis_flight
i need a flight that goes from boston to orlando	O O O O O O O B-fromloc.city_name O B-toloc.city_name	atis_flight
are there any flights from boston to orlando connecting in new york	O O O O O B-fromloc.city_name O B-toloc.city_name B-connect O B-stoploc.city_name I-stoploc.city_name	atis_flight
are there any flights from boston to orlando connecting in columbus	O O O O O B-fromloc.city_name O B-toloc.city_name B-connect O B-stoploc.city_name	atis_flight
does this flight serve dinner	O O O O B-meal_description	atis_flight
i need a flight from charlotte to miami	O O O O O B-fromloc.city_name O B-toloc.city_name	atis_flight
i need a nonstop flight from miami to toronto	O O O B-flight_stop O O B-fromloc.city_name O B-toloc.city_name	atis_flight
i need a nonstop flight from toronto to st. louis	O O O B-flight_stop O O B-fromloc.city_name O B-toloc.city_name I-toloc.city_name	atis_flight
i need a flight from toronto to st. louis	O O O O O B-fromloc.city_name O B-toloc.city_name I-toloc.city_name	atis_flight
i need a flight from st. louis to charlotte	O O O O O B-fromloc.city_name I-fromloc.city_name O B-toloc.city_name	atis_flight
i need a flight on united airlines from la guardia to san jose	O O O O O B-airline_name I-airline_name O B-fromloc.airport_name I-fromloc.airport_name O B-toloc.city_name I-toloc.city_name	atis_flight
i need a flight from tampa to milwaukee	O O O O O B-fromloc.city_name O B-toloc.city_name	atis_flight
i need a flight from milwaukee to seattle	O O O O O B-fromloc.city_name O B-toloc.city_name	atis_flight
what meals are served on american flight 811 from tampa to milwaukee	O B-meal O O O B-airline_name O B-flight_number O B-fromloc.city_name O B-toloc.city_name	atis_meal
what meals are served on american flight 665 673 from milwaukee to seattle	O B-meal O O O B-airline_name O B-flight_number I-flight_number O B-fromloc.city_name O B-toloc.city_name	atis_meal
i need a flight from memphis to las vegas	O O O O O B-fromloc.city_name O B-toloc.city_name I-toloc.city_name	atis_flight
i need a flight from las vegas to ontario	O O O O O B-fromloc.city_name I-fromloc.city_name O B-toloc.city_name	atis_flight
i need a flight from ontario to memphis	O O O O O B-fromloc.city_name O B-toloc.city_name	atis_flight
which flights go from milwaukee to tampa and stop in nashville	O O O O B-fromloc.city_name O B-toloc.city_name O O O B-stoploc.city_name	atis_flight
which flights leave newark after noon next saturday and arrive in los angeles	O O O B-fromloc.city_name B-depart_time.time_relative B-depart_time.period_of_day B-depart_date.date_relative B-depart_date.day_name O O O B-toloc.city_name I-toloc.city_name	atis_flight
which flights leave detroit and arrive at st. petersburg around 9 am	O O O B-fromloc.city_name O O O B-toloc.city_name I-toloc.city_name B-arrive_time.time_relative B-arrive_time.time I-arrive_time.time	atis_flight
which flights on northwest airline leave detroit and arrive at st. petersburg	O O O B-airline_name I-airline_name O B-fromloc.city_name O O O B-toloc.city_name I-toloc.city_name	atis_flight
which flights leave chicago next tuesday and arrive in detroit around 6 pm	O O O B-fromloc.city_name B-depart_date.date_relative B-depart_date.day_name O O O B-toloc.city_name B-arrive_time.time_relative B-arrive_time.time I-arrive_time.time	atis_flight
show me round trip flights from chicago to detroit leaving next tuesday and returning the day after	O O B-round_trip I-round_trip O O B-fromloc.city_name O B-toloc.city_name O B-depart_date.date_relative B-depart_date.day_name O O O B-return_date.date_relative I-return_date.date_relative	atis_flight
which round trip flights leave chicago next tuesday around 6 pm and arrive in detroit	O B-round_trip I-round_trip O O B-fromloc.city_name B-depart_date.date_relative B-depart_date.day_name B-depart_time.time_relative B-depart_time.time I-depart_time.time O O O B-toloc.city_name	atis_flight
which round trip flights leave chicago next tuesday and arrive in detroit around 6 pm	O B-round_trip I-round_trip O O B-fromloc.city_name B-depart_date.date_relative B-depart_date.day_name O O O B-toloc.city_name B-arrive_time.time_relative B-arrive_time.time I-arrive_time.time	atis_flight
which flights leave on monday from montreal and arrive in chicago in the morning	O O O O B-depart_date.day_name O B-fromloc.city_name O O O B-toloc.city_name O O B-arrive_time.period_of_day	atis_flight
which flights leave chicago on april twelfth and arrive in indianapolis in the morning	O O O B-fromloc.city_name O B-depart_date.month_name B-depart_date.day_number O O O B-toloc.city_name O O B-arrive_time.period_of_day	atis_flight
which flights leave on wednesday april thirteenth from indianapolis and arrive in montreal in the morning	O O O O B-depart_date.day_name B-depart_date.month_name B-depart_date.day_number O B-fromloc.city_name O O O B-toloc.city_name O O B-arrive_time.period_of_day	atis_flight
which flights leave april twelfth from indianapolis and arrive in montreal around 10 pm	O O O B-depart_date.month_name B-depart_date.day_number O B-fromloc.city_name O O O B-toloc.city_name B-arrive_time.time_relative B-arrive_time.time I-arrive_time.time	atis_flight
i'd like to go from long beach to st. louis and i'd like to stop in dallas i'd also like to have lunch during my flight	O O O O O B-fromloc.city_name I-fromloc.city_name O B-toloc.city_name I-toloc.city_name O O O O O O B-stoploc.city_name O O O O O B-meal_description O O O	atis_flight
next wednesday i would like to leave kansas city on a trip to chicago which arrives in chicago around 7 pm	B-depart_date.date_relative B-depart_date.day_name O O O O O B-fromloc.city_name I-fromloc.city_name O O O O B-toloc.city_name O O O B-toloc.city_name B-arrive_time.time_relative B-arrive_time.time I-arrive_time.time	atis_flight
i would like to return from chicago around 7 pm to kansas city	O O O O O O B-fromloc.city_name B-depart_time.time_relative B-depart_time.time I-depart_time.time O B-toloc.city_name I-toloc.city_name	atis_flight
i would like to leave this afternoon on an american flight from cincinnati to burbank	O O O O O B-depart_date.today_relative B-depart_time.period_of_day O O B-airline_name O O B-fromloc.city_name O B-toloc.city_name	atis_flight
on sunday evening i would like to leave montreal quebec on a flight to san diego california	O B-depart_date.day_name B-depart_time.period_of_day O O O O O B-fromloc.city_name B-fromloc.state_name O O O O B-toloc.city_name I-toloc.city_name B-toloc.state_name	atis_flight
what are the flights on sunday from montreal quebec to san diego california	O O O O O B-depart_date.day_name O B-fromloc.city_name B-fromloc.state_name O B-toloc.city_name I-toloc.city_name B-toloc.state_name	atis_flight
on tuesday are the flights from san diego california to indianapolis indiana i would like the flight to be in the afternoon	O B-depart_date.day_name O O O O B-fromloc.city_name I-fromloc.city_name B-fromloc.state_name O B-toloc.city_name B-toloc.state_name O O O O O O O O O B-depart_time.period_of_day	atis_flight
on thursday morning i would like a nonstop flight from indianapolis to toronto	O B-depart_date.day_name B-depart_time.period_of_day O O O O B-flight_stop O O B-fromloc.city_name O B-toloc.city_name	atis_flight
on friday morning i would like to fly from toronto to montreal	O B-depart_date.day_name B-depart_time.period_of_day O O O O O O B-fromloc.city_name O B-toloc.city_name	atis_flight
i would like an early morning flight today from los angeles to charlotte	O O O O B-depart_time.period_of_day B-depart_time.period_of_day O B-depart_date.today_relative O B-fromloc.city_name I-fromloc.city_name O B-toloc.city_name	atis_flight
on wednesday night i would like a flight from charlotte to newark	O B-depart_date.day_name B-depart_time.period_of_day O O O O O O B-fromloc.city_name O B-toloc.city_name	atis_flight
on friday night i would like a flight from newark to los angeles	O B-depart_date.day_name B-depart_time.period_of_day O O O O O O B-fromloc.city_name O B-toloc.city_name I-toloc.city_name	atis_flight
find a flight from tampa to montreal by way of new york	O O O O B-fromloc.city_name O B-toloc.city_name O O O B-stoploc.city_name I-stoploc.city_name	atis_flight
please find a flight from miami florida to las vegas nevada arriving before 4 o'clock pm	O O O O O B-fromloc.city_name B-fromloc.state_name O B-toloc.city_name I-toloc.city_name B-toloc.state_name O B-arrive_time.time_relative B-arrive_time.time I-arrive_time.time I-arrive_time.time	atis_flight
please find a flight from las vegas to michigan	O O O O O B-fromloc.city_name I-fromloc.city_name O B-toloc.state_name	atis_flight
please find a flight from detroit michigan to st. petersburg arriving before 10 pm	O O O O O B-fromloc.city_name B-fromloc.state_name O B-toloc.city_name I-toloc.city_name O B-arrive_time.time_relative B-arrive_time.time I-arrive_time.time	atis_flight
please find a flight from st. petersburg to miami on thursday	O O O O O B-fromloc.city_name I-fromloc.city_name O B-toloc.city_name O B-depart_date.day_name	atis_flight
please find a flight from san diego to toronto on alaska airlines	O O O O O B-fromloc.city_name I-fromloc.city_name O B-toloc.city_name O B-airline_name I-airline_name	atis_flight
please find the flights from columbus to houston with a layover in nashville tomorrow	O O O O O B-fromloc.city_name O B-toloc.city_name O O O O B-stoploc.city_name B-depart_date.today_relative	atis_flight
please give me the flights from nashville to houston nonstop with dinner served	O O O O O O B-fromloc.city_name O B-toloc.city_name B-flight_stop O B-meal_description O	atis_flight
please find flights available from kansas city to newark	O O O O O B-fromloc.city_name I-fromloc.city_name O B-toloc.city_name	atis_flight
please find a flight that goes from kansas city to newark to orlando back to kansas city	O O O O O O O B-fromloc.city_name I-fromloc.city_name O B-toloc.city_name O B-toloc.city_name O O B-toloc.city_name I-toloc.city_name	atis_flight
please find a flight from kansas city to newark	O O O O O B-fromloc.city_name I-fromloc.city_name O B-toloc.city_name	atis_flight
please find a flight from newark to orlando	O O O O O B-fromloc.city_name O B-toloc.city_name	atis_flight
please find a flight from orlando to kansas city	O O O O O B-fromloc.city_name O B-toloc.city_name I-toloc.city_name	atis_flight
i would like to fly from columbus to phoenix through cincinnati in the afternoon	O O O O O O B-fromloc.city_name O B-toloc.city_name O B-stoploc.city_name O O B-depart_time.period_of_day	atis_flight
i would like to know what airports are in los angeles	O O O O O O O O O B-city_name I-city_name	atis_airport
does the airport at burbank have a flight that comes in from kansas city	O O O O B-toloc.city_name O O O O O O O B-fromloc.city_name I-fromloc.city_name	atis_flight
which flights arrive in burbank from kansas city on saturdays in the afternoon	O O O O B-toloc.city_name O B-fromloc.city_name I-fromloc.city_name O B-arrive_date.day_name O O B-arrive_time.period_of_day	atis_flight
which flights arrive in burbank from las vegas on saturday april twenty third in the afternoon	O O O O B-toloc.city_name O B-fromloc.city_name I-fromloc.city_name O B-depart_date.day_name B-depart_date.month_name B-depart_date.day_number I-depart_date.day_number O O B-depart_time.period_of_day	atis_flight
which flights are available from orlando to cleveland that arrive around 10 pm	O O O O O B-fromloc.city_name O B-toloc.city_name O O B-arrive_time.time_relative B-arrive_time.time I-arrive_time.time	atis_flight
what flights are available from indianapolis to san diego on april twenty first in the late afternoon	O O O O O B-fromloc.city_name O B-toloc.city_name I-toloc.city_name O B-depart_date.month_name B-depart_date.day_number I-depart_date.day_number O O B-depart_time.period_of_day I-depart_time.period_of_day	atis_flight
what flights leave cleveland going to indianapolis on april twenty first in the morning	O O O B-fromloc.city_name O O B-toloc.city_name O B-depart_date.month_name B-depart_date.day_number I-depart_date.day_number O O B-depart_time.period_of_day	atis_flight
which flights are available on april twenty first in the morning from nashville to tacoma	O O O O O B-depart_date.month_name B-depart_date.day_number I-depart_date.day_number O O B-depart_time.period_of_day O B-fromloc.city_name O B-toloc.city_name	atis_flight
which flights are available from tacoma to san jose in the morning on april twenty second	O O O O O B-fromloc.city_name O B-toloc.city_name I-toloc.city_name O O B-depart_time.period_of_day O B-depart_date.month_name B-depart_date.day_number I-depart_date.day_number	atis_flight
which flights are available from san jose to nashville leaving in the morning on april twenty three	O O O O O B-fromloc.city_name I-fromloc.city_name O B-toloc.city_name O O O B-depart_time.period_of_day O B-depart_date.month_name B-depart_date.day_number I-depart_date.day_number	atis_flight
what is the most expensive one way fare between detroit and westchester county	O O O B-cost_relative I-cost_relative B-round_trip I-round_trip O O B-fromloc.city_name O B-toloc.city_name I-toloc.city_name	atis_airfare
what airlines fly between detroit and westchester county	O O O O B-fromloc.city_name O B-toloc.city_name I-toloc.city_name	atis_airline
what are the departure times from detroit to westchester county	O O O B-flight_time I-flight_time O B-fromloc.city_name O B-toloc.city_name I-toloc.city_name	atis_flight_time
what is the latest flight from baltimore to oakland that serves dinner	O O O B-flight_mod O O B-fromloc.city_name O B-toloc.city_name O O B-meal_description	atis_flight
what is the earliest flight between baltimore and oakland that serves breakfast	O O O B-flight_mod O O B-fromloc.city_name O B-toloc.city_name O O B-meal_description	atis_flight
to what cities from boston does america west fly first class	O O O O B-fromloc.city_name O B-airline_name I-airline_name O B-class_type I-class_type	atis_city
what airline flies from boston to san diego	O O O O B-fromloc.city_name O B-toloc.city_name I-toloc.city_name	atis_airline
what is the latest breakfast flight from dallas to tampa	O O O B-flight_mod B-meal_description O O B-fromloc.city_name O B-toloc.city_name	atis_flight
show me all lufthansa flights from seattle to boston with stopovers in minneapolis	O O O B-airline_name O O B-fromloc.city_name O B-toloc.city_name O O O B-stoploc.city_name	atis_flight
show me all flights from seattle to boston with stopovers in minneapolis	O O O O O B-fromloc.city_name O B-toloc.city_name O O O B-stoploc.city_name	atis_flight
list philadelphia to san francisco flights with stopovers in dallas	O B-fromloc.city_name O B-toloc.city_name I-toloc.city_name O O O O B-stoploc.city_name	atis_flight
show me the connecting flights between boston and denver and the types of aircraft used	O O O B-connect O O B-fromloc.city_name O B-toloc.city_name O O O O O O	atis_flight
show me all the morning flights from philadelphia to fort worth	O O O O B-depart_time.period_of_day O O B-fromloc.city_name O B-toloc.city_name I-toloc.city_name	atis_flight
show me all the flights from kansas city to st. paul	O O O O O O B-fromloc.city_name I-fromloc.city_name O B-toloc.city_name I-toloc.city_name	atis_flight
show me northwest flight 608 from kansas city to st. paul	O O B-airline_name O B-flight_number O B-fromloc.city_name I-fromloc.city_name O B-toloc.city_name I-toloc.city_name	atis_flight
show me all the flights from indianapolis to charlotte on monday	O O O O O O B-fromloc.city_name O B-toloc.city_name O B-depart_date.day_name	atis_flight
what is the ground transportation between the charlotte airport charlotte airport and downtown charlotte	O O O O O O O B-airport_name I-airport_name B-city_name I-city_name O O B-city_name	atis_ground_service
show me all the flights from charlotte to minneapolis that leave at 2 pm or later on monday	O O O O O O B-fromloc.city_name O B-toloc.city_name O O O B-depart_time.time I-depart_time.time O B-depart_time.time_relative O B-depart_date.day_name	atis_flight
show me all the flights from charlotte to minneapolis on tuesday morning	O O O O O O B-fromloc.city_name O B-toloc.city_name O B-depart_date.day_name B-depart_time.period_of_day	atis_flight
show me the direct flights from charlotte to minneapolis on tuesday morning	O O O B-connect O O B-fromloc.city_name O B-toloc.city_name O B-depart_date.day_name B-depart_time.period_of_day	atis_flight
show me flight us 1500 on monday from charlotte to minneapolis please	O O O B-airline_code B-flight_number O B-depart_date.day_name O B-fromloc.city_name O B-toloc.city_name O	atis_flight
show me all the flights from minneapolis to indianapolis on tuesday that leave after 2 pm	O O O O O O B-fromloc.city_name O B-toloc.city_name O B-depart_date.day_name O O B-depart_time.time_relative B-depart_time.time I-depart_time.time	atis_flight
show me the flights from minneapolis to indiana	O O O O O B-fromloc.city_name O B-toloc.state_name	atis_flight
show me the flights in from minneapolis to indianapolis on tuesday afternoon	O O O O O O B-fromloc.city_name O B-toloc.city_name O B-depart_date.day_name B-depart_time.period_of_day	atis_flight
show me flight us 1207 from indianapolis to charlotte on monday and flight us 1500 from charlotte to minneapolis on monday and flight twa 639 from minneapolis to indianapolis	O O O B-airline_code B-flight_number O B-fromloc.city_name O B-toloc.city_name O B-depart_date.day_name O O O B-flight_number O B-fromloc.city_name O B-toloc.city_name O B-depart_date.day_name O O B-airline_code B-flight_number O B-fromloc.city_name O B-toloc.city_name	atis_flight
show me all the flights from las vegas to new york city	O O O O O O B-fromloc.city_name I-fromloc.city_name O B-toloc.city_name I-toloc.city_name I-toloc.city_name	atis_flight
which different airlines go from las vegas to new york city	O O O O O B-fromloc.city_name I-fromloc.city_name O B-toloc.city_name I-toloc.city_name I-toloc.city_name	atis_airline
show me all the flights on america west and twa from las vegas to jfk on a friday	O O O O O O B-airline_name I-airline_name O B-airline_code O B-fromloc.city_name I-fromloc.city_name O B-toloc.airport_code O O B-depart_date.day_name	atis_flight
what are the flights from tacoma to miami that leave after 6 pm tomorrow	O O O O O B-fromloc.city_name O B-toloc.city_name O O B-depart_time.time_relative B-depart_time.time I-depart_time.time B-depart_date.today_relative	atis_flight
i'd like to fly from san diego to houston on june tenth	O O O O O B-fromloc.city_name I-fromloc.city_name O B-toloc.city_name O B-depart_date.month_name B-depart_date.day_number	atis_flight
is there an american airlines flight from houston to newark on june tenth after 6 pm	O O O B-airline_name I-airline_name O O B-fromloc.city_name O B-toloc.city_name O B-depart_date.month_name B-depart_date.day_number B-depart_time.time_relative B-depart_time.time I-depart_time.time	atis_flight
is there an american airlines flight from houston to newark on june tenth after 3 pm	O O O B-airline_name I-airline_name O O B-fromloc.city_name O B-toloc.city_name O B-depart_date.month_name B-depart_date.day_number B-depart_time.time_relative B-depart_time.time I-depart_time.time	atis_flight
i need to get from cincinnati to denver on june sixth by 6 pm	O O O O O B-fromloc.city_name O B-toloc.city_name O B-arrive_date.month_name B-arrive_date.day_number B-arrive_time.time_relative B-arrive_time.time I-arrive_time.time	atis_flight
what's the ground transportation in denver	O O O O O B-city_name	atis_ground_service
what's the fare for a taxi to denver	O O O O O B-transport_type O B-city_name	atis_ground_fare
what are the fares for ground transportation in denver	O O O O O O O O B-city_name	atis_ground_fare
i need to fly from denver to westchester county on june seventh after 3 pm	O O O O O B-fromloc.city_name O B-toloc.city_name I-toloc.city_name O B-depart_date.month_name B-depart_date.day_number B-depart_time.time_relative B-depart_time.time I-depart_time.time	atis_flight
what's the ground transportation in westchester county	O O O O O B-city_name I-city_name	atis_ground_service
i need to take a united airlines flight on june eighth from westchester county to cincinnati after 3 pm	O O O O O B-airline_name I-airline_name O O B-depart_date.month_name B-depart_date.day_number O B-fromloc.city_name I-fromloc.city_name O B-toloc.city_name B-depart_time.time_relative B-depart_time.time I-depart_time.time	atis_flight
what united airlines flights on june eighth go from westchester county to cincinnati	O B-airline_name I-airline_name O O B-depart_date.month_name B-depart_date.day_number O O B-fromloc.city_name I-fromloc.city_name O B-toloc.city_name	atis_flight
on june eighth what flights go from westchester county to cincinnati	O B-depart_date.month_name B-depart_date.day_number O O O O B-fromloc.city_name I-fromloc.city_name O B-toloc.city_name	atis_flight
does us air fly from cincinnati to denver on june sixth	O B-airline_name I-airline_name O O B-fromloc.city_name O B-toloc.city_name O B-depart_date.month_name B-depart_date.day_number	atis_flight
list the flights from cincinnati to denver on june sixth	O O O O B-fromloc.city_name O B-toloc.city_name O B-depart_date.month_name B-depart_date.day_number	atis_flight
list the flights from denver to westchester county on june seventh	O O O O B-fromloc.city_name O B-toloc.city_name I-toloc.city_name O B-depart_date.month_name B-depart_date.day_number	atis_flight
list the flights from westchester county to cincinnati on june eighth	O O O O B-fromloc.city_name I-fromloc.city_name O B-toloc.city_name O B-depart_date.month_name B-depart_date.day_number	atis_flight
list the flights from cincinnati to westchester county on june sixth	O O O O B-fromloc.city_name O B-toloc.city_name I-toloc.city_name O B-depart_date.month_name B-depart_date.day_number	atis_flight
list the flights from westchester county to denver on june seventh	O O O O B-fromloc.city_name I-fromloc.city_name O B-toloc.city_name O B-depart_date.month_name B-depart_date.day_number	atis_flight
list the flights from denver to cincinnati on june eighth	O O O O B-fromloc.city_name O B-toloc.city_name O B-depart_date.month_name B-depart_date.day_number	atis_flight
list the flights from denver to cincinnati on june sixth after 4 pm	O O O O B-fromloc.city_name O B-toloc.city_name O B-depart_date.month_name B-depart_date.day_number B-depart_time.time_relative B-depart_time.time I-depart_time.time	atis_flight
list the flights from cincinnati to westchester county on june seventh	O O O O B-fromloc.city_name O B-toloc.city_name I-toloc.city_name O B-depart_date.month_name B-depart_date.day_number	atis_flight
list the flights from westchester county to cincinnati on june seventh leaving after 5 pm	O O O O B-fromloc.city_name I-fromloc.city_name O B-toloc.city_name O B-depart_date.month_name B-depart_date.day_number O B-depart_time.time_relative B-depart_time.time I-depart_time.time	atis_flight
what airlines off from love field between 6 and 10 am on june sixth	O O O O B-fromloc.airport_name I-fromloc.airport_name O B-depart_time.start_time O B-depart_time.end_time I-depart_time.end_time O B-depart_date.month_name B-depart_date.day_number	atis_airline
what flights arrive at love field on june sixth	O O O O B-toloc.airport_name I-toloc.airport_name O B-arrive_date.month_name B-arrive_date.day_number	atis_flight
list the flights from montreal to philly before 9 am	O O O O B-fromloc.city_name O B-toloc.city_name B-depart_time.time_relative B-depart_time.time I-depart_time.time	atis_flight
list the flights from cleveland to memphis	O O O O B-fromloc.city_name O B-toloc.city_name	atis_flight
list the flights from memphis to cleveland	O O O O B-fromloc.city_name O B-toloc.city_name	atis_flight
list the flights from denver to baltimore arriving on july first	O O O O B-fromloc.city_name O B-toloc.city_name O O B-arrive_date.month_name B-arrive_date.day_number	atis_flight
list the flights from dallas to baltimore arriving july first	O O O O B-fromloc.city_name O B-toloc.city_name O B-arrive_date.month_name B-arrive_date.day_number	atis_flight
list the flights from pittsburgh to baltimore arriving on july first	O O O O B-fromloc.city_name O B-toloc.city_name O O B-arrive_date.month_name B-arrive_date.day_number	atis_flight
list the flights on canadian airlines international	O O O O B-airline_name I-airline_name I-airline_name	atis_flight
how many canadian airlines international flights use j31	O O B-airline_name I-airline_name I-airline_name O O B-aircraft_code	atis_quantity
how many canadian airlines international flights use aircraft 320	O O B-airline_name I-airline_name I-airline_name O O O B-aircraft_code	atis_quantity
how many canadian airlines flights use aircraft dh8	O O B-airline_name I-airline_name O O O B-aircraft_code	atis_quantity
show me the flights on american airlines which fly from st. petersburg to ontario canada with a stopover in st. louis	O O O O O B-airline_name I-airline_name O O O B-fromloc.city_name I-fromloc.city_name O B-toloc.city_name B-toloc.country_name O O O O B-stoploc.city_name I-stoploc.city_name	atis_flight
show me the flights on american airlines which go from st. petersburg to ontario california by way of st. louis	O O O O O B-airline_name I-airline_name O O O B-fromloc.city_name I-fromloc.city_name O B-toloc.city_name B-toloc.state_name O O O B-stoploc.city_name I-stoploc.city_name	atis_flight
which airport is closest to ontario california	O O O B-mod O B-city_name B-state_name	atis_airport
show me the flights from houston to orlando	O O O O O B-fromloc.city_name O B-toloc.city_name	atis_flight
show me the flights from orlando to houston	O O O O O B-fromloc.city_name O B-toloc.city_name	atis_flight
show me the flights from detroit to las vegas	O O O O O B-fromloc.city_name O B-toloc.city_name I-toloc.city_name	atis_flight
show me the cheapest round trip coach fare from las vegas to detroit	O O O B-cost_relative B-round_trip I-round_trip B-class_type O O B-fromloc.city_name I-fromloc.city_name O B-toloc.city_name	atis_airfare
show me the cheapest round trip coach fare on twa from las vegas to detroit	O O O B-cost_relative B-round_trip I-round_trip B-class_type O O B-airline_code O B-fromloc.city_name I-fromloc.city_name O B-toloc.city_name	atis_airfare
show me the delta flights which serve a snack to coach passengers	O O O B-airline_name O O O O B-meal_description O B-compartment O	atis_flight
what is meal code sb	O O O O B-meal_code	atis_abbreviation
what meals are available on dl 468 which al arrives in san francisco at 950 am	O B-meal O O O B-airline_code B-flight_number O O O O B-toloc.city_name I-toloc.city_name O B-arrive_time.time I-arrive_time.time	atis_meal
show me the delta flights from tampa to san francisco	O O O B-airline_name O O B-fromloc.city_name O B-toloc.city_name I-toloc.city_name	atis_flight
show me delta flight 486	O O B-airline_name O B-flight_number	atis_flight
list the tower air flights on mondays	O O B-airline_name I-airline_name O O B-day_name	atis_flight
list all tower air flights with meals	O O B-airline_name I-airline_name O O B-meal	atis_flight
what flights depart from baltimore	O O O O B-fromloc.city_name	atis_flight
what flights depart from baltimore and arrive at san francisco on a friday	O O O O B-fromloc.city_name O O O B-toloc.city_name I-toloc.city_name O O B-arrive_date.day_name	atis_flight
what flights leave from cincinnati in the morning and arrive in tampa	O O O O B-fromloc.city_name O O B-depart_time.period_of_day O O O B-toloc.city_name	atis_flight
which flights depart from tampa and arrive in cincinnati in the evening	O O O O B-fromloc.city_name O O O B-toloc.city_name O O B-arrive_time.period_of_day	atis_flight
which flights depart from tampa in the early evening and arrive in cincinnati	O O O O B-fromloc.city_name O O B-depart_time.period_of_day B-depart_time.period_of_day O O O B-toloc.city_name	atis_flight
which flights depart from philadelphia and arrive in atlanta	O O O O B-fromloc.city_name O O O B-toloc.city_name	atis_flight
which flights depart from a atlanta and arrive in toronto	O O O O O B-fromloc.city_name O O O B-toloc.city_name	atis_flight
which flights depart from toronto and arrive in washington dc	O O O O B-fromloc.city_name O O O B-toloc.city_name B-toloc.state_code	atis_flight
which flights depart from new york and arrive in los angeles after 10 am	O O O O B-fromloc.city_name I-fromloc.city_name O O O B-toloc.city_name I-toloc.city_name B-arrive_time.time_relative B-arrive_time.time I-arrive_time.time	atis_flight
how far is new york's la guardia from downtown	O O O B-city_name I-city_name B-airport_name I-airport_name O O	atis_distance
how far is toronto international from downtown	O O O B-airport_name I-airport_name O O	atis_distance
how far is los angeles international from downtown	O O O B-airport_name I-airport_name I-airport_name O O	atis_distance
how far is san francisco international from downtown	O O O B-airport_name I-airport_name I-airport_name O O	atis_distance
how much is the limousine service in boston	O O O O B-transport_type O O B-city_name	atis_ground_fare
how much is a limousine service in la guardia	O O O O B-transport_type O O B-airport_name I-airport_name	atis_ground_fare
how much is a limousine service in toronto international	O O O O B-transport_type O O B-airport_name I-airport_name	atis_ground_fare
how much is limousine service in los angeles	O O O B-transport_type O O B-city_name I-city_name	atis_ground_fare
what airlines fly between washington dc and columbus ohio	O O O O B-fromloc.city_name B-fromloc.state_code O B-toloc.city_name B-toloc.state_name	atis_airline
what flights are there between washington dc and columbus ohio	O O O O O B-fromloc.city_name B-fromloc.state_code O B-toloc.city_name B-toloc.state_name	atis_flight
what are the flights between washington dc and columbus ohio	O O O O O B-fromloc.city_name B-fromloc.state_code O B-toloc.city_name B-toloc.state_name	atis_flight
what are the fares for all flights between washington and columbus	O O O O O O O O B-fromloc.city_name O B-toloc.city_name	atis_airfare
at the charlotte airport how many different types of aircraft are there for us air	O O B-city_name I-city_name O O O O O O O O O B-airline_name I-airline_name	atis_aircraft
list all us air flights arriving in charlotte on saturday at 1 pm	O O B-airline_name I-airline_name O O O B-toloc.city_name O B-arrive_date.day_name O B-arrive_time.time I-arrive_time.time	atis_flight
what is the first class round trip airfare from india indianapolis to memphis	O O O B-class_type I-class_type B-round_trip I-round_trip O O O B-fromloc.city_name O B-toloc.city_name	atis_airfare
list all flights from memphis to miami	O O O O B-fromloc.city_name O B-toloc.city_name	atis_flight
list all flights and their fares from indianapolis to memphis on a monday morning	O O O O O O O B-fromloc.city_name O B-toloc.city_name O O B-depart_date.day_name B-depart_time.period_of_day	atis_flight#atis_airfare
list all flights and their fares from memphis to miami on a wednesday evening	O O O O O O O B-fromloc.city_name O B-toloc.city_name O O B-depart_date.day_name B-depart_time.period_of_day	atis_flight#atis_airfare
list all flights and their fares for all flights between miami and indianapolis	O O O O O O O O O O B-fromloc.city_name O B-toloc.city_name	atis_flight#atis_airfare
list all flights from cleveland to kansas city on monday	O O O O B-fromloc.city_name O B-toloc.city_name I-toloc.city_name O B-depart_date.day_name	atis_flight
list all flights from kansas city to cleveland	O O O O B-fromloc.city_name I-fromloc.city_name O B-toloc.city_name	atis_flight
list all flights from cleveland to nashville	O O O O B-fromloc.city_name O B-toloc.city_name	atis_flight
list all flights from nashville to cleveland on sunday	O O O O B-fromloc.city_name O B-toloc.city_name O B-depart_date.day_name	atis_flight
list all sunday flights from cleveland to nashville and their fares	O O B-depart_date.day_name O O B-fromloc.city_name O B-toloc.city_name O O O	atis_flight#atis_airfare
what airlines are departing from baltimore	O O O O O B-fromloc.city_name	atis_airline
which airlines fly from baltimore to san francisco	O O O O B-fromloc.city_name O B-toloc.city_name I-toloc.city_name	atis_airline
how long does a flight from baltimore to san francisco take	O O O O O O B-fromloc.city_name O B-toloc.city_name I-toloc.city_name O	atis_distance
which flights are leaving from kansas city to atlanta early monday morning	O O O O O B-fromloc.city_name I-fromloc.city_name O B-toloc.city_name B-depart_time.period_mod B-depart_date.day_name B-depart_time.period_of_day	atis_flight
which flights are leaving atlanta and arriving in st. louis close to 230 pm on tuesday	O O O O B-fromloc.city_name O O O B-toloc.city_name I-toloc.city_name B-arrive_time.time_relative O B-arrive_time.time I-arrive_time.time O B-arrive_date.day_name	atis_flight
please list flights from st. louis to st. paul which depart after 10 am thursday morning	O O O O B-fromloc.city_name I-fromloc.city_name O B-toloc.city_name I-toloc.city_name O O B-depart_time.time_relative B-depart_time.time I-depart_time.time B-depart_date.day_name B-depart_time.period_of_day	atis_flight
list flights from st. paul to kansas city friday in the evening with a meal included	O O O B-fromloc.city_name I-fromloc.city_name O B-toloc.city_name I-toloc.city_name B-depart_date.day_name O O B-depart_time.period_of_day O O B-meal O	atis_flight
list early morning flights from cincinnati to tampa	O B-depart_time.period_of_day B-depart_time.period_of_day O O B-fromloc.city_name O B-toloc.city_name	atis_flight
list early evening flights from tampa to cincinnati	O B-depart_time.period_of_day B-depart_time.period_of_day O O B-fromloc.city_name O B-toloc.city_name	atis_flight
list evening flights from tampa to cincinnati	O B-depart_time.period_of_day O O B-fromloc.city_name O B-toloc.city_name	atis_flight
list flights from philadelphia to atlanta friday am	O O O B-fromloc.city_name O B-toloc.city_name B-depart_date.day_name B-depart_time.period_of_day	atis_flight
list flights from atlanta to toronto friday afternoon	O O O B-fromloc.city_name O B-toloc.city_name B-depart_date.day_name B-depart_time.period_of_day	atis_flight
list flights from toronto to washington dc saturday am	O O O B-fromloc.city_name O B-toloc.city_name B-toloc.state_code B-depart_date.day_name B-depart_time.period_of_day	atis_flight
list flights from washington dc to philadelphia saturday pm	O O O B-fromloc.city_name B-fromloc.state_code O B-toloc.city_name B-depart_date.day_name B-depart_time.period_of_day	atis_flight
list direct flights from new york city to los angeles after 10 am	O B-connect O O B-fromloc.city_name I-fromloc.city_name I-fromloc.city_name O B-toloc.city_name I-toloc.city_name B-depart_time.time_relative B-depart_time.time I-depart_time.time	atis_flight
list the airfare for american airlines flight 19 from jfk to lax	O O O O B-airline_name I-airline_name O B-flight_number O B-fromloc.airport_code O B-toloc.airport_code	atis_airfare#atis_flight
what is fare code m	O O O O B-fare_basis_code	atis_abbreviation
list the distance in miles from boston airport to downtown boston	O O O O O O B-fromloc.airport_name I-fromloc.airport_name O O B-city_name	atis_distance
list the distance in miles from new york's la guardia airport to downtown new york city	O O O O O O B-fromloc.city_name I-fromloc.city_name B-fromloc.airport_name I-fromloc.airport_name I-fromloc.airport_name O O B-city_name I-city_name I-city_name	atis_distance
list the distance in miles from toronto international airport to downtown toronto	O O O O O O B-fromloc.airport_name I-fromloc.airport_name I-fromloc.airport_name O O B-city_name	atis_distance
list the distance in miles from san francisco international airport to san francisco downtown	O O O O O O B-fromloc.airport_name I-fromloc.airport_name I-fromloc.airport_name I-fromloc.airport_name O B-toloc.city_name I-toloc.city_name O	atis_distance
list limousine rates for the city of boston	O B-transport_type O O O B-city_name I-city_name I-city_name	atis_ground_fare
list american airlines flights from houston to milwaukee departing friday pm	O B-airline_name I-airline_name O O B-fromloc.city_name O B-toloc.city_name O B-depart_date.day_name B-depart_time.period_of_day	atis_flight
list flights from houston to milwaukee friday pm	O O O B-fromloc.city_name O B-toloc.city_name B-depart_date.day_name B-depart_time.period_of_day	atis_flight
list american airlines flights from milwaukee to san jose wednesday	O B-airline_name I-airline_name O O B-fromloc.city_name O B-toloc.city_name I-toloc.city_name B-depart_date.day_name	atis_flight
list american airlines flights from san jose to dallas friday afternoon	O B-airline_name I-airline_name O O B-fromloc.city_name I-fromloc.city_name O B-toloc.city_name B-depart_date.day_name B-depart_time.period_of_day	atis_flight
list flights from dallas to houston arriving sunday afternoon	O O O B-fromloc.city_name O B-toloc.city_name O B-arrive_date.day_name B-arrive_time.period_of_day	atis_flight
list airlines flying from seattle to salt lake city	O O O O B-fromloc.city_name O B-toloc.city_name I-toloc.city_name I-toloc.city_name	atis_airline
what is the seating capacity for aircraft l10	O O O O O O O B-aircraft_code	atis_capacity
what is the seating capacity for delta be1	O O O O O O B-airline_name B-aircraft_code	atis_capacity
list flights from seattle to salt lake city on delta l10	O O O B-fromloc.city_name O B-toloc.city_name I-toloc.city_name I-toloc.city_name O B-airline_name B-aircraft_code	atis_flight
list flights from seattle to salt lake city on delta be1	O O O B-fromloc.city_name O B-toloc.city_name I-toloc.city_name I-toloc.city_name O B-airline_name B-aircraft_code	atis_flight
list flights from boston to pittsburgh daily	O O O B-fromloc.city_name O B-toloc.city_name B-flight_days	atis_flight
list flights from pittsburgh to newark daily	O O O B-fromloc.city_name O B-toloc.city_name B-flight_days	atis_flight
list flights from newark to boston daily	O O O B-fromloc.city_name O B-toloc.city_name B-flight_days	atis_flight
list us air flights leaving saturday from charlotte airport at 1 pm	O B-airline_name I-airline_name O O B-depart_date.day_name O B-fromloc.airport_name I-fromloc.airport_name O B-depart_time.time I-depart_time.time	atis_flight
list us air flights leaving saturday from charlotte airport around 1 pm	O B-airline_name I-airline_name O O B-depart_date.day_name O B-fromloc.airport_name I-fromloc.airport_name B-depart_time.time_relative B-depart_time.time I-depart_time.time	atis_flight
list first class airfare round trip from indianapolis to memphis	O B-class_type I-class_type O B-round_trip I-round_trip O B-fromloc.city_name O B-toloc.city_name	atis_airfare
what is fare code f	O O O O B-fare_basis_code	atis_abbreviation
list flights from memphis to miami wednesday evening	O O O B-fromloc.city_name O B-toloc.city_name B-depart_date.day_name B-depart_time.period_of_day	atis_flight
list flights from miami to indianapolis sunday	O O O B-fromloc.city_name O B-toloc.city_name B-depart_date.day_name	atis_flight
list flights from ontario california to orlando florida	O O O B-fromloc.city_name B-fromloc.state_name O B-toloc.city_name B-toloc.state_name	atis_flight
list flights from ontario california to salt lake city utah	O O O B-fromloc.city_name B-fromloc.state_name O B-toloc.city_name I-toloc.city_name I-toloc.city_name B-toloc.state_name	atis_flight
list flights from ontario california to salt lake city utah monday	O O O B-fromloc.city_name B-fromloc.state_name O B-toloc.city_name I-toloc.city_name I-toloc.city_name B-toloc.state_name B-depart_date.day_name	atis_flight
list flights from salt lake city utah to phoenix arizona monday	O O O B-fromloc.city_name I-fromloc.city_name I-fromloc.city_name B-fromloc.state_name O B-toloc.city_name B-toloc.state_name B-depart_date.day_name	atis_flight
list flights from salt lake city to phoenix arizona tuesday	O O O B-fromloc.city_name I-fromloc.city_name I-fromloc.city_name O B-toloc.city_name B-toloc.state_name B-depart_date.day_name	atis_flight
list flights from phoenix arizona to ontario california wednesday	O O O B-fromloc.city_name B-fromloc.state_name O B-toloc.city_name B-toloc.state_name B-depart_date.day_name	atis_flight
what airlines fly from baltimore to san francisco	O O O O B-fromloc.city_name O B-toloc.city_name I-toloc.city_name	atis_airline
what is the fare for a first class round trip ticket from detroit to st. petersburg	O O O O O O B-class_type I-class_type B-round_trip I-round_trip O O B-fromloc.city_name O B-toloc.city_name I-toloc.city_name	atis_airfare
what is the airfare for a round trip first class ticket from detroit to st. petersburg	O O O O O O B-round_trip I-round_trip B-class_type I-class_type O O B-fromloc.city_name O B-toloc.city_name I-toloc.city_name	atis_airfare
kansas city to atlanta monday morning flights	B-fromloc.city_name I-fromloc.city_name O B-toloc.city_name B-depart_date.day_name B-depart_time.period_of_day O	atis_flight
monday morning flights from atlanta to kansas city	B-depart_date.day_name B-depart_time.period_of_day O O B-fromloc.city_name O B-toloc.city_name I-toloc.city_name	atis_flight
kansas city to atlanta monday morning flights	B-fromloc.city_name I-fromloc.city_name O B-toloc.city_name B-depart_date.day_name B-depart_time.period_of_day O	atis_flight
atlanta to st. louis tuesday before 230 pm flights	B-fromloc.city_name O B-toloc.city_name I-toloc.city_name B-depart_date.day_name B-depart_time.time_relative B-depart_time.time I-depart_time.time O	atis_flight
st. louis to st. paul thursday after 10 am	B-fromloc.city_name I-fromloc.city_name O B-toloc.city_name I-toloc.city_name B-depart_date.day_name B-depart_time.time_relative B-depart_time.time I-depart_time.time	atis_flight
st. paul to kansas city friday night	B-fromloc.city_name I-fromloc.city_name O B-toloc.city_name I-toloc.city_name B-depart_date.day_name B-depart_time.period_of_day	atis_flight
cleveland to kansas city arrive monday before 3 pm	B-fromloc.city_name O B-toloc.city_name I-toloc.city_name O B-arrive_date.day_name B-arrive_time.time_relative B-arrive_time.time I-arrive_time.time	atis_flight
kansas city to cleveland flight arrive wednesday before 5 pm	B-fromloc.city_name I-fromloc.city_name O B-toloc.city_name O O B-arrive_date.day_name B-arrive_time.time_relative B-arrive_time.time I-arrive_time.time	atis_flight
cleveland to nashville flight friday morning	B-fromloc.city_name O B-toloc.city_name O B-depart_date.day_name B-depart_time.period_of_day	atis_flight
nashville to cleveland sunday before 9	B-fromloc.city_name O B-toloc.city_name B-depart_date.day_name B-depart_time.time_relative B-depart_time.time	atis_flight
first class flights pittsburgh to newark monday morning	B-class_type I-class_type O B-fromloc.city_name O B-toloc.city_name B-depart_date.day_name B-depart_time.period_of_day	atis_flight
flights newark to los angeles wednesday morning	O B-fromloc.city_name O B-toloc.city_name I-toloc.city_name B-depart_date.day_name B-depart_time.period_of_day	atis_flight
los angeles to minneapolis thursday afternoon	B-fromloc.city_name I-fromloc.city_name O B-toloc.city_name B-depart_date.day_name B-depart_time.period_of_day	atis_flight
minneapolis to pittsburgh flight	B-fromloc.city_name O B-toloc.city_name O	atis_flight
minneapolis to pittsburgh first class flight	B-fromloc.city_name O B-toloc.city_name B-class_type I-class_type O	atis_flight
i would like flights leaving from milwaukee to orlando	O O O O O O B-fromloc.city_name O B-toloc.city_name	atis_flight
what does hp stand for	O O B-airline_code O O	atis_abbreviation
i would like flights from ontario to tacoma	O O O O O B-fromloc.city_name O B-toloc.city_name	atis_flight
i would like flights from minneapolis to san diego	O O O O O B-fromloc.city_name O B-toloc.city_name I-toloc.city_name	atis_flight
i would like flights from salt lake city to cincinnati	O O O O O B-fromloc.city_name I-fromloc.city_name I-fromloc.city_name O B-toloc.city_name	atis_flight
i would like to see flights from cincinnati to salt lake city	O O O O O O O B-fromloc.city_name O B-toloc.city_name I-toloc.city_name I-toloc.city_name	atis_flight
i'd like flights from new york to miami	O O O O B-fromloc.city_name I-fromloc.city_name O B-toloc.city_name	atis_flight
i would like flights from miami to new york	O O O O O B-fromloc.city_name O B-toloc.city_name I-toloc.city_name	atis_flight
i would like a flight leaving san francisco for san diego	O O O O O O B-fromloc.city_name I-fromloc.city_name O B-toloc.city_name I-toloc.city_name	atis_flight
i would like flights from san diego to las vegas	O O O O O B-fromloc.city_name I-fromloc.city_name O B-toloc.city_name I-toloc.city_name	atis_flight
i would like a flight from san diego to las vegas	O O O O O O B-fromloc.city_name I-fromloc.city_name O B-toloc.city_name I-toloc.city_name	atis_flight
i would like flights from las vegas to san francisco	O O O O O B-fromloc.city_name I-fromloc.city_name O B-toloc.city_name I-toloc.city_name	atis_flight
what does fare code bn mean	O O O O B-fare_basis_code O	atis_abbreviation
i would like to have the airline that flies toronto detroit and st. louis	O O O O O O O O O B-fromloc.city_name B-toloc.city_name O B-toloc.city_name I-toloc.city_name	atis_airline
i would like a flight from toronto to detroit	O O O O O O B-fromloc.city_name O B-toloc.city_name	atis_flight
i would like a flight from detroit to st. louis	O O O O O O B-fromloc.city_name O B-toloc.city_name I-toloc.city_name	atis_flight
i would like a flight from toronto to st. louis	O O O O O O B-fromloc.city_name O B-toloc.city_name I-toloc.city_name	atis_flight
i would like flights from san francisco to long beach	O O O O O B-fromloc.city_name I-fromloc.city_name O B-toloc.city_name I-toloc.city_name	atis_flight
i would like flights leaving san francisco to san diego	O O O O O B-fromloc.city_name I-fromloc.city_name O B-toloc.city_name I-toloc.city_name	atis_flight
i would like a flight from san francisco to st. petersburg	O O O O O O B-fromloc.city_name I-fromloc.city_name O B-toloc.city_name I-toloc.city_name	atis_flight
show me a one way flight from milwaukee to orlando leaving wednesday afternoon after 6 pm	O O O B-round_trip I-round_trip O O B-fromloc.city_name O B-toloc.city_name O B-depart_date.day_name B-depart_time.period_of_day B-depart_time.time_relative B-depart_time.time I-depart_time.time	atis_flight
show me one way flights from milwaukee to orlando on wednesday	O O B-round_trip I-round_trip O O B-fromloc.city_name O B-toloc.city_name O B-depart_date.day_name	atis_flight
show me flights from columbus to chicago first class that leave before 10 am	O O O O B-fromloc.city_name O B-toloc.city_name B-class_type I-class_type O O B-depart_time.time_relative B-depart_time.time I-depart_time.time	atis_flight
show me the cheapest round trip between st. petersburg and detroit that arrives before 7 pm	O O O B-cost_relative B-round_trip I-round_trip O B-fromloc.city_name I-fromloc.city_name O B-toloc.city_name O O B-arrive_time.time_relative B-arrive_time.time I-arrive_time.time	atis_flight
show me nonstop flights from kansas city to phoenix	O O B-flight_stop O O B-fromloc.city_name I-fromloc.city_name O B-toloc.city_name	atis_flight
what is airline wn	O O O B-airline_code	atis_airline
show me the cheapest first class round trip from new york to miami	O O O B-cost_relative B-class_type I-class_type B-round_trip I-round_trip O B-fromloc.city_name I-fromloc.city_name O B-toloc.city_name	atis_flight
now show me all the round trips from new york to miami	O O O O O B-round_trip I-round_trip O B-fromloc.city_name I-fromloc.city_name O B-toloc.city_name	atis_flight
show me the cheapest one way flight from san francisco to houston	O O O B-cost_relative B-round_trip I-round_trip O O B-fromloc.city_name I-fromloc.city_name O B-toloc.city_name	atis_flight
now show me the cheapest one way flight from houston to boston	O O O O B-cost_relative B-round_trip I-round_trip O O B-fromloc.city_name O B-toloc.city_name	atis_flight
show me the cheapest round trip fares from houston to boston	O O O B-cost_relative B-round_trip I-round_trip O O B-fromloc.city_name O B-toloc.city_name	atis_airfare
show me the cheapest round trip fares from san francisco to houston	O O O B-cost_relative B-round_trip I-round_trip O O B-fromloc.city_name I-fromloc.city_name O B-toloc.city_name	atis_airfare
show me the cheapest round trip fare from san francisco to houston on february twenty eighth 1994	O O O B-cost_relative B-round_trip I-round_trip O O B-fromloc.city_name I-fromloc.city_name O B-toloc.city_name O B-depart_date.month_name B-depart_date.day_number I-depart_date.day_number B-depart_date.year	atis_airfare
show me the cheapest one way fare from san francisco to houston on february twenty eighth 1994	O O O B-cost_relative B-round_trip I-round_trip O O B-fromloc.city_name I-fromloc.city_name O B-toloc.city_name O B-depart_date.month_name B-depart_date.day_number I-depart_date.day_number B-depart_date.year	atis_airfare
now show me ground transportation in houston on monday afternoon	O O O O O O B-city_name O B-day_name B-period_of_day	atis_ground_service
now show me one way flights from houston to boston	O O O B-round_trip I-round_trip O O B-fromloc.city_name O B-toloc.city_name	atis_flight
and now show me ground transportation that i could get in boston late night	O O O O O O O O O O O B-city_name B-period_of_day B-period_of_day	atis_ground_service
show me airlines that have flights between toronto and detroit between detroit and st. louis and between st. louis and toronto	O O O O O O O B-fromloc.city_name O B-toloc.city_name O B-fromloc.city_name O B-toloc.city_name I-toloc.city_name O O B-fromloc.city_name I-fromloc.city_name O B-toloc.city_name	atis_airline
show me round trip fares from toronto to detroit on delta northwest us air and united airlines	O O B-round_trip I-round_trip O O B-fromloc.city_name O B-toloc.city_name O B-airline_name B-airline_name B-airline_name I-airline_name O B-airline_name I-airline_name	atis_airfare
show me flights between detroit and st. louis on delta northwest us air and united airlines	O O O O B-fromloc.city_name O B-toloc.city_name I-toloc.city_name O B-airline_name B-airline_name B-airline_name I-airline_name O B-airline_name I-airline_name	atis_flight
show me flights from montreal to orlando and long beach	O O O O B-fromloc.city_name O B-toloc.city_name O B-toloc.city_name I-toloc.city_name	atis_flight
show me flights from montreal to orlando	O O O O B-fromloc.city_name O B-toloc.city_name	atis_flight
i need a flight on friday afternoon in june from new york to cleveland	O O O O O B-depart_date.day_name B-depart_time.period_of_day O B-depart_date.month_name O B-fromloc.city_name I-fromloc.city_name O B-toloc.city_name	atis_flight
i need a flight from new york to los angeles on saturday evening on us air	O O O O O B-fromloc.city_name I-fromloc.city_name O B-toloc.city_name I-toloc.city_name O B-depart_date.day_name B-depart_time.period_of_day O B-airline_name I-airline_name	atis_flight
i'd like a red eye flight from new york to los angeles on saturday evening on us air	O O O B-flight_mod I-flight_mod O O B-fromloc.city_name I-fromloc.city_name O B-toloc.city_name I-toloc.city_name O B-depart_date.day_name B-depart_time.period_of_day O B-airline_name I-airline_name	atis_flight
i'd like a flight from new york to los angeles on saturday morning on us air	O O O O O B-fromloc.city_name I-fromloc.city_name O B-toloc.city_name I-toloc.city_name O B-depart_date.day_name B-depart_time.period_of_day O B-airline_name I-airline_name	atis_flight
i need a flight from san francisco to milwaukee on monday morning	O O O O O B-fromloc.city_name I-fromloc.city_name O B-toloc.city_name O B-depart_date.day_name B-depart_time.period_of_day	atis_flight
what does ua mean	O O B-airline_code O	atis_abbreviation
i need a flight from milwaukee to washington dc on monday night	O O O O O B-fromloc.city_name O B-toloc.city_name B-toloc.state_code O B-depart_date.day_name B-depart_time.period_of_day	atis_flight
how about flights from milwaukee to washington dc on tuesday mornings	O O O O B-fromloc.city_name O B-toloc.city_name B-toloc.state_code O B-depart_date.day_name B-depart_time.period_of_day	atis_flight
what meals are there on flight 382 from milwaukee to washington dc on tuesday morning	O B-meal O O O O B-flight_number O B-fromloc.city_name O B-toloc.city_name B-toloc.state_code O B-depart_date.day_name B-depart_time.period_of_day	atis_meal
i'll need to rent a car in washington dc	O O O O O B-transport_type O B-city_name B-state_code	atis_ground_service
can i get a flight on tuesday night from washington dc to oakland	O O O O O O B-depart_date.day_name B-depart_time.period_of_day O B-fromloc.city_name B-fromloc.state_code O B-toloc.city_name	atis_flight
how about from dc to oakland on wednesday morning	O O O B-fromloc.state_code O B-toloc.city_name O B-depart_date.day_name B-depart_time.period_of_day	atis_flight
how much does it cost to fly on twa from columbus to milwaukee	O O O O O O O O B-airline_code O B-fromloc.city_name O B-toloc.city_name	atis_airfare
what does q mean	O O B-fare_basis_code O	atis_abbreviation
how much does it cost to fly from columbus to st. louis round trip on twa	O O O O O O O O B-fromloc.city_name O B-toloc.city_name I-toloc.city_name B-round_trip I-round_trip O B-airline_code	atis_airfare
what's the cheapest flight from columbus to st. louis round trip on twa	O O B-cost_relative O O B-fromloc.city_name O B-toloc.city_name I-toloc.city_name B-round_trip I-round_trip O B-airline_code	atis_flight
what's the cheapest round trip flight on twa from columbus to st. paul	O O B-cost_relative B-round_trip I-round_trip O O B-airline_code O B-fromloc.city_name O B-toloc.city_name I-toloc.city_name	atis_flight
i want to fly from milwaukee to los angeles	O O O O O B-fromloc.city_name O B-toloc.city_name I-toloc.city_name	atis_flight
can i get the shortest flight from milwaukee to orlando	O O O O B-flight_mod O O B-fromloc.city_name O B-toloc.city_name	atis_flight
what is the shortest flight from milwaukee to long beach	O O O B-flight_mod O O B-fromloc.city_name O B-toloc.city_name I-toloc.city_name	atis_flight
what does m mean	O O B-fare_basis_code O	atis_abbreviation
what does ap 57 mean	O O B-restriction_code I-restriction_code O	atis_abbreviation
what is the shortest flight from milwaukee to st. petersburg	O O O B-flight_mod O O B-fromloc.city_name O B-toloc.city_name I-toloc.city_name	atis_flight
what is the shortest flight from milwaukee to long beach	O O O B-flight_mod O O B-fromloc.city_name O B-toloc.city_name I-toloc.city_name	atis_flight
what is the shortest flight from milwaukee to san diego	O O O B-flight_mod O O B-fromloc.city_name O B-toloc.city_name I-toloc.city_name	atis_flight
what does ap 20 mean	O O B-restriction_code I-restriction_code O	atis_abbreviation
can i get a flight today from san francisco to detroit michigan	O O O O O B-depart_date.today_relative O B-fromloc.city_name I-fromloc.city_name O B-toloc.city_name B-toloc.state_name	atis_flight
what's the cheapest flight from san francisco to detroit today	O O B-cost_relative O O B-fromloc.city_name I-fromloc.city_name O B-toloc.city_name B-depart_date.today_relative	atis_flight
i want to fly from san francisco to milwaukee and from milwaukee to denver	O O O O O B-fromloc.city_name I-fromloc.city_name O B-toloc.city_name O O B-fromloc.city_name O B-toloc.city_name	atis_flight
what's the cheapest flight from san francisco to milwaukee	O O B-cost_relative O O B-fromloc.city_name I-fromloc.city_name O B-toloc.city_name	atis_flight
i need to rent a car in milwaukee	O O O O O B-transport_type O B-city_name	atis_ground_service
what's the cheapest flight tomorrow from milwaukee to denver	O O B-cost_relative O B-depart_date.today_relative O B-fromloc.city_name O B-toloc.city_name	atis_flight
what ground transportation is available at denver	O O O O O O B-city_name	atis_ground_service
what's the cheapest flight from san francisco to denver	O O B-cost_relative O O B-fromloc.city_name I-fromloc.city_name O B-toloc.city_name	atis_flight
what flights leave from cleveland and go to dallas	O O O O B-fromloc.city_name O O O B-toloc.city_name	atis_flight
show me all nonstop flights from st. petersburg to charlotte	O O O B-flight_stop O O B-fromloc.city_name I-fromloc.city_name O B-toloc.city_name	atis_flight
what airline is us	O O O B-airline_code	atis_airline
show me flights between toronto and san diego	O O O O B-fromloc.city_name O B-toloc.city_name I-toloc.city_name	atis_flight
what is phl	O O B-airport_code	atis_abbreviation
what is mci	O O B-airport_code	atis_abbreviation
show me the flights between oakland and salt lake city	O O O O O B-fromloc.city_name O B-toloc.city_name I-toloc.city_name I-toloc.city_name	atis_flight
what does not sa mean	O O B-mod B-days_code O	atis_abbreviation
what is the earliest daily flight between oakland and salt lake city	O O O B-flight_mod B-flight_days O O B-fromloc.city_name O B-toloc.city_name I-toloc.city_name I-toloc.city_name	atis_flight
what airline is dl	O O O B-airline_code	atis_airline
what is the latest daily flight between oakland and salt lake city	O O O B-flight_mod B-flight_days O O B-fromloc.city_name O B-toloc.city_name I-toloc.city_name I-toloc.city_name	atis_flight
show me the flights between los angeles and dallas	O O O O O B-fromloc.city_name I-fromloc.city_name O B-toloc.city_name	atis_flight
what ground transportation is available from dallas fort worth airport to downtown dallas	O O O O O O B-airport_name I-airport_name I-airport_name I-airport_name O O B-city_name	atis_ground_service
how many passengers can an l1011 aircraft hold	O O O O O B-aircraft_code O O	atis_capacity
what is the seating capacity of a dc9	O O O O O O O B-aircraft_code	atis_capacity
what are the flights between dallas and phoenix	O O O O O B-fromloc.city_name O B-toloc.city_name	atis_flight
what ground transportation is available between phoenix airport and downtown phoenix	O O O O O O B-airport_name I-airport_name O O B-city_name	atis_ground_service
what is the seating capacity for the aircraft m80	O O O O O O O O B-aircraft_code	atis_capacity
are there any flights between dallas and phoenix using a dc10 aircraft	O O O O O B-fromloc.city_name O B-toloc.city_name O O B-aircraft_code O	atis_flight
what airline is aa	O O O B-airline_code	atis_airline
show me the flights between milwaukee and indiana	O O O O O B-fromloc.city_name O B-toloc.state_name	atis_flight
what are the flights between milwaukee and pittsburgh	O O O O O B-fromloc.city_name O B-toloc.city_name	atis_flight
what ground transportation is available between pittsburgh airport and downtown pittsburgh	O O O O O O B-airport_name I-airport_name O O B-city_name	atis_ground_service
show me the flights between pittsburgh and washington dc	O O O O O B-fromloc.city_name O B-toloc.city_name B-toloc.state_code	atis_flight
what ground transportation is available between dca and downtown washington	O O O O O O B-airport_code O O B-city_name	atis_ground_service
what are the flights between dca and milwaukee	O O O O O B-airport_code O B-city_name	atis_flight
what ground transportation is available between milwaukee airport and downtown milwaukee	O O O O O O B-airport_name I-airport_name O O B-city_name	atis_ground_service
determine the type of aircraft used on a flight from cleveland to dallas that leaves before noon	O O O O O O O O O O B-fromloc.city_name O B-toloc.city_name O O B-depart_time.time_relative B-depart_time.period_of_day	atis_aircraft
find a flight between st. petersburg and charlotte the flight should leave in the afternoon and arrive as soon after 5 pm as possible it should be a nonstop flight	O O O O B-fromloc.city_name I-fromloc.city_name O B-toloc.city_name O O O O O O B-depart_time.period_of_day O O O O B-arrive_time.time_relative B-arrive_time.time I-arrive_time.time O O O O O O B-flight_stop O	atis_flight
list a flight on delta airlines from toronto to san diego	O O O O B-airline_name I-airline_name O B-fromloc.city_name O B-toloc.city_name I-toloc.city_name	atis_flight
list a flight on american airlines from toronto to san diego	O O O O B-airline_name I-airline_name O B-fromloc.city_name O B-toloc.city_name I-toloc.city_name	atis_flight
list a flight from toronto to san diego	O O O O B-fromloc.city_name O B-toloc.city_name I-toloc.city_name	atis_flight
list flights from oakland to salt lake city leaving after 1700 wednesday	O O O B-fromloc.city_name O B-toloc.city_name I-toloc.city_name I-toloc.city_name O B-depart_time.time_relative B-depart_time.time B-depart_date.day_name	atis_flight
list flights from oakland to salt lake city leaving after midnight thursday	O O O B-fromloc.city_name O B-toloc.city_name I-toloc.city_name I-toloc.city_name O B-depart_time.time_relative B-depart_time.period_of_day B-depart_date.day_name	atis_flight
list flights between phoenix and las vegas	O O O B-fromloc.city_name O B-toloc.city_name I-toloc.city_name	atis_flight
list flights from las vegas to denver	O O O B-fromloc.city_name I-fromloc.city_name O B-toloc.city_name	atis_flight
list flights from milwaukee to washington dc before 1200	O O O B-fromloc.city_name O B-toloc.city_name B-toloc.state_code B-depart_time.time_relative B-depart_time.time	atis_flight
list flights from washington dc to pittsburgh leaving after 1800	O O O B-fromloc.city_name B-fromloc.state_code O B-toloc.city_name O B-depart_time.time_relative B-depart_time.time	atis_flight
list flights from washington dc to pittsburgh	O O O B-fromloc.city_name B-fromloc.state_code O B-toloc.city_name	atis_flight
list flights between pittsburgh and milwaukee	O O O B-fromloc.city_name O B-toloc.city_name	atis_flight
i'd like a flight to san diego from washington dc	O O O O O B-toloc.city_name I-toloc.city_name O B-fromloc.city_name B-fromloc.state_code	atis_flight
i'd like to fly from cleveland to dallas	O O O O O B-fromloc.city_name O B-toloc.city_name	atis_flight
i want to fly from washington dc to phoenix arizona	O O O O O B-fromloc.city_name B-fromloc.state_code O B-toloc.city_name B-toloc.state_name	atis_flight
i need a flight from phoenix to atlanta	O O O O O B-fromloc.city_name O B-toloc.city_name	atis_flight
i would like to fly from atlanta to san diego	O O O O O O B-fromloc.city_name O B-toloc.city_name I-toloc.city_name	atis_flight
i would like to fly from san diego to seattle	O O O O O O B-fromloc.city_name I-fromloc.city_name O B-toloc.city_name	atis_flight
i would like to fly from orlando to kansas city	O O O O O O B-fromloc.city_name O B-toloc.city_name I-toloc.city_name	atis_flight
i need a flight from kansas city to minneapolis	O O O O O B-fromloc.city_name I-fromloc.city_name O B-toloc.city_name	atis_flight
i need a flight from san diego to washington dc	O O O O O B-fromloc.city_name I-fromloc.city_name O B-toloc.city_name B-toloc.state_code	atis_flight
i need a flight from washington dc to san diego	O O O O O B-fromloc.city_name B-fromloc.state_code O B-toloc.city_name I-toloc.city_name	atis_flight
i need a round trip flight from san diego to washington dc and the fares	O O O B-round_trip I-round_trip O O B-fromloc.city_name I-fromloc.city_name O B-toloc.city_name B-toloc.state_code O O O	atis_flight#atis_airfare
i need a round trip from atlanta to washington dc and the fares leaving in the morning	O O O B-round_trip I-round_trip O B-fromloc.city_name O B-toloc.city_name B-toloc.state_code O O O O O O B-depart_time.period_of_day	atis_flight#atis_airfare
i need a round trip from phoenix to washington dc and the fare leaving in the morning	O O O B-round_trip I-round_trip O B-fromloc.city_name O B-toloc.city_name B-toloc.state_code O O O O O O B-depart_time.period_of_day	atis_flight#atis_airfare
what is the lowest fare for a flight from washington dc to boston	O O O B-cost_relative O O O O O B-fromloc.city_name B-fromloc.state_code O B-toloc.city_name	atis_airfare
what is the lowest fare from washington dc to montreal	O O O B-cost_relative O O B-fromloc.city_name B-fromloc.state_code O B-toloc.city_name	atis_airfare
what is the lowest fare from toronto to washington dc	O O O B-cost_relative O O B-fromloc.city_name O B-toloc.city_name B-toloc.state_code	atis_airfare
i want a flight from montreal to washington dc	O O O O O B-fromloc.city_name O B-toloc.city_name B-toloc.state_code	atis_flight
i want a flight from nashville to seattle that arrives no later than 3 pm	O O O O O B-fromloc.city_name O B-toloc.city_name O O B-arrive_time.time_relative I-arrive_time.time_relative I-arrive_time.time_relative B-arrive_time.time I-arrive_time.time	atis_flight
i want a flight from memphis to seattle that arrives no later than 3 pm	O O O O O B-fromloc.city_name O B-toloc.city_name O O B-arrive_time.time_relative I-arrive_time.time_relative I-arrive_time.time_relative B-arrive_time.time I-arrive_time.time	atis_flight
i need a flight from indianapolis to seattle arriving in seattle at 1205 pm	O O O O O B-fromloc.city_name O B-toloc.city_name O O B-toloc.city_name O B-arrive_time.time I-arrive_time.time	atis_flight
i want a flight round trip from memphis to seattle	O O O O B-round_trip I-round_trip O B-fromloc.city_name O B-toloc.city_name	atis_flight
i want to fly from nashville to seattle and i want the cheapest fare round trip	O O O O O B-fromloc.city_name O B-toloc.city_name O O O O B-cost_relative O B-round_trip I-round_trip	atis_flight
i want to fly from memphis to seattle round trip with the cheapest fare	O O O O O B-fromloc.city_name O B-toloc.city_name B-round_trip I-round_trip O O B-cost_relative O	atis_flight
i want to fly from indianapolis to seattle round trip with the cheapest fare	O O O O O B-fromloc.city_name O B-toloc.city_name B-round_trip I-round_trip O O B-cost_relative O	atis_flight
please list flights from orlando to philadelphia	O O O O B-fromloc.city_name O B-toloc.city_name	atis_flight
please list flights from san francisco to charlotte	O O O O B-fromloc.city_name I-fromloc.city_name O B-toloc.city_name	atis_flight
please list flights from milwaukee to philadelphia	O O O O B-fromloc.city_name O B-toloc.city_name	atis_flight
please list flights from philadelphia to san francisco	O O O O B-fromloc.city_name O B-toloc.city_name I-toloc.city_name	atis_flight
please show ground transportation to milwaukee	O O O O O B-city_name	atis_ground_service
please list flights from san francisco to milwaukee	O O O O B-fromloc.city_name I-fromloc.city_name O B-toloc.city_name	atis_flight
list flights from houston to denver	O O O B-fromloc.city_name O B-toloc.city_name	atis_flight
list flights from houston to phoenix	O O O B-fromloc.city_name O B-toloc.city_name	atis_flight
list flights from phoenix to houston	O O O B-fromloc.city_name O B-toloc.city_name	atis_flight
list flights from newark to houston	O O O B-fromloc.city_name O B-toloc.city_name	atis_flight
show flights from denver to houston	O O O B-fromloc.city_name O B-toloc.city_name	atis_flight
show flights from st. petersburg to charlotte	O O O B-fromloc.city_name I-fromloc.city_name O B-toloc.city_name	atis_flight
show flights from orlando to kansas city	O O O B-fromloc.city_name O B-toloc.city_name I-toloc.city_name	atis_flight
show flights from kansas city to minneapolis	O O O B-fromloc.city_name I-fromloc.city_name O B-toloc.city_name	atis_flight
show flights from kansas city to orlando	O O O B-fromloc.city_name I-fromloc.city_name O B-toloc.city_name	atis_flight
show flights from minneapolis to kansas city	O O O B-fromloc.city_name O B-toloc.city_name I-toloc.city_name	atis_flight
show flights from kansas city to orlando	O O O B-fromloc.city_name I-fromloc.city_name O B-toloc.city_name	atis_flight
list flights from washington dc to boston	O O O B-fromloc.city_name B-fromloc.state_code O B-toloc.city_name	atis_flight
list fares from washington dc to montreal	O O O B-fromloc.city_name B-fromloc.state_code O B-toloc.city_name	atis_airfare
list flights from washington dc to montreal	O O O B-fromloc.city_name B-fromloc.state_code O B-toloc.city_name	atis_flight
list fares from washington dc to toronto that should be good	O O O B-fromloc.city_name B-fromloc.state_code O B-toloc.city_name O O O O	atis_airfare
list fares from washington dc to boston	O O O B-fromloc.city_name B-fromloc.state_code O B-toloc.city_name	atis_airfare
list flights from washington dc to montreal	O O O B-fromloc.city_name B-fromloc.state_code O B-toloc.city_name	atis_flight
list flights from washington dc to toronto	O O O B-fromloc.city_name B-fromloc.state_code O B-toloc.city_name	atis_flight
list flights from toronto to washington dc	O O O B-fromloc.city_name O B-toloc.city_name B-toloc.state_code	atis_flight
list flights from oakland to salt lake city	O O O B-fromloc.city_name O B-toloc.city_name I-toloc.city_name I-toloc.city_name	atis_flight
what flights go from dallas to phoenix	O O O O B-fromloc.city_name O B-toloc.city_name	atis_flight
what flights go from phoenix to salt lake city	O O O O B-fromloc.city_name O B-toloc.city_name I-toloc.city_name I-toloc.city_name	atis_flight
i need an early flight from milwaukee to denver	O O O B-flight_mod O O B-fromloc.city_name O B-toloc.city_name	atis_flight
what types of ground transportation are available in denver	O O O O O O O O B-city_name	atis_ground_service
what flights go from denver to st. louis on tuesday morning	O O O O B-fromloc.city_name O B-toloc.city_name I-toloc.city_name O B-depart_date.day_name B-depart_time.period_of_day	atis_flight
is ground transportation available in st. louis	O O O O O B-city_name I-city_name	atis_ground_service
i need to fly from st. louis to milwaukee on wednesday afternoon	O O O O O B-fromloc.city_name I-fromloc.city_name O B-toloc.city_name O B-depart_date.day_name B-depart_time.period_of_day	atis_flight
flights from washington to seattle	O O B-fromloc.city_name O B-toloc.city_name	atis_flight
flights from atlanta to seattle	O O B-fromloc.city_name O B-toloc.city_name	atis_flight
flights from san diego to seattle	O O B-fromloc.city_name I-fromloc.city_name O B-toloc.city_name	atis_flight
i would like flight information from phoenix to denver	O O O O O O B-fromloc.city_name O B-toloc.city_name	atis_flight
could i have flight information on flights from salt lake city to phoenix please	O O O O O O O O B-fromloc.city_name I-fromloc.city_name I-fromloc.city_name O B-toloc.city_name O	atis_flight
could i have flight information on flights from pittsburgh to phoenix please	O O O O O O O O B-fromloc.city_name O B-toloc.city_name O	atis_flight
i would like information on flights leaving from washington dc to denver	O O O O O O O O B-fromloc.city_name B-fromloc.state_code O B-toloc.city_name	atis_flight
i need information on flights from washington to boston that leave on a saturday	O O O O O O B-fromloc.city_name O B-toloc.city_name O O O O B-depart_date.day_name	atis_flight
i need the flights from washington to montreal on a saturday	O O O O O B-fromloc.city_name O B-toloc.city_name O O B-depart_date.day_name	atis_flight
i need the fares on flights from washington to toronto on a saturday	O O O O O O O B-fromloc.city_name O B-toloc.city_name O O B-depart_date.day_name	atis_airfare
i want to go from boston to washington on a saturday	O O O O O B-fromloc.city_name O B-toloc.city_name O O B-depart_date.day_name	atis_flight
i need a flight from cleveland to dallas that leaves before noon see if too much information	O O O O O B-fromloc.city_name O B-toloc.city_name O O B-depart_time.time_relative B-depart_time.time O O O O O	atis_flight
get fares from washington to boston	O O O B-fromloc.city_name O B-toloc.city_name	atis_airfare
get saturday fares from washington to boston	O B-depart_date.day_name O O B-fromloc.city_name O B-toloc.city_name	atis_airfare
get fares from washington to montreal	O O O B-fromloc.city_name O B-toloc.city_name	atis_airfare
get saturday fares from washington to montreal	O B-depart_date.day_name O O B-fromloc.city_name O B-toloc.city_name	atis_airfare
get saturday fares from washington to toronto	O B-depart_date.day_name O O B-fromloc.city_name O B-toloc.city_name	atis_airfare
get the saturday fare from washington to toronto	O O B-depart_date.day_name O O B-fromloc.city_name O B-toloc.city_name	atis_airfare
list saturday flights from washington to boston	O B-depart_date.day_name O O B-fromloc.city_name O B-toloc.city_name	atis_flight
list saturday flights from boston to washington	O B-depart_date.day_name O O B-fromloc.city_name O B-toloc.city_name	atis_flight
get flights from milwaukee to dtw	O O O B-fromloc.city_name O B-toloc.airport_code	atis_flight
list flights from milwaukee to detroit	O O O B-fromloc.city_name O B-toloc.city_name	atis_flight
get flights from detroit to toronto	O O O B-fromloc.city_name O B-toloc.city_name	atis_flight
get flights from toronto to milwaukee	O O O B-fromloc.city_name O B-toloc.city_name	atis_flight
get last flight from oakland to salt lake city on wednesday or first flight from oakland to salt lake city on thursday	O B-flight_mod O O B-fromloc.city_name O B-toloc.city_name I-toloc.city_name I-toloc.city_name O B-depart_date.day_name B-or B-flight_mod O O B-fromloc.city_name O B-toloc.city_name I-toloc.city_name I-toloc.city_name O B-depart_date.day_name	atis_flight
get first flight from oakland to salt lake city on thursday	O B-flight_mod O O B-fromloc.city_name O B-toloc.city_name I-toloc.city_name I-toloc.city_name O B-depart_date.day_name	atis_flight
get last flight from oakland to salt lake city on wednesday	O B-flight_mod O O B-fromloc.city_name O B-toloc.city_name I-toloc.city_name I-toloc.city_name O B-depart_date.day_name	atis_flight
list last wednesday flight from oakland to salt lake city	O B-flight_mod B-depart_date.day_name O O B-fromloc.city_name O B-toloc.city_name I-toloc.city_name I-toloc.city_name	atis_flight
get flight from toronto to san diego stopping at dtw	O O O B-fromloc.city_name O B-toloc.city_name I-toloc.city_name O O B-stoploc.airport_code	atis_flight
get flights between st. petersburg and charlotte	O O O B-fromloc.city_name I-fromloc.city_name O B-toloc.city_name	atis_flight
i need a flight from milwaukee to indianapolis leaving monday before 9 am	O O O O O B-fromloc.city_name O B-toloc.city_name O B-depart_date.day_name B-depart_time.time_relative B-depart_time.time I-depart_time.time	atis_flight
i need a flight departing from milwaukee to indianapolis leaving monday before 8 am	O O O O O O B-fromloc.city_name O B-toloc.city_name O B-depart_date.day_name B-depart_time.time_relative B-depart_time.time I-depart_time.time	atis_flight
is there ground transportation available at the indianapolis airport	O O O O O O O B-airport_name I-airport_name	atis_ground_service
i need flight information for a flight departing from indianapolis to cleveland departing tuesday at noon	O O O O O O O O O B-fromloc.city_name O B-toloc.city_name O B-depart_date.day_name O B-depart_time.period_of_day	atis_flight
i need flight information for a flight departing from cleveland to milwaukee wednesday after 6 pm	O O O O O O O O O B-fromloc.city_name O B-toloc.city_name B-depart_date.day_name B-depart_time.time_relative B-depart_time.time I-depart_time.time	atis_flight
i need flight information for flights departing from cleveland going back to milwaukee wednesday after 5 pm	O O O O O O O O B-fromloc.city_name O O O B-toloc.city_name B-depart_date.day_name B-depart_time.time_relative B-depart_time.time I-depart_time.time	atis_flight
i need flight information for flights departing from cleveland to milwaukee on wednesday after 5 pm	O O O O O O O O B-fromloc.city_name O B-toloc.city_name O B-depart_date.day_name B-depart_time.time_relative B-depart_time.time I-depart_time.time	atis_flight
i need flight information for flights departing from cleveland to milwaukee on wednesday after 5 pm	O O O O O O O O B-fromloc.city_name O B-toloc.city_name O B-depart_date.day_name B-depart_time.time_relative B-depart_time.time I-depart_time.time	atis_flight
i need a flight from denver to salt lake city on monday	O O O O O B-fromloc.city_name O B-toloc.city_name I-toloc.city_name I-toloc.city_name O B-depart_date.day_name	atis_flight
is there ground transportation available at the denver airport	O O O O O O O B-airport_name I-airport_name	atis_ground_service
i need flight and airline information for a flight from denver to salt lake city on monday departing after 5 pm	O O O O O O O O O O B-fromloc.city_name O B-toloc.city_name I-toloc.city_name I-toloc.city_name O B-depart_date.day_name O B-depart_time.time_relative B-depart_time.time I-depart_time.time	atis_flight#atis_airline
is there ground transportation available at the salt lake city airport	O O O O O O O B-airport_name I-airport_name I-airport_name I-airport_name	atis_ground_service
i need a flight from salt lake city to phoenix departing wednesday after 5 pm	O O O O O B-fromloc.city_name I-fromloc.city_name I-fromloc.city_name O B-toloc.city_name O B-depart_date.day_name B-depart_time.time_relative B-depart_time.time I-depart_time.time	atis_flight
is there ground transportation available at the phoenix airport	O O O O O O O B-airport_name I-airport_name	atis_ground_service
i need a flight from oakland to salt lake city on wednesday departing after 6 pm	O O O O O B-fromloc.city_name O B-toloc.city_name I-toloc.city_name I-toloc.city_name O B-depart_date.day_name O B-depart_time.time_relative B-depart_time.time I-depart_time.time	atis_flight
i need flight and fare information for thursday departing prior to 9 am from oakland going to salt lake city	O O O O O O O B-depart_date.day_name O B-depart_time.time_relative I-depart_time.time_relative B-depart_time.time I-depart_time.time O B-fromloc.city_name O O B-toloc.city_name I-toloc.city_name I-toloc.city_name	atis_flight#atis_airfare
i need flight and fare information departing from oakland to salt lake city on thursday before 8 am	O O O O O O O O B-fromloc.city_name O B-toloc.city_name I-toloc.city_name I-toloc.city_name O B-depart_date.day_name B-depart_time.time_relative B-depart_time.time I-depart_time.time	atis_flight#atis_airfare
i need flight numbers and airlines for flights departing from oakland to salt lake city on thursday departing before 8 am	O O O O O O O O O O B-fromloc.city_name O B-toloc.city_name I-toloc.city_name I-toloc.city_name O B-depart_date.day_name O B-depart_time.time_relative B-depart_time.time I-depart_time.time	atis_flight_no#atis_airline
i need flight numbers for those flights departing on thursday before 8 am from oakland going to salt lake city	O O O O O O O O O B-depart_date.day_name B-depart_time.time_relative B-depart_time.time I-depart_time.time O B-fromloc.city_name O O B-toloc.city_name I-toloc.city_name I-toloc.city_name	atis_flight_no
list airports in arizona nevada and california please	O O O B-state_name I-state_name O B-state_name O	atis_airport
list california nevada arizona airports	O B-state_name B-state_name B-state_name O	atis_airport
list the arizona airport	O O B-state_name O	atis_airport
list california airports	O B-state_name O	atis_airport
list flights from las vegas to phoenix	O O O B-fromloc.city_name I-fromloc.city_name O B-toloc.city_name	atis_flight
list california airports	O B-state_name O	atis_airport
list airports	O O	atis_airport
list wednesday night flights from oakland to salt lake city	O B-depart_date.day_name B-depart_time.period_of_day O O B-fromloc.city_name O B-toloc.city_name I-toloc.city_name I-toloc.city_name	atis_flight
list flights from oakland to salt lake city before 6 am thursday morning	O O O B-fromloc.city_name O B-toloc.city_name I-toloc.city_name I-toloc.city_name B-depart_time.time_relative B-depart_time.time I-depart_time.time B-depart_date.day_name B-depart_time.period_of_day	atis_flight
which airlines fly between toronto and san diego	O O O O B-fromloc.city_name O B-toloc.city_name I-toloc.city_name	atis_airline
please list afternoon flights between st. petersburg and charlotte	O O B-depart_time.period_of_day O O B-fromloc.city_name I-fromloc.city_name O B-toloc.city_name	atis_flight
what is tpa	O O B-airport_code	atis_abbreviation
what are the flights from cleveland to dallas	O O O O O B-fromloc.city_name O B-toloc.city_name	atis_flight
please list only the flights from cleveland to dallas that leave before noon	O O O O O O B-fromloc.city_name O B-toloc.city_name O O B-depart_time.time_relative B-depart_time.period_of_day	atis_flight
what type of aircraft are flying from cleveland to dallas before noon	O O O O O O O B-fromloc.city_name O B-toloc.city_name B-depart_time.time_relative B-depart_time.period_of_day	atis_aircraft
i need information on flights from indianapolis to seattle	O O O O O O B-fromloc.city_name O B-toloc.city_name	atis_flight
i need a flight from memphis to seattle	O O O O O B-fromloc.city_name O B-toloc.city_name	atis_flight
i need a ticket from nashville to seattle	O O O O O B-fromloc.city_name O B-toloc.city_name	atis_airfare
i need a ticket from nashville tennessee to seattle	O O O O O B-fromloc.city_name B-fromloc.state_name O B-toloc.city_name	atis_airfare
i need flight information from milwaukee to tampa	O O O O O B-fromloc.city_name O B-toloc.city_name	atis_flight
i need to rent a car at tampa	O O O O O B-transport_type O B-city_name	atis_ground_service
i need a daily flight from st. louis to milwaukee	O O O B-flight_days O O B-fromloc.city_name I-fromloc.city_name O B-toloc.city_name	atis_flight
i need flights departing from oakland and arriving salt lake city	O O O O O B-fromloc.city_name O O B-toloc.city_name I-toloc.city_name I-toloc.city_name	atis_flight
i need information on flights from toronto to san diego	O O O O O O B-fromloc.city_name O B-toloc.city_name I-toloc.city_name	atis_flight
i need information on flights from toronto to san diego	O O O O O O B-fromloc.city_name O B-toloc.city_name I-toloc.city_name	atis_flight
i want a flight from toronto to san diego	O O O O O B-fromloc.city_name O B-toloc.city_name I-toloc.city_name	atis_flight
i need information on flights between st. petersburg and charlotte	O O O O O O B-fromloc.city_name I-fromloc.city_name O B-toloc.city_name	atis_flight
i need the flight numbers of flights leaving from cleveland and arriving at dallas	O O O O O O O O O B-fromloc.city_name O O O B-toloc.city_name	atis_flight_no
which flights go from new york to miami and back	O O O O B-fromloc.city_name I-fromloc.city_name O B-toloc.city_name O O	atis_flight
what does fare code qo mean	O O O O B-fare_basis_code O	atis_abbreviation
show me flights from milwaukee to orlando one way	O O O O B-fromloc.city_name O B-toloc.city_name B-round_trip I-round_trip	atis_flight
what the abbreviation us stand for	O O O B-airline_code O O	atis_abbreviation
i'd like a one way ticket from milwaukee to orlando either wednesday evening or thursday morning	O O O B-round_trip I-round_trip O O B-fromloc.city_name O B-toloc.city_name O B-depart_date.day_name B-depart_time.period_of_day B-or B-depart_date.day_name B-depart_time.period_of_day	atis_airfare
show me flights from milwaukee to orlando	O O O O B-fromloc.city_name O B-toloc.city_name	atis_flight
what does fare code f mean	O O O O B-fare_basis_code O	atis_abbreviation
what does fare code h mean	O O O O B-fare_basis_code O	atis_abbreviation
what does fare code y mean	O O O O B-fare_basis_code O	atis_abbreviation
what are restrictions ap 57	O O O B-restriction_code I-restriction_code	atis_abbreviation
please show me first class flights from indianapolis to memphis one way leaving before 10 am	O O O B-class_type I-class_type O O B-fromloc.city_name O B-toloc.city_name B-round_trip I-round_trip O B-depart_time.time_relative B-depart_time.time I-depart_time.time	atis_flight
now show me all round trip flights from burbank to seattle that arrive before 7 pm in seattle	O O O O B-round_trip I-round_trip O O B-fromloc.city_name O B-toloc.city_name O O B-arrive_time.time_relative B-arrive_time.time I-arrive_time.time O B-toloc.city_name	atis_flight
round trip flights from orlando to montreal please	B-round_trip I-round_trip O O B-fromloc.city_name O B-toloc.city_name O	atis_flight
what airline is dl	O O O B-airline_code	atis_airline
show me all delta airlines flights from montreal to orlando	O O O B-airline_name I-airline_name O O B-fromloc.city_name O B-toloc.city_name	atis_flight
show me all flights from orlando to montreal please	O O O O O B-fromloc.city_name O B-toloc.city_name O	atis_flight
which airline is kw	O O O B-airline_code	atis_airline
please list all flights from new york to miami any any type of class	O O O O O B-fromloc.city_name I-fromloc.city_name O B-toloc.city_name O O O O O	atis_flight
what does fare code bh mean	O O O O B-fare_basis_code O	atis_abbreviation
show me a return flight from miami to jfk please	O O O B-round_trip O O B-fromloc.city_name O B-toloc.airport_code O	atis_flight
what does fare code bh mean	O O O O B-fare_basis_code O	atis_abbreviation
what does fare code bh mean	O O O O B-fare_basis_code O	atis_abbreviation
what does fare code bh mean	O O O O B-fare_basis_code O	atis_abbreviation
what does fare code bh mean	O O O O B-fare_basis_code O	atis_abbreviation
show me one way flights from milwaukee to orlando after 6 pm on wednesday	O O B-round_trip I-round_trip O O B-fromloc.city_name O B-toloc.city_name B-depart_time.time_relative B-depart_time.time I-depart_time.time O B-depart_date.day_name	atis_flight
show me the flights from indianapolis to memphis	O O O O O B-fromloc.city_name O B-toloc.city_name	atis_flight
show me round trip flights from burbank to seattle	O O B-round_trip I-round_trip O O B-fromloc.city_name O B-toloc.city_name	atis_flight
show me round trip flights from orlando to montreal	O O B-round_trip I-round_trip O O B-fromloc.city_name O B-toloc.city_name	atis_flight
show me nonstop flights from montreal to orlando	O O B-flight_stop O O B-fromloc.city_name O B-toloc.city_name	atis_flight
show me round trips between montreal and orlando	O O B-round_trip I-round_trip O B-fromloc.city_name O B-toloc.city_name	atis_flight
show me round trip flights from montreal to orlando	O O B-round_trip I-round_trip O O B-fromloc.city_name O B-toloc.city_name	atis_flight
show me the cheapest one way flights from montreal to orlando	O O O B-cost_relative B-round_trip I-round_trip O O B-fromloc.city_name O B-toloc.city_name	atis_flight
show me the cheapest one way flights from orlando to montreal	O O O B-cost_relative B-round_trip I-round_trip O O B-fromloc.city_name O B-toloc.city_name	atis_flight
show me the cheapest economy flights from miami to new york	O O O B-cost_relative B-economy O O B-fromloc.city_name O B-toloc.city_name I-toloc.city_name	atis_flight
kansas city to las vegas economy	B-fromloc.city_name I-fromloc.city_name O B-toloc.city_name I-toloc.city_name B-economy	atis_flight
kansas city to las vegas economy	B-fromloc.city_name I-fromloc.city_name O B-toloc.city_name I-toloc.city_name B-economy	atis_flight
what airline is hp	O O O B-airline_code	atis_airline
ground transportation in las vegas	O O O B-city_name I-city_name	atis_ground_service
ground transportation for las vegas	O O O B-city_name I-city_name	atis_ground_service
las vegas to baltimore economy	B-fromloc.city_name I-fromloc.city_name O B-toloc.city_name B-economy	atis_flight
las vegas to baltimore economy	B-fromloc.city_name I-fromloc.city_name O B-toloc.city_name B-economy	atis_flight
baltimore to kansas city economy	B-fromloc.city_name O B-toloc.city_name I-toloc.city_name B-economy	atis_flight
what airline is us	O O O B-airline_code	atis_airline
which airline is us	O O O B-airline_code	atis_airline
which airline is us	O O O B-airline_code	atis_airline
which airline is us	O O O B-airline_code	atis_airline
which airline is us	O O O B-airline_code	atis_airline
columbus to chicago one way before 10 am	B-fromloc.city_name O B-toloc.city_name B-round_trip I-round_trip B-depart_time.time_relative B-depart_time.time I-depart_time.time	atis_flight
what airline is hp	O O O B-airline_code	atis_airline
st. petersburg to detroit	B-fromloc.city_name I-fromloc.city_name O B-toloc.city_name	atis_flight
from milwaukee to orlando one way after 5 pm wednesday	O B-fromloc.city_name O B-toloc.city_name B-round_trip I-round_trip B-depart_time.time_relative B-depart_time.time I-depart_time.time B-depart_date.day_name	atis_flight
and from milwaukee to atlanta before 10 am daily	O O B-fromloc.city_name O B-toloc.city_name B-depart_time.time_relative B-depart_time.time I-depart_time.time B-flight_days	atis_flight
what airline is yx	O O O B-airline_code	atis_airline
show me all flights from san jose to phoenix	O O O O O B-fromloc.city_name I-fromloc.city_name O B-toloc.city_name	atis_flight
show me all flights from san jose to phoenix	O O O O O B-fromloc.city_name I-fromloc.city_name O B-toloc.city_name	atis_flight
what airline is hp	O O O B-airline_code	atis_airline
show me ground transportation in phoenix	O O O O O B-city_name	atis_ground_service
show me flights from phoenix to fort worth	O O O O B-fromloc.city_name O B-toloc.city_name I-toloc.city_name	atis_flight
show me ground transportation in fort worth	O O O O O B-city_name I-city_name	atis_ground_service
show me flights from fort worth to san jose	O O O O B-fromloc.city_name I-fromloc.city_name O B-toloc.city_name I-toloc.city_name	atis_flight
show me first class flights from new york to miami round trip	O O B-class_type I-class_type O O B-fromloc.city_name I-fromloc.city_name O B-toloc.city_name B-round_trip I-round_trip	atis_flight
show me first class flights from new york to miami round trip	O O B-class_type I-class_type O O B-fromloc.city_name I-fromloc.city_name O B-toloc.city_name B-round_trip I-round_trip	atis_flight
show me all round trip flights from new york to miami nonstop	O O O B-round_trip I-round_trip O O B-fromloc.city_name I-fromloc.city_name O B-toloc.city_name B-flight_stop	atis_flight
show me all round trip flights from miami to new york nonstop	O O O B-round_trip I-round_trip O O B-fromloc.city_name O B-toloc.city_name I-toloc.city_name B-flight_stop	atis_flight
show me one way flights from indianapolis to memphis before 10 am on any day	O O B-round_trip I-round_trip O O B-fromloc.city_name O B-toloc.city_name B-depart_time.time_relative B-depart_time.time I-depart_time.time O O O	atis_flight
what does fare code f mean	O O O O B-fare_basis_code O	atis_abbreviation
show me round trip flights from burbank to tacoma	O O B-round_trip I-round_trip O O B-fromloc.city_name O B-toloc.city_name	atis_flight
what does the restriction ap58 mean	O O O O B-restriction_code O	atis_abbreviation
what does fare code h mean	O O O O B-fare_basis_code O	atis_abbreviation
what airline is as	O O O B-airline_code	atis_airline
what airline is as	O O O B-airline_code	atis_airline
what airline is as	O O O B-airline_code	atis_airline
what airline is as as in sam	O O O B-airline_code O O O	atis_airline
show me nonstop flights from st. petersburg to toronto	O O B-flight_stop O O B-fromloc.city_name I-fromloc.city_name O B-toloc.city_name	atis_flight
show me nonstop flights from toronto to st. petersburg	O O B-flight_stop O O B-fromloc.city_name O B-toloc.city_name I-toloc.city_name	atis_flight
show me the nonstop flights and fares from toronto to st. petersburg	O O O B-flight_stop O O O O B-fromloc.city_name O B-toloc.city_name I-toloc.city_name	atis_flight#atis_airfare
show me the nonstop flights from toronto to st. petersburg	O O O B-flight_stop O O B-fromloc.city_name O B-toloc.city_name I-toloc.city_name	atis_flight
show me weekday flights from milwaukee to orlando one way	O O B-flight_mod O O B-fromloc.city_name O B-toloc.city_name B-round_trip I-round_trip	atis_flight
show me weekday flights from milwaukee to orlando one way	O O B-flight_mod O O B-fromloc.city_name O B-toloc.city_name B-round_trip I-round_trip	atis_flight
what airline is hp	O O O B-airline_code	atis_airline
list flights from chicago to san diego	O O O B-fromloc.city_name O B-toloc.city_name I-toloc.city_name	atis_flight
list flights from chicago to san diego	O O O B-fromloc.city_name O B-toloc.city_name I-toloc.city_name	atis_flight
list flights from kansas city to denver	O O O B-fromloc.city_name I-fromloc.city_name O B-toloc.city_name	atis_flight
list flights from denver to phoenix	O O O B-fromloc.city_name O B-toloc.city_name	atis_flight
list flights from phoenix to las vegas	O O O B-fromloc.city_name O B-toloc.city_name I-toloc.city_name	atis_flight
list flights from las vegas to san diego	O O O B-fromloc.city_name I-fromloc.city_name O B-toloc.city_name I-toloc.city_name	atis_flight
list flights from chicago to kansas city in the morning	O O O B-fromloc.city_name O B-toloc.city_name I-toloc.city_name O O B-depart_time.period_of_day	atis_flight
list flights from houston to san jose	O O O B-fromloc.city_name O B-toloc.city_name I-toloc.city_name	atis_flight
list flights from houston to milwaukee	O O O B-fromloc.city_name O B-toloc.city_name	atis_flight
list flights from milwaukee to san jose on wednesday	O O O B-fromloc.city_name O B-toloc.city_name I-toloc.city_name O B-depart_date.day_name	atis_flight
list flights from san jose to dallas on friday	O O O B-fromloc.city_name I-fromloc.city_name O B-toloc.city_name O B-depart_date.day_name	atis_flight
list flights from dallas to houston	O O O B-fromloc.city_name O B-toloc.city_name	atis_flight
list distance from airports to downtown in new york	O O O O O O O B-city_name I-city_name	atis_distance
list airports in new york	O O O B-city_name I-city_name	atis_airport
list airports in new york	O O O B-city_name I-city_name	atis_airport
list airports in la	O O O B-city_name	atis_airport
list airports	O O	atis_airport
list airports in la	O O O B-city_name	atis_airport
list airports in la	O O O B-city_name	atis_airport
list the airports in la	O O O O B-city_name	atis_airport
list la	O B-city_name	atis_city
list la	O B-city_name	atis_city
list flights from new york to la	O O O B-fromloc.city_name I-fromloc.city_name O B-toloc.city_name	atis_flight
list flights from la guardia to burbank	O O O B-fromloc.airport_name I-fromloc.airport_name O B-toloc.city_name	atis_flight
list flights from la to orlando	O O O B-fromloc.city_name O B-toloc.city_name	atis_flight
list flights from ontario california to orlando	O O O B-fromloc.city_name B-fromloc.state_name O B-toloc.city_name	atis_flight
list flights from ontario california to orlando	O O O B-fromloc.city_name B-fromloc.state_name O B-toloc.city_name	atis_flight
list flights from indianapolis to memphis with fares on monday	O O O B-fromloc.city_name O B-toloc.city_name O O O B-depart_date.day_name	atis_flight
list flights from indianapolis to memphis on monday	O O O B-fromloc.city_name O B-toloc.city_name O B-depart_date.day_name	atis_flight
list flights from memphis to miami on wednesday	O O O B-fromloc.city_name O B-toloc.city_name O B-depart_date.day_name	atis_flight
list flights from miami to indianapolis on sunday	O O O B-fromloc.city_name O B-toloc.city_name O B-depart_date.day_name	atis_flight
list flights from charlotte on saturday afternoon	O O O B-fromloc.city_name O B-depart_date.day_name B-depart_time.period_of_day	atis_flight
list type of aircraft for all flights from charlotte	O O O O O O O O B-fromloc.city_name	atis_aircraft
list flights and fares from tacoma to orlando round trip leaving saturday returning next saturday	O O O O O B-fromloc.city_name O B-toloc.city_name B-round_trip I-round_trip O B-depart_date.day_name O B-return_date.date_relative B-return_date.day_name	atis_flight#atis_airfare
what class is fare code q	O O O O O B-booking_class	atis_abbreviation
list flights from orlando to tacoma on saturday of fare basis code of q	O O O B-fromloc.city_name O B-toloc.city_name O B-depart_date.day_name O O O O O B-fare_basis_code	atis_flight
list airfares for first class round trip from detroit to st. petersburg	O O O B-class_type I-class_type B-round_trip I-round_trip O B-fromloc.city_name O B-toloc.city_name I-toloc.city_name	atis_airfare
list coach round trip airfare from detroit to st. petersburg	O B-class_type B-round_trip I-round_trip O O B-fromloc.city_name O B-toloc.city_name I-toloc.city_name	atis_airfare
list flights from pittsburgh to newark on monday morning	O O O B-fromloc.city_name O B-toloc.city_name O B-depart_date.day_name B-depart_time.period_of_day	atis_flight
list flights from minneapolis to pittsburgh on friday	O O O B-fromloc.city_name O B-toloc.city_name O B-depart_date.day_name	atis_flight
list flights before 9 am from cincinnati to tampa	O O B-depart_time.time_relative B-depart_time.time I-depart_time.time O B-fromloc.city_name O B-toloc.city_name	atis_flight
list flights from cincinnati to tampa before noon	O O O B-fromloc.city_name O B-toloc.city_name B-depart_time.time_relative B-depart_time.period_of_day	atis_flight
list flights from tampa to cincinnati after 3 pm	O O O B-fromloc.city_name O B-toloc.city_name B-depart_time.time_relative B-depart_time.time I-depart_time.time	atis_flight
list airlines that fly from seattle to salt lake city	O O O O O B-fromloc.city_name O B-toloc.city_name I-toloc.city_name I-toloc.city_name	atis_airline
list delta flights from seattle to salt lake city	O B-airline_name O O B-fromloc.city_name O B-toloc.city_name I-toloc.city_name I-toloc.city_name	atis_flight
list seating capacities of delta flights from seattle to salt lake city	O O O O B-airline_name O O B-fromloc.city_name O B-toloc.city_name I-toloc.city_name I-toloc.city_name	atis_capacity
list delta flights from seattle to salt lake city with aircraft type	O B-airline_name O O B-fromloc.city_name O B-toloc.city_name I-toloc.city_name I-toloc.city_name O O O	atis_flight
what ground transportation is there in baltimore	O O O O O O B-city_name	atis_ground_service
list ground transportation in baltimore	O O O O B-city_name	atis_ground_service
list flights from baltimore to san francisco on friday	O O O B-fromloc.city_name O B-toloc.city_name I-toloc.city_name O B-depart_date.day_name	atis_flight
give me the flights from los angeles to pittsburgh on tuesday	O O O O O B-fromloc.city_name I-fromloc.city_name O B-toloc.city_name O B-depart_date.day_name	atis_flight
give me the flights from pittsburgh to los angeles thursday evening	O O O O O B-fromloc.city_name O B-toloc.city_name I-toloc.city_name B-depart_date.day_name B-depart_time.period_of_day	atis_flight
give me the round trip flights from cleveland to miami next wednesday	O O O B-round_trip I-round_trip O O B-fromloc.city_name O B-toloc.city_name B-depart_date.date_relative B-depart_date.day_name	atis_flight
give me the fares for round trip flights from cleveland to miami next wednesday	O O O O O B-round_trip I-round_trip O O B-fromloc.city_name O B-toloc.city_name B-depart_date.date_relative B-depart_date.day_name	atis_airfare
give me the flights and fares for a trip to cleveland from miami on wednesday	O O O O O O O O O O B-toloc.city_name O B-fromloc.city_name O B-depart_date.day_name	atis_flight
give me the fares from miami to cleveland next sunday	O O O O O B-fromloc.city_name O B-toloc.city_name B-depart_date.date_relative B-depart_date.day_name	atis_airfare
give me the flights from milwaukee to phoenix on saturday or sunday on american airlines	O O O O O B-fromloc.city_name O B-toloc.city_name O B-depart_date.day_name B-or B-depart_date.day_name O B-airline_name I-airline_name	atis_flight
give me the flights from phoenix to milwaukee on wednesday evening	O O O O O B-fromloc.city_name O B-toloc.city_name O B-depart_date.day_name B-depart_time.period_of_day	atis_flight
give me the flights from phoenix to milwaukee on wednesday on american airlines	O O O O O B-fromloc.city_name O B-toloc.city_name O B-depart_date.day_name O B-airline_name I-airline_name	atis_flight
give me the flights from phoenix to milwaukee on american airlines	O O O O O B-fromloc.city_name O B-toloc.city_name O B-airline_name I-airline_name	atis_flight
give me the flights from phoenix to milwaukee	O O O O O B-fromloc.city_name O B-toloc.city_name	atis_flight
give me the meal flights departing early saturday morning from chicago to seattle nonstop	O O O B-meal O O B-depart_time.period_mod B-depart_date.day_name B-depart_time.period_of_day O B-fromloc.city_name O B-toloc.city_name B-flight_stop	atis_flight
give me the flights from chicago to seattle saturday morning that have meals	O O O O O B-fromloc.city_name O B-toloc.city_name B-depart_date.day_name B-depart_time.period_of_day O O B-meal	atis_flight
give me flights from seattle to chicago that have meals on continental	O O O O B-fromloc.city_name O B-toloc.city_name O O B-meal O B-airline_name	atis_flight
give me the flights from seattle to chicago that have meals on continental saturday morning	O O O O O B-fromloc.city_name O B-toloc.city_name O O B-meal O B-airline_name B-depart_date.day_name B-depart_time.period_of_day	atis_flight
give me the flights from chicago to seattle on continental that have meals early saturday morning	O O O O O B-fromloc.city_name O B-toloc.city_name O B-airline_name O O B-meal B-depart_time.period_mod B-depart_date.day_name B-depart_time.period_of_day	atis_flight
give me a combination of continental flights from chicago to seattle that have meals early saturday morning	O O O O O B-airline_name O O B-fromloc.city_name O B-toloc.city_name O O B-meal B-depart_time.period_mod B-depart_date.day_name B-depart_time.period_of_day	atis_flight
give me the saturday morning flights with meals from chicago to minneapolis	O O O B-depart_date.day_name B-depart_time.period_of_day O O B-meal O B-fromloc.city_name O B-toloc.city_name	atis_flight
give me the saturday morning flights on continental that have meals from chicago to minneapolis	O O O B-depart_date.day_name B-depart_time.period_of_day O O B-airline_name O O B-meal O B-fromloc.city_name O B-toloc.city_name	atis_flight
give me the saturday morning flights from chicago to st. paul on continental that have meals	O O O B-depart_date.day_name B-depart_time.period_of_day O O B-fromloc.city_name O B-toloc.city_name I-toloc.city_name O B-airline_name O O B-meal	atis_flight
give me the flights from new york to las vegas nonstop	O O O O O B-fromloc.city_name I-fromloc.city_name O B-toloc.city_name I-toloc.city_name B-flight_stop	atis_flight
give me the flights from memphis to las vegas nonstop	O O O O O B-fromloc.city_name O B-toloc.city_name I-toloc.city_name B-flight_stop	atis_flight
give me the cheapest round trip flights from indianapolis to orlando around december twenty fifth	O O O B-cost_relative B-round_trip I-round_trip O O B-fromloc.city_name O B-toloc.city_name B-depart_time.time_relative B-depart_date.month_name B-depart_date.day_number I-depart_date.day_number	atis_flight
i need a friday flight from newark to tampa	O O O B-depart_date.day_name O O B-fromloc.city_name O B-toloc.city_name	atis_flight
i need a sunday flight from tampa to charlotte	O O O B-depart_date.day_name O O B-fromloc.city_name O B-toloc.city_name	atis_flight
give me a flight from charlotte to baltimore on tuesday morning	O O O O O B-fromloc.city_name O B-toloc.city_name O B-depart_date.day_name B-depart_time.period_of_day	atis_flight
can i have a morning flight from baltimore to newark please	O O O O B-depart_time.period_of_day O O B-fromloc.city_name O B-toloc.city_name O	atis_flight
cheapest round trip fare from or indianapolis to orlando on december twenty fifth	B-cost_relative B-round_trip I-round_trip O O O B-fromloc.city_name O B-toloc.city_name O B-depart_date.month_name B-depart_date.day_number I-depart_date.day_number	atis_airfare
cheapest one way fare from indianapolis to orlando on december twenty seventh	B-cost_relative B-round_trip I-round_trip O O B-fromloc.city_name O B-toloc.city_name O B-depart_date.month_name B-depart_date.day_number I-depart_date.day_number	atis_airfare
flight number from dallas to houston	O O O B-fromloc.city_name O B-toloc.city_name	atis_flight_no
flight number from houston to dallas	O O O B-fromloc.city_name O B-toloc.city_name	atis_flight_no
saturday flight on american airlines from milwaukee to phoenix	B-depart_date.day_name O O B-airline_name I-airline_name O B-fromloc.city_name O B-toloc.city_name	atis_flight
flight numbers on american airlines from phoenix to milwaukee	O O O B-airline_name I-airline_name O B-fromloc.city_name O B-toloc.city_name	atis_flight_no
flight numbers from chicago to seattle	O O O B-fromloc.city_name O B-toloc.city_name	atis_flight_no
flight numbers from chicago to seattle on continental	O O O B-fromloc.city_name O B-toloc.city_name O B-airline_name	atis_flight_no
flight numbers from seattle to chicago on continental	O O O B-fromloc.city_name O B-toloc.city_name O B-airline_name	atis_flight_no
is there a fare from pittsburgh to cleveland under 200 dollars	O O O O O B-fromloc.city_name O B-toloc.city_name B-cost_relative B-fare_amount I-fare_amount	atis_airfare
how much is coach flight from pittsburgh to atlanta	O O O B-class_type O O B-fromloc.city_name O B-toloc.city_name	atis_airfare
newark to tampa on friday	B-fromloc.city_name O B-toloc.city_name O B-depart_date.day_name	atis_flight
tampa to charlotte sunday morning	B-fromloc.city_name O B-toloc.city_name B-depart_date.day_name B-depart_time.period_of_day	atis_flight
charlotte to baltimore on tuesday	B-fromloc.city_name O B-toloc.city_name O B-depart_date.day_name	atis_flight
baltimore to newark wednesday morning	B-fromloc.city_name O B-toloc.city_name B-depart_date.day_name B-depart_time.period_of_day	atis_flight
dallas to houston after 1201 am	B-fromloc.city_name O B-toloc.city_name B-depart_time.time_relative B-depart_time.time I-depart_time.time	atis_flight
houston to dallas before midnight	B-fromloc.city_name O B-toloc.city_name B-depart_time.time_relative B-depart_time.period_of_day	atis_flight
indianapolis to orlando december twenty seventh	B-fromloc.city_name O B-toloc.city_name B-depart_date.month_name B-depart_date.day_number I-depart_date.day_number	atis_flight
cheapest fare from indianapolis to orlando on the twenty seventh of december	B-cost_relative O O B-fromloc.city_name O B-toloc.city_name O O B-depart_date.day_number I-depart_date.day_number O B-depart_date.month_name	atis_airfare
cheapest fare round trip from indianapolis to orlando on december twenty seventh	B-cost_relative O B-round_trip I-round_trip O B-fromloc.city_name O B-toloc.city_name O B-depart_date.month_name B-depart_date.day_number I-depart_date.day_number	atis_airfare
cleveland to miami on wednesday arriving before 4 pm	B-fromloc.city_name O B-toloc.city_name O B-depart_date.day_name O B-arrive_time.time_relative B-arrive_time.time I-arrive_time.time	atis_flight
miami to cleveland sunday afternoon	B-fromloc.city_name O B-toloc.city_name B-depart_date.day_name B-depart_time.period_of_day	atis_flight
new york city to las vegas and memphis to las vegas on sunday	B-fromloc.city_name I-fromloc.city_name I-fromloc.city_name O B-toloc.city_name I-toloc.city_name O B-fromloc.city_name O B-toloc.city_name I-toloc.city_name O B-depart_date.day_name	atis_flight
new york city to las vegas and memphis to las vegas on sunday	B-fromloc.city_name I-fromloc.city_name I-fromloc.city_name O B-toloc.city_name I-toloc.city_name O B-fromloc.city_name O B-toloc.city_name I-toloc.city_name O B-depart_date.day_name	atis_flight
new york to las vegas sunday afternoon	B-fromloc.city_name I-fromloc.city_name O B-toloc.city_name I-toloc.city_name B-depart_date.day_name B-depart_time.period_of_day	atis_flight
memphis to las vegas sunday afternoon	B-fromloc.city_name O B-toloc.city_name I-toloc.city_name B-depart_date.day_name B-depart_time.period_of_day	atis_flight
new york to las vegas on sunday afternoon	B-fromloc.city_name I-fromloc.city_name O B-toloc.city_name I-toloc.city_name O B-depart_date.day_name B-depart_time.period_of_day	atis_flight
chicago to seattle saturday morning	B-fromloc.city_name O B-toloc.city_name B-depart_date.day_name B-depart_time.period_of_day	atis_flight
chicago to las vegas saturday morning	B-fromloc.city_name O B-toloc.city_name I-toloc.city_name B-depart_date.day_name B-depart_time.period_of_day	atis_flight
los angeles to pittsburgh afternoon tuesday	B-fromloc.city_name I-fromloc.city_name O B-toloc.city_name B-depart_time.period_of_day B-depart_date.day_name	atis_flight
los angeles to pittsburgh afternoon on monday	B-fromloc.city_name I-fromloc.city_name O B-toloc.city_name B-depart_time.period_of_day O B-depart_date.day_name	atis_flight
pittsburgh to los angeles thursday evening	B-fromloc.city_name O B-toloc.city_name I-toloc.city_name B-depart_date.day_name B-depart_time.period_of_day	atis_flight
milwaukee to phoenix on saturday	B-fromloc.city_name O B-toloc.city_name O B-depart_date.day_name	atis_flight
phoenix to milwaukee on sunday	B-fromloc.city_name O B-toloc.city_name O B-depart_date.day_name	atis_flight
phoenix to milwaukee on wednesday	B-fromloc.city_name O B-toloc.city_name O B-depart_date.day_name	atis_flight
a flight from baltimore to san francisco arriving between 5 and 8 pm	O B-flight O B-fromloc.city_name O B-toloc.city_name I-toloc.city_name O O B-arrive_time.start_time O B-arrive_time.end_time I-arrive_time.end_time	atis_flight
how many northwest flights leave st. paul	O O B-airline_name O O B-fromloc.city_name I-fromloc.city_name	atis_flight
how many northwest flights leave washington dc	O O B-airline_name O O B-fromloc.city_name B-fromloc.state_code	atis_flight
how many flights does northwest have leaving dulles	O O O O B-airline_name O O B-fromloc.airport_name	atis_flight
what cities does northwest fly out of	O O O B-airline_name O O O	atis_city
list the cities from which northwest flies	O O O O O B-airline_name O	atis_city
what cities does northwest fly to	O O O B-airline_name O O	atis_city
i would like a connecting flight from dallas to san francisco leaving after 4 o'clock	O O O O B-connect O O B-fromloc.city_name O B-toloc.city_name I-toloc.city_name O B-depart_time.time_relative B-depart_time.time I-depart_time.time	atis_flight
please list all the flights from dallas to san francisco	O O O O O O B-fromloc.city_name O B-toloc.city_name I-toloc.city_name	atis_flight
tell me again the morning flights on american airlines from philadelphia to dallas	O O O O B-depart_time.period_of_day O O B-airline_name I-airline_name O B-fromloc.city_name O B-toloc.city_name	atis_flight
tell me the flights that leave philadelphia and go to dallas	O O O O O O B-fromloc.city_name O O O B-toloc.city_name	atis_flight
what is a d9s	O O O B-aircraft_code	atis_abbreviation
what type of plane is a d9s	O O O O O O B-aircraft_code	atis_aircraft
what is a d9s	O O O B-aircraft_code	atis_abbreviation
show me the airports serviced by tower air	O O O O O O B-airline_name I-airline_name	atis_airport
show me the first class and coach flights between jfk and orlando	O O O B-class_type I-class_type O B-class_type O O B-fromloc.airport_code O B-toloc.city_name	atis_flight
show me the first class and coach flights from kennedy airport to miami	O O O B-class_type I-class_type O B-class_type O O B-fromloc.airport_name I-fromloc.airport_name O B-toloc.city_name	atis_flight
show me the first class and coach flights from jfk to miami	O O O B-class_type I-class_type O B-class_type O O B-fromloc.airport_code O B-toloc.city_name	atis_flight
are meals ever served on tower air	O B-meal O O O B-airline_name I-airline_name	atis_meal
are snacks served on tower air	O B-meal_description O O B-airline_name I-airline_name	atis_meal
show delta airlines flights from jfk to miami	O B-airline_name I-airline_name O O B-fromloc.airport_code O B-toloc.city_name	atis_flight
show delta airlines from boston to salt lake	O B-airline_name I-airline_name O B-fromloc.city_name O B-toloc.city_name I-toloc.city_name	atis_flight
show delta airlines flights from boston to salt lake	O B-airline_name I-airline_name O O B-fromloc.city_name O B-toloc.city_name I-toloc.city_name	atis_flight
show delta airlines flights from boston to salt lake city	O B-airline_name I-airline_name O O B-fromloc.city_name O B-toloc.city_name I-toloc.city_name I-toloc.city_name	atis_flight
what are the fares for flights between boston and washington dc	O O O O O O O B-fromloc.city_name O B-toloc.city_name B-toloc.state_code	atis_airfare
what is the least expensive fare from boston to salt lake city	O O O B-cost_relative I-cost_relative O O B-fromloc.city_name O B-toloc.city_name I-toloc.city_name I-toloc.city_name	atis_airfare
what are the lowest fares from washington dc to salt lake city	O O O B-cost_relative O O B-fromloc.city_name B-fromloc.state_code O B-toloc.city_name I-toloc.city_name I-toloc.city_name	atis_airfare
what is the lowest fare from bwi to salt lake city	O O O B-cost_relative O O B-fromloc.airport_code O B-toloc.city_name I-toloc.city_name I-toloc.city_name	atis_airfare
show me the cost of a first class ticket from detroit to las vegas and back	O O O O O O B-class_type I-class_type O O B-fromloc.city_name O B-toloc.city_name I-toloc.city_name O B-round_trip	atis_airfare
what is the earliest arriving flight from boston to washington dc	O O O B-flight_mod I-flight_mod O O B-fromloc.city_name O B-toloc.city_name B-toloc.state_code	atis_flight
what is the earliest arriving flight between boston and washington dc	O O O B-flight_mod I-flight_mod O O B-fromloc.city_name O B-toloc.city_name B-toloc.state_code	atis_flight
what's the earliest arriving flight between boston and washington dc	O O B-flight_mod I-flight_mod O O B-fromloc.city_name O B-toloc.city_name B-toloc.state_code	atis_flight
what is the earliest arriving flight from houston to orlando	O O O B-flight_mod I-flight_mod O O B-fromloc.city_name O B-toloc.city_name	atis_flight
what is the earliest arriving flight from houston to orlando	O O O B-flight_mod I-flight_mod O O B-fromloc.city_name O B-toloc.city_name	atis_flight
show me the flights between houston and orlando	O O O O O B-fromloc.city_name O B-toloc.city_name	atis_flight
show me the flights between houston and orlando	O O O O O B-fromloc.city_name O B-toloc.city_name	atis_flight
show me the flights from houston to orlando	O O O O O B-fromloc.city_name O B-toloc.city_name	atis_flight
list all flights leaving denver between 8 pm and 9 pm	O O O O B-fromloc.city_name O B-depart_time.start_time I-depart_time.start_time O B-depart_time.end_time I-depart_time.end_time	atis_flight
what is the seating capacity on the aircraft 733	O O O O O O O O B-aircraft_code	atis_capacity
what is the seating capacity of a 72s	O O O O O O O B-aircraft_code	atis_capacity
what is the seating capacity of the aircraft 72s	O O O O O O O O B-aircraft_code	atis_capacity
what is the seating capacity of the aircraft m80	O O O O O O O O B-aircraft_code	atis_capacity
what is the seating capacity of the type of aircraft m80	O O O O O O O O O O B-aircraft_code	atis_capacity
what is the seating capacity of an m80	O O O O O O O B-aircraft_code	atis_capacity
what airlines serve denver	O O O B-city_name	atis_airline
list the airlines with flights to or from denver	O O O O O O O O B-city_name	atis_airline
what airlines fly into denver	O O O O B-toloc.city_name	atis_airline
list all flights arriving in denver between 8 and 9 pm	O O O O O B-toloc.city_name O B-arrive_time.start_time O B-arrive_time.end_time I-arrive_time.end_time	atis_flight
what is the capacity of the 73s	O O O O O O B-aircraft_code	atis_capacity
what is 73s	O O B-aircraft_code	atis_abbreviation
what is seating capacity on the aircraft 73s	O O O O O O O B-aircraft_code	atis_capacity
what is the seating capacity of a 757	O O O O O O O B-aircraft_code	atis_capacity
how many people will a 757 hold	O O O O O B-aircraft_code O	atis_capacity
how many passengers can fly on a 757	O O O O O O O B-aircraft_code	atis_capacity
list all of the daily flights arriving in denver between 8 and 9 pm	O O O O B-flight_days O O O B-toloc.city_name O B-arrive_time.start_time O B-arrive_time.end_time I-arrive_time.end_time	atis_flight
list all of the daily flights arriving in denver from 8 to 9 pm	O O O O B-flight_days O O O B-toloc.city_name O B-arrive_time.start_time O B-arrive_time.end_time I-arrive_time.end_time	atis_flight
show me all of the daily flights arriving in denver between 8 pm and 9 pm	O O O O O B-flight_days O O O B-toloc.city_name O B-arrive_time.start_time I-arrive_time.start_time O B-arrive_time.end_time I-arrive_time.end_time	atis_flight
what is the seating capacity of the 757	O O O O O O O B-aircraft_code	atis_capacity
tell me about the m80 aircraft	O O O O B-aircraft_code O	atis_aircraft
tell me about the m80 aircraft	O O O O B-aircraft_code O	atis_aircraft
tell me about the type of aircraft called an m80	O O O O O O O O O B-aircraft_code	atis_aircraft
what is the seating capacity of the 733	O O O O O O O B-aircraft_code	atis_capacity
what is the seating capacity of the m80	O O O O O O O B-aircraft_code	atis_capacity
what is the seating capacity on the aircraft m80	O O O O O O O O B-aircraft_code	atis_capacity
list all flights arriving or leaving denver between 8 and 9 pm	O O O O O O B-city_name O B-depart_time.start_time O B-depart_time.end_time I-depart_time.end_time	atis_flight
list all flights arriving in denver between 8 and 9 pm	O O O O O B-toloc.city_name O B-arrive_time.start_time O B-arrive_time.end_time I-arrive_time.end_time	atis_flight
list all flights on all types of aircraft arriving in denver between 8 and 9 pm	O O O O O O O O O O B-toloc.city_name O B-arrive_time.start_time O B-arrive_time.end_time I-arrive_time.end_time	atis_flight
please list all flights from nashville to memphis on monday morning	O O O O O B-fromloc.city_name O B-toloc.city_name O B-depart_date.day_name B-depart_time.period_of_day	atis_flight
please list the flights from nashville to memphis on monday morning	O O O O O B-fromloc.city_name O B-toloc.city_name O B-depart_date.day_name B-depart_time.period_of_day	atis_flight
is there ground transportation from the memphis airport into town when if i arrive at 842 in the morning	O O O O O O B-airport_name I-airport_name O O O O O O O O O O B-period_of_day	atis_ground_service
please list the flights from memphis to new york city on a monday night	O O O O O B-fromloc.city_name O B-toloc.city_name I-toloc.city_name I-toloc.city_name O O B-depart_date.day_name B-depart_time.period_of_day	atis_flight
what is cvg	O O B-airport_code	atis_abbreviation
what ground transportation is available from la guardia airport into new york city	O O O O O O B-airport_name I-airport_name I-airport_name O B-city_name I-city_name I-city_name	atis_ground_service
is there ground transportation from lga into new york city	O O O O O B-airport_code O B-city_name I-city_name I-city_name	atis_ground_service
please list the ground transportation from lga into new york city	O O O O O O B-airport_code O B-city_name I-city_name I-city_name	atis_ground_service
please list ground transportation from ewr into new york city	O O O O O B-airport_code O B-city_name I-city_name I-city_name	atis_ground_service
show me the morning flights from memphis to new york city	O O O B-depart_time.period_of_day O O B-fromloc.city_name O B-toloc.city_name I-toloc.city_name I-toloc.city_name	atis_flight
give me the flights from new york city to nashville leaving after 5 pm on wednesday	O O O O O B-fromloc.city_name I-fromloc.city_name I-fromloc.city_name O B-toloc.city_name O B-depart_time.time_relative B-depart_time.time I-depart_time.time O B-depart_date.day_name	atis_flight
tell me about the ground transportation from nashville airport	O O O O O O O B-airport_name I-airport_name	atis_ground_service
what are the nonstop flights from cincinnati to charlotte leaving after noon and arriving before 7 pm	O O O B-flight_stop O O B-fromloc.city_name O B-toloc.city_name O B-depart_time.time_relative B-depart_time.period_of_day O O B-arrive_time.time_relative B-arrive_time.time I-arrive_time.time	atis_flight
how many flights does alaska airlines have to burbank	O O O O B-airline_name I-airline_name O O B-toloc.city_name	atis_flight
list the alaska airline flights from burbank to anywhere	O O B-airline_name I-airline_name O O B-fromloc.city_name O O	atis_flight
list the alaska airline flights from burbank	O O B-airline_name I-airline_name O O B-fromloc.city_name	atis_flight
which airline is as	O O O B-airline_code	atis_airline
list the alaska airlines flights arriving in burbank	O O B-airline_name I-airline_name O O O B-toloc.city_name	atis_flight
list the alaska airlines flights a departing from burbank	O O B-airline_name I-airline_name O O O O B-fromloc.city_name	atis_flight
list all alaska airlines flights	O O B-airline_name I-airline_name O	atis_flight
list all flights departing from seattle	O O O O O B-fromloc.city_name	atis_flight
list the flights from indianapolis to memphis that leave before noon	O O O O B-fromloc.city_name O B-toloc.city_name O O B-depart_time.time_relative B-depart_time.period_of_day	atis_flight
list the cheapest fare from charlotte to las vegas	O O B-cost_relative O O B-fromloc.city_name O B-toloc.city_name I-toloc.city_name	atis_airfare
i want a flight from los angeles to charlotte early in the morning	O O O O O B-fromloc.city_name I-fromloc.city_name O B-toloc.city_name B-depart_time.period_mod O O B-depart_time.period_of_day	atis_flight
i would like a morning flight from charlotte to newark	O O O O B-depart_time.period_of_day O O B-fromloc.city_name O B-toloc.city_name	atis_flight
i'd like a morning flight from newark to los angeles	O O O B-depart_time.period_of_day O O B-fromloc.city_name O B-toloc.city_name I-toloc.city_name	atis_flight
i'd like an evening flight from newark to los angeles	O O O B-depart_time.period_of_day O O B-fromloc.city_name O B-toloc.city_name I-toloc.city_name	atis_flight
i would like a flight that leaves on sunday from montreal quebec to san diego california	O O O O O O O O B-depart_date.day_name O B-fromloc.city_name B-fromloc.state_name O B-toloc.city_name I-toloc.city_name B-toloc.state_name	atis_flight
i would like a flight on tuesday which leaves from san diego to indianapolis indiana and that leaves in the afternoon	O O O O O O B-depart_date.day_name O O O B-fromloc.city_name I-fromloc.city_name O B-toloc.city_name B-toloc.state_name O O O O O B-depart_time.period_of_day	atis_flight
i would like to leave thursday morning from indianapolis to toronto	O O O O O B-depart_date.day_name B-depart_time.period_of_day O B-fromloc.city_name O B-toloc.city_name	atis_flight
i would like a flight on friday morning from toronto to montreal	O O O O O O B-depart_date.day_name B-depart_time.period_of_day O B-fromloc.city_name O B-toloc.city_name	atis_flight
i would like a flight from cincinnati to burbank on american	O O O O O O B-fromloc.city_name O B-toloc.city_name O B-airline_name	atis_flight
what type of aircraft is used for the american flight leaving at 419 pm	O O O O O O O O B-airline_name O O O B-depart_time.time I-depart_time.time	atis_aircraft
i need a flight leaving kansas city to chicago leaving next wednesday and returning the following day	O O O O O B-fromloc.city_name I-fromloc.city_name O B-toloc.city_name O B-depart_date.date_relative B-depart_date.day_name O O B-return_date.date_relative I-return_date.date_relative I-return_date.date_relative	atis_flight
what flights go from long beach to st. louis	O O O O B-fromloc.city_name I-fromloc.city_name O B-toloc.city_name I-toloc.city_name	atis_flight
what are the flights from memphis to las vegas	O O O O O B-fromloc.city_name O B-toloc.city_name I-toloc.city_name	atis_flight
what are the flights from las vegas to ontario	O O O O O B-fromloc.city_name I-fromloc.city_name O B-toloc.city_name	atis_flight
what are the flights from ontario to memphis	O O O O O B-fromloc.city_name O B-toloc.city_name	atis_flight
what type of ground transportation is there at the las vegas airport	O O O O O O O O O B-airport_name I-airport_name I-airport_name	atis_ground_service
is there taxi service at the ontario airport	O O B-transport_type I-transport_type O O B-airport_name I-airport_name	atis_ground_service
what are the flights from tampa to milwaukee	O O O O O B-fromloc.city_name O B-toloc.city_name	atis_flight
what are the flights from milwaukee to seattle	O O O O O B-fromloc.city_name O B-toloc.city_name	atis_flight
what are the flights from la guardia to san jose on united	O O O O O B-fromloc.airport_name I-fromloc.airport_name O B-toloc.city_name I-toloc.city_name O B-airline_name	atis_flight
what are the flights on mondays that travel from charlotte north carolina to phoenix arizona	O O O O O B-depart_date.day_name O O O B-fromloc.city_name B-fromloc.state_name I-fromloc.state_name O B-toloc.city_name B-toloc.state_name	atis_flight
what are the flights from phoenix arizona to st. paul minnesota on tuesday	O O O O O B-fromloc.city_name B-fromloc.state_name O B-toloc.city_name I-toloc.city_name B-toloc.state_name O B-depart_date.day_name	atis_flight
what are the flights on thursday leaving from st. paul minnesota to st. louis	O O O O O B-depart_date.day_name O O B-fromloc.city_name I-fromloc.city_name B-fromloc.state_name O B-toloc.city_name I-toloc.city_name	atis_flight
what are the flights from st. louis to charlotte north carolina leaving on friday	O O O O O B-fromloc.city_name I-fromloc.city_name O B-toloc.city_name B-toloc.state_name I-toloc.state_name O O B-depart_date.day_name	atis_flight
what are the flights from boston to orlando that stop in new york	O O O O O B-fromloc.city_name O B-toloc.city_name O O O B-stoploc.city_name I-stoploc.city_name	atis_flight
i need a morning flight from burbank to milwaukee on next monday	O O O B-depart_time.period_of_day O O B-fromloc.city_name O B-toloc.city_name O B-depart_date.date_relative B-depart_date.day_name	atis_flight
how about a flight from milwaukee to st. louis that leaves monday night	O O O O O B-fromloc.city_name O B-toloc.city_name I-toloc.city_name O O B-depart_date.day_name B-depart_time.period_of_day	atis_flight
and a flight from st. louis to burbank that leaves tuesday afternoon	O O O O B-fromloc.city_name I-fromloc.city_name O B-toloc.city_name O O B-depart_date.day_name B-depart_time.period_of_day	atis_flight
how about a flight leaving tuesday night from st. louis to burbank	O O O O O B-depart_date.day_name B-depart_time.period_of_day O B-fromloc.city_name I-fromloc.city_name O B-toloc.city_name	atis_flight
i need a flight from salt lake to newark airport that arrives on saturday before 6 pm	O O O O O B-fromloc.city_name I-fromloc.city_name O B-toloc.airport_name I-toloc.airport_name O O O B-arrive_date.day_name B-arrive_time.time_relative B-arrive_time.time I-arrive_time.time	atis_flight
i'd like a flight from cincinnati to newark airport that arrives on saturday before 6 pm	O O O O O B-fromloc.city_name O B-toloc.airport_name I-toloc.airport_name O O O B-arrive_date.day_name B-arrive_time.time_relative B-arrive_time.time I-arrive_time.time	atis_flight
i need a flight on american airlines from miami to chicago that arrives around 5 pm	O O O O O B-airline_name I-airline_name O B-fromloc.city_name O B-toloc.city_name O O B-arrive_time.time_relative B-arrive_time.time I-arrive_time.time	atis_flight
i need a flight from memphis to tacoma that goes through los angeles	O O O O O B-fromloc.city_name O B-toloc.city_name O O O B-stoploc.city_name I-stoploc.city_name	atis_flight
what are the flights between cincinnati and san jose california which leave after 6 pm	O O O O O B-fromloc.city_name O B-toloc.city_name I-toloc.city_name B-toloc.state_name O O B-depart_time.time_relative B-depart_time.time I-depart_time.time	atis_flight
what are the nonstop flights between san jose and houston texas	O O O B-flight_stop O O B-fromloc.city_name I-fromloc.city_name O B-toloc.city_name B-toloc.state_name	atis_flight
what are the nonstop flights between houston and memphis	O O O B-flight_stop O O B-fromloc.city_name O B-toloc.city_name	atis_flight
what are the flights between memphis and cincinnati on wednesday	O O O O O B-fromloc.city_name O B-toloc.city_name O B-depart_date.day_name	atis_flight
what are the american flights from newark to nashville	O O O B-airline_name O O B-fromloc.city_name O B-toloc.city_name	atis_flight
the flights from ontario to westchester that stop in chicago	O O O B-fromloc.city_name O B-toloc.city_name O O O B-stoploc.city_name	atis_flight
please list the flights from los angeles to charlotte	O O O O O B-fromloc.city_name I-fromloc.city_name O B-toloc.city_name	atis_flight
please list the flights from charlotte to newark	O O O O O B-fromloc.city_name O B-toloc.city_name	atis_flight
please list the flights from newark to los angeles	O O O O O B-fromloc.city_name O B-toloc.city_name I-toloc.city_name	atis_flight
please list the flights from cincinnati to burbank on american airlines	O O O O O B-fromloc.city_name O B-toloc.city_name O B-airline_name I-airline_name	atis_flight
please give me the flights from kansas city to chicago on june sixteenth	O O O O O O B-fromloc.city_name I-fromloc.city_name O B-toloc.city_name O B-depart_date.month_name B-depart_date.day_number	atis_flight
please give me the flights from chicago to kansas city on june seventeenth	O O O O O O B-fromloc.city_name O B-toloc.city_name I-toloc.city_name O B-depart_date.month_name B-depart_date.day_number	atis_flight
please list all the flights from kansas city to chicago on june sixteenth	O O O O O O B-fromloc.city_name I-fromloc.city_name O B-toloc.city_name O B-depart_date.month_name B-depart_date.day_number	atis_flight
please list all the flights from chicago to kansas city on june seventeenth	O O O O O O B-fromloc.city_name O B-toloc.city_name I-toloc.city_name O B-depart_date.month_name B-depart_date.day_number	atis_flight
i'd like to travel from burbank to milwaukee	O O O O O B-fromloc.city_name O B-toloc.city_name	atis_flight
can you find me a flight from salt lake city to new york city next saturday before arriving before 6 pm	O O O O O O O B-fromloc.city_name I-fromloc.city_name I-fromloc.city_name O B-toloc.city_name I-toloc.city_name I-toloc.city_name B-depart_date.date_relative B-depart_date.day_name B-arrive_time.time_relative O B-arrive_time.time_relative B-arrive_time.time I-arrive_time.time	atis_flight
can you find me another flight from cincinnati to new york on saturday before 6 pm	O O O O O O O B-fromloc.city_name O B-toloc.city_name I-toloc.city_name O B-depart_date.day_name B-depart_time.time_relative B-depart_time.time I-depart_time.time	atis_flight
can you list all of the delta flights from salt lake city to new york next saturday arriving before 6 pm	O O O O O O B-airline_name O O B-fromloc.city_name I-fromloc.city_name I-fromloc.city_name O B-toloc.city_name I-toloc.city_name B-depart_date.date_relative B-depart_date.day_name O B-arrive_time.time_relative B-arrive_time.time I-arrive_time.time	atis_flight
i'd like to fly from miami to chicago on on american airlines arriving around 5 pm	O O O O O B-fromloc.city_name O B-toloc.city_name O O B-airline_name I-airline_name O B-arrive_time.time_relative B-arrive_time.time I-arrive_time.time	atis_flight
i'd like to travel from kansas city to chicago next wednesday	O O O O O B-fromloc.city_name I-fromloc.city_name O B-toloc.city_name B-depart_date.date_relative B-depart_date.day_name	atis_flight
i'd like a round trip flight from kansas city to chicago on wednesday may twenty sixth arriving at 7 pm	O O O B-round_trip I-round_trip O O B-fromloc.city_name I-fromloc.city_name O B-toloc.city_name O B-depart_date.day_name B-depart_date.month_name B-depart_date.day_number I-depart_date.day_number O O B-arrive_time.time I-arrive_time.time	atis_flight
yes i'd like to find a flight from memphis to tacoma stopping in los angeles	O O O O O O O O B-fromloc.city_name O B-toloc.city_name O O B-stoploc.city_name I-stoploc.city_name	atis_flight
find flight from san diego to phoenix on monday am	O O O B-fromloc.city_name I-fromloc.city_name O B-toloc.city_name O B-depart_date.day_name B-depart_time.period_of_day	atis_flight
find flight from phoenix to detroit on monday	O O O B-fromloc.city_name O B-toloc.city_name O B-depart_date.day_name	atis_flight
find flight from detroit to san diego on tuesday	O O O B-fromloc.city_name O B-toloc.city_name I-toloc.city_name O B-depart_date.day_name	atis_flight
find flight from cincinnati to san jose on monday	O O O B-fromloc.city_name O B-toloc.city_name I-toloc.city_name O B-depart_date.day_name	atis_flight
find flight from san jose to houston on wednesday	O O O B-fromloc.city_name I-fromloc.city_name O B-toloc.city_name O B-depart_date.day_name	atis_flight
find flight from houston to memphis on friday	O O O B-fromloc.city_name O B-toloc.city_name O B-depart_date.day_name	atis_flight
find flight from memphis to cincinnati on sunday	O O O B-fromloc.city_name O B-toloc.city_name O B-depart_date.day_name	atis_flight
find american flight from newark to nashville around 630 pm	O B-airline_name O O B-fromloc.city_name O B-toloc.city_name B-depart_time.time_relative B-depart_time.time I-depart_time.time	atis_flight
please find a flight round trip from los angeles to tacoma washington with a stopover in san francisco not exceeding the price of 300 dollars for june tenth 1993	O O O O B-round_trip I-round_trip O B-fromloc.city_name I-fromloc.city_name O B-toloc.city_name B-toloc.state_name O O O O B-stoploc.city_name I-stoploc.city_name B-cost_relative I-cost_relative O O O B-fare_amount I-fare_amount O B-depart_date.month_name B-depart_date.day_number B-depart_date.year	atis_flight
are there any flights on june tenth from burbank to tacoma	O O O O O B-depart_date.month_name B-depart_date.day_number O B-fromloc.city_name O B-toloc.city_name	atis_flight
please find a flight from ontario to westchester that makes a stop in chicago on may seventeenth one way with dinner	O O O O O B-fromloc.city_name O B-toloc.city_name O O O O O B-stoploc.city_name O B-depart_date.month_name B-depart_date.day_number B-round_trip I-round_trip O B-meal_description	atis_flight
like to book a flight from burbank to milwaukee	O O O O O O B-fromloc.city_name O B-toloc.city_name	atis_flight
show me all the flights from burbank to milwaukee	O O O O O O B-fromloc.city_name O B-toloc.city_name	atis_flight
find me all the flights from milwaukee to st. louis	O O O O O O B-fromloc.city_name O B-city_name I-city_name	atis_flight
now show me all the flights from st. louis to burbank	O O O O O O O B-city_name I-city_name O B-toloc.city_name	atis_flight
is there one airline that flies from burbank to milwaukee milwaukee to st. louis and from st. louis to burbank	O O O O O O O B-fromloc.city_name O B-toloc.city_name B-fromloc.city_name O B-toloc.city_name I-toloc.city_name O O B-fromloc.city_name I-fromloc.city_name O B-toloc.city_name	atis_airline
find me all the round trip flights from burbank to milwaukee stopping in st. louis	O O O O B-round_trip I-round_trip O O B-fromloc.city_name O B-toloc.city_name O O B-stoploc.city_name I-stoploc.city_name	atis_flight
i'd like to book two flights to westchester county	O O O O O O O B-toloc.city_name I-toloc.city_name	atis_flight
i want to book a flight from salt lake city to westchester county	O O O O O O O B-fromloc.city_name I-fromloc.city_name I-fromloc.city_name O B-toloc.city_name I-toloc.city_name	atis_flight
tell me all the airports near westchester county	O O O O O O B-city_name I-city_name	atis_airport
i'd like to book a flight from cincinnati to new york city on united airlines for next saturday	O O O O O O O B-fromloc.city_name O B-toloc.city_name I-toloc.city_name I-toloc.city_name O B-airline_name I-airline_name O B-depart_date.date_relative B-depart_date.day_name	atis_flight
tell me all the airports in the new york city area	O O O O O O O B-city_name I-city_name I-city_name O	atis_airport
please find all the flights from cincinnati to any airport in the new york city area that arrive next saturday before 6 pm	O O O O O O B-fromloc.city_name O O O O O B-toloc.city_name I-toloc.city_name I-toloc.city_name O O O B-arrive_date.date_relative B-arrive_date.day_name B-arrive_time.time_relative B-arrive_time.time I-arrive_time.time	atis_flight
find me a flight from cincinnati to any airport in the new york city area	O O O O O B-fromloc.city_name O O O O O B-toloc.city_name I-toloc.city_name I-toloc.city_name O	atis_flight
i'd like to fly from miami to chicago on american airlines	O O O O O B-fromloc.city_name O B-toloc.city_name O B-airline_name I-airline_name	atis_flight
i would like to book a round trip flight from kansas city to chicago	O O O O O O B-round_trip I-round_trip O O B-fromloc.city_name I-fromloc.city_name O B-toloc.city_name	atis_flight
find me a flight that flies from memphis to tacoma	O O O O O O O B-fromloc.city_name O B-toloc.city_name	atis_flight
