# Supplementary material for: Joint intent detection and slot filling with syntactic and semantic features using multichannel CNN-BiLSTM
Source: PeerJ Comput Sci. 2024 Oct 8;10:e2346. doi: 10.7717/peerj-cs.2346 (PMC11623216; doi:10.7717/peerj-cs.2346)
Supplement: Supplemental Information 7 — Contains two functions: the first to generate the binary file and the second to use the generated binary files for domain specific embedding generation. [file peerj-cs-10-2346-s007.txt]

import numpy as np
import gensim
from gensim.models import Word2Vec
from gensim.models import KeyedVectors
import pandas as pd
from nltk.tokenize import word_tokenize
from tensorflow.keras.preprocessing.text import Tokenizer


def fine_tune_word2vec_model(df, pretrained_model_path, fine_tuned_model_path):
    # Tokenize the text data
    preprocessed_text = df['text'].apply(lambda x: word_tokenize(x.lower()))

    # Create a Word2Vec model with the same vector size as the pretrained model
    model_2 = Word2Vec(vector_size=300, min_count=1)

    # Build the vocabulary for the new corpus
    model_2.build_vocab(preprocessed_text)
    total_examples = model_2.corpus_count

    # Create a vector of ones that determine the mutability of the pretrained vectors
    model_2.wv.vectors_lockf = np.ones(len(model_2.wv))

    # Perform a vocabulary intersection using the pretrained model
    model_2.wv.intersect_word2vec_format(pretrained_model_path, binary=True)

    # Train the model on the new corpus
    model_2.train(preprocessed_text, total_examples=total_examples, epochs=5)

    # Save the fine-tuned model
    model_2.save(fine_tuned_model_path)

    return model_2

# generate the embeddings based on the saved vectors from domain specific dataset.

def initialize_word_embeddings(df, text_column, fine_tuned_model_path, embedding_size=300):
    """
    Initialize embedding matrix with fine-tuned Word2Vec model.
    
    Args:
    df (pd.DataFrame): DataFrame containing text data.
    text_column (str): The column name of the text data in the DataFrame.
    fine_tuned_model_path (str): Path to the fine-tuned Word2Vec model.
    embedding_size (int): Size of the word embeddings. Default is 300.
    
    Returns:
    np.ndarray: Embedding matrix initialized with fine-tuned Word2Vec embeddings.
    dict: Word to index dictionary.
    """
    # Load the fine-tuned Word2Vec model
    fine_tuned_model = Word2Vec.load(fine_tuned_model_path)
    
    # Extract text data from the specified column
    text_data = df[text_column].tolist()
    
    # Tokenize the text data
    tokenizer = Tokenizer()
    tokenizer.fit_on_texts(text_data)
    word2id = tokenizer.word_index
    vocab_size = len(word2id) + 1
    
    # Initialize embedding matrix
    embedding_matrix = np.zeros((vocab_size, embedding_size))
    
    # Copy fine-tuned embeddings
    for word, index in word2id.items():
        try:
            embedding_matrix[index, :] = fine_tuned_model.wv[word]
        except KeyError:
            pass
    
    return embedding_matrix, word2id

# Example usage
df = pd.read_csv('path_to_your_data.csv')  # Replace with your actual path
pretrained_model_path = 'path_to_your_pre_trained_generic_embeddings/GoogleNews-vectors-negative300.bin'
fine_tuned_model_path = 'path_to_your_domain_specific_embeddings/domain_specific_word2vec_model.bin'

fine_tuned_model = fine_tune_word2vec_model(df, pretrained_model_path, fine_tuned_model_path)


# Assume df' is your DataFrames and 'text' is the column with text data
fine_tuned_model_path = 'path_to_your_domain_specific_embeddings/domain_specific_word2vec_model.bin'
domain_embedding_matrix, df_word2id = initialize_word_embeddings(df, 'text', fine_tuned_model_path)
