# Supplementary material for: Joint intent detection and slot filling with syntactic and semantic features using multichannel CNN-BiLSTM
Source: PeerJ Comput Sci. 2024 Oct 8;10:e2346. doi: 10.7717/peerj-cs.2346 (PMC11623216; doi:10.7717/peerj-cs.2346)
Supplement: Supplemental Information 8 [file peerj-cs-10-2346-s008.csv]

text	slot	intent
i d like to have this track onto my classical relaxations playlist	O O O O O O B-music_item O B-playlist_owner B-playlist I-playlist O	AddToPlaylist
add the album to my flow español playlist	O O B-music_item O B-playlist_owner B-playlist I-playlist O	AddToPlaylist
add digging now to my young at heart playlist	O B-playlist I-playlist O B-playlist_owner B-entity_name I-entity_name I-entity_name O	AddToPlaylist
add this song by too poetic to my piano ballads playlist	O O B-music_item O B-artist I-artist O B-playlist_owner B-playlist I-playlist O	AddToPlaylist
add this album to old school death metal	O O B-music_item O B-playlist I-playlist I-playlist I-playlist	AddToPlaylist
i need to add baro ferret to the urban hits under my name	O O O O B-artist I-artist O O B-playlist I-playlist O B-playlist_owner O	AddToPlaylist
add the album to the might and myth power metal playlist	O O B-music_item O O B-playlist I-playlist I-playlist I-playlist I-playlist O	AddToPlaylist
to the travelling playlist please add this david gahan song	O O B-playlist O O O O B-artist I-artist B-music_item	AddToPlaylist
please add some pete townshend to my playlist fiesta hits con lali	O O O B-artist I-artist O B-playlist_owner O B-playlist I-playlist I-playlist I-playlist	AddToPlaylist
i d like for kasey chambers s tune to be an addition to my chips and salsa playlist	O O O O B-artist I-artist O B-music_item O O O O O B-playlist_owner B-playlist I-playlist I-playlist O	AddToPlaylist
add recalled to life to this is alejandro fernández	O B-entity_name I-entity_name I-entity_name O B-playlist I-playlist I-playlist I-playlist	AddToPlaylist
add nuba to my metal party playlist	O B-entity_name O B-playlist_owner B-playlist I-playlist O	AddToPlaylist
add jo stafford music to the workout twerkout playlist	O B-artist I-artist O O O B-playlist I-playlist O	AddToPlaylist
put jean philippe goncalves onto my running to rock 170 to 190 bpm	O B-artist I-artist I-artist O B-playlist_owner B-playlist I-playlist I-playlist I-playlist I-playlist I-playlist I-playlist	AddToPlaylist
add the song virales de siempre by the cary brothers to my gym playlist	O O B-music_item B-playlist I-playlist I-playlist O O B-artist I-artist O B-playlist_owner O O	AddToPlaylist
onto jerry s classical moments in movies please add the album	O B-playlist_owner I-playlist_owner B-playlist I-playlist I-playlist I-playlist O O O B-music_item	AddToPlaylist
add beyond the valley of 1984 in playlist folk music at the gaslight café	O B-entity_name I-entity_name I-entity_name I-entity_name I-entity_name O O B-playlist I-playlist I-playlist I-playlist I-playlist I-playlist	AddToPlaylist
add jerry calliste jr to my te quiero playlist	O B-artist I-artist I-artist O B-playlist_owner B-playlist I-playlist O	AddToPlaylist
add porter wagoner to the the sleep machine waterscapes playlist	O B-artist I-artist O O B-playlist I-playlist I-playlist I-playlist O	AddToPlaylist
add the artist mike to the sexy as folk playlist	O O B-music_item B-artist O O B-playlist I-playlist I-playlist O	AddToPlaylist
add brazilian flag anthem to top 100 alternative tracks on spotify	O B-entity_name I-entity_name I-entity_name O B-playlist I-playlist I-playlist I-playlist I-playlist I-playlist	AddToPlaylist
add andy hunter to my evening commute playlist	O B-artist I-artist O B-playlist_owner B-playlist I-playlist O	AddToPlaylist
put petar georgiev kalica onto the old school hip hop playlist	O B-artist I-artist I-artist O O B-playlist I-playlist I-playlist I-playlist O	AddToPlaylist
can you add larry heard to my laundry playlist	O O O B-artist I-artist O B-playlist_owner B-playlist O	AddToPlaylist
put vandemataram srinivas s track onto hiphop hot 50	O B-artist I-artist O B-music_item O B-playlist I-playlist I-playlist	AddToPlaylist
add millie corretjer to the rhythm playlist	O B-artist I-artist O B-playlist I-playlist O	AddToPlaylist
add give us rest to my 70s smash hits playlist	O B-entity_name I-entity_name I-entity_name O B-playlist_owner B-playlist I-playlist I-playlist O	AddToPlaylist
add this track to my hands up playlist	O O B-music_item O B-playlist_owner B-playlist I-playlist O	AddToPlaylist
i d like for you to add bobby brown to my enamorándose playlist	O O O O O O O B-artist I-artist O B-playlist_owner B-playlist O	AddToPlaylist
add jonathan sprout album to my this is miranda lambert playlist	O B-artist I-artist B-music_item O B-playlist_owner B-playlist I-playlist I-playlist I-playlist O	AddToPlaylist
add ireland in the junior eurovision song contest 2015 to my jazzy dinner playlist	O B-entity_name I-entity_name I-entity_name I-entity_name I-entity_name I-entity_name I-entity_name I-entity_name O B-playlist_owner B-playlist I-playlist O	AddToPlaylist
add the album to the the sweet suite playlist	O O B-music_item O O B-playlist I-playlist I-playlist O	AddToPlaylist
add sarah slean to my playlist mellowed out gaming	O B-artist I-artist O B-playlist_owner O B-playlist I-playlist I-playlist	AddToPlaylist
add this album to the spanish beat playlist	O O B-music_item O O B-playlist I-playlist O	AddToPlaylist
add lofty fake anagram to the la mejor música de bso playlist	O B-entity_name I-entity_name I-entity_name O O B-playlist I-playlist I-playlist I-playlist I-playlist O	AddToPlaylist
add the track to the work playlist	O O B-music_item O O B-playlist O	AddToPlaylist
add a song to this is racionais mc s	O O B-music_item O B-playlist I-playlist I-playlist I-playlist I-playlist	AddToPlaylist
add track in my playlist called hands up	O B-music_item O B-playlist_owner O O B-playlist I-playlist	AddToPlaylist
can you put this song from yutaka ozaki onto my this is miles davis playlist	O O O O B-music_item O B-artist I-artist O B-playlist_owner B-playlist I-playlist I-playlist I-playlist O	AddToPlaylist
add a track to playlist cena con amigos	O O B-music_item O O B-playlist I-playlist I-playlist	AddToPlaylist
add the famous flower of serving-men to my evening acoustic playlist	O B-entity_name I-entity_name I-entity_name I-entity_name I-entity_name O B-playlist_owner B-playlist I-playlist O	AddToPlaylist
add a song to indie hipster	O O B-music_item O B-playlist I-playlist	AddToPlaylist
add the 40 cal tune to the laundry playlist	O O B-artist I-artist B-music_item O O B-playlist O	AddToPlaylist
add the album to my perfect concentration playlist	O O B-music_item O B-playlist_owner B-playlist I-playlist O	AddToPlaylist
add the matt murphy tune to the flow español playlist	O O B-artist I-artist B-music_item O O B-playlist I-playlist O	AddToPlaylist
add a very cellular song to masters of metal playlist	O B-entity_name I-entity_name I-entity_name I-entity_name O B-playlist I-playlist I-playlist O	AddToPlaylist
can i put this tune onto my sin estrés playlist	O O O O B-music_item O B-playlist_owner B-playlist I-playlist O	AddToPlaylist
i d like to add jordan rudess onto the divertido para niños playlist	O O O O O B-artist I-artist O O B-playlist I-playlist I-playlist O	AddToPlaylist
add kent james to the disney soundtrack	O B-artist I-artist O O B-playlist O	AddToPlaylist
add the artist adam deibert to my perfect concentration playlist	O O B-music_item B-artist I-artist O B-playlist_owner B-playlist I-playlist O	AddToPlaylist
can you put the artist giovanni giacomo gastoldi onto the chill out music playlist	O O O O B-music_item B-artist I-artist I-artist O O B-playlist I-playlist I-playlist O	AddToPlaylist
add the album to the hot 50 playlist	O O B-music_item O O B-playlist I-playlist O	AddToPlaylist
add the artist pete murray to my relaxing playlist	O O B-music_item B-artist I-artist O B-playlist_owner B-playlist O	AddToPlaylist
add the track to the drum & breaks playlist	O O B-music_item O O B-playlist I-playlist I-playlist O	AddToPlaylist
for my fantastic workout can you add sara bareilles	O B-playlist_owner B-playlist I-playlist O O O B-artist I-artist	AddToPlaylist
add the boy george track to the emo forever playlist	O O B-artist I-artist B-music_item O O B-playlist I-playlist O	AddToPlaylist
add ted heath to the road trip playlist	O B-artist I-artist O O B-playlist I-playlist O	AddToPlaylist
can you add last of the ghetto astronauts to the playlist called black sabbath the dio years	O O O B-entity_name I-entity_name I-entity_name I-entity_name I-entity_name O O O O B-playlist I-playlist I-playlist I-playlist I-playlist	AddToPlaylist
add this artist to showstopper being mary jane	O O B-music_item O B-playlist I-playlist I-playlist I-playlist	AddToPlaylist
put the artist onto top latin alternative	O O B-music_item O B-playlist I-playlist I-playlist	AddToPlaylist
add michael wittig music to country icon playlist	O B-artist I-artist O O B-playlist I-playlist O	AddToPlaylist
add highway patrolman in my playlist this is al green	O B-entity_name I-entity_name O B-playlist_owner O B-playlist I-playlist I-playlist I-playlist	AddToPlaylist
add richard mcnamara newest song to the just smile playlist	O B-artist I-artist O B-music_item O O B-playlist I-playlist O	AddToPlaylist
add annesley malewana album to playlist indietronic	O B-artist I-artist B-music_item O O B-playlist	AddToPlaylist
add the artist to my dishwashing playlist	O O B-music_item O B-playlist_owner B-playlist O	AddToPlaylist
add this artist to fairy tales playlist	O O B-music_item O B-playlist I-playlist O	AddToPlaylist
add muzika za decu to my crash course playlist	O B-entity_name I-entity_name I-entity_name O B-playlist_owner B-playlist I-playlist O	AddToPlaylist
add a derek watkins tune to this is johnny cash	O O B-artist I-artist B-music_item O B-playlist I-playlist I-playlist I-playlist	AddToPlaylist
add our little corner of the world music from gilmore girls to my the funny thing about football is playlist	O B-entity_name I-entity_name I-entity_name I-entity_name I-entity_name I-entity_name I-entity_name I-entity_name I-entity_name I-entity_name O B-playlist_owner B-playlist I-playlist I-playlist I-playlist I-playlist I-playlist O	AddToPlaylist
add the current track to my this is tchaikovsky playlist	O O O B-music_item O B-playlist_owner B-playlist I-playlist I-playlist O	AddToPlaylist
put abe laboriel onto the escapada playlist	O B-artist I-artist O O B-playlist O	AddToPlaylist
add abacab to beryl s party on fridays playlist	O B-entity_name O B-playlist_owner I-playlist_owner B-playlist I-playlist I-playlist O	AddToPlaylist
please add this track by paul mcguigan to the deep house playlist	O O O B-music_item O B-artist I-artist O O B-playlist I-playlist O	AddToPlaylist
can you add the current tune to my calm before the storm playlist	O O O O O B-music_item O B-playlist_owner B-playlist I-playlist I-playlist I-playlist O	AddToPlaylist
please add the image of you to my playlist crate diggers anonymous	O O B-entity_name I-entity_name I-entity_name I-entity_name O B-playlist_owner O B-playlist I-playlist I-playlist	AddToPlaylist
add a track to jazzy dinner	O O B-music_item O B-playlist I-playlist	AddToPlaylist
add the album to the hipster soul playlist	O O B-music_item O O B-playlist I-playlist O	AddToPlaylist
add this tune to my sleepify playlist	O O B-music_item O B-playlist_owner B-playlist O	AddToPlaylist
add jack white to my playlist this is shakira	O B-artist I-artist O B-playlist_owner O B-playlist I-playlist I-playlist	AddToPlaylist
add tommy johnson to the metalsucks playlist	O B-artist I-artist O B-playlist I-playlist I-playlist	AddToPlaylist
add the chris clark tune to my women of the blues playlist	O O B-artist I-artist B-music_item O B-playlist_owner B-playlist I-playlist I-playlist I-playlist O	AddToPlaylist
add an artist to jukebox boogie rhythm & blues	O O B-music_item O B-playlist I-playlist I-playlist I-playlist I-playlist	AddToPlaylist
add this artist to my electronic bliss playlist	O O B-music_item O B-playlist_owner B-playlist I-playlist O	AddToPlaylist
i need to add to my infinite indie folk list the works of rahim shah	O O O O O B-playlist_owner B-playlist I-playlist I-playlist O O O O B-artist I-artist	AddToPlaylist
add martin barre to my punk unplugged playlist	O B-artist I-artist O B-playlist_owner B-playlist I-playlist O	AddToPlaylist
add tierney sutton to my novedades viernes sudamérica playlist	O B-artist I-artist O B-playlist_owner B-playlist I-playlist I-playlist O	AddToPlaylist
add this tune to dorthy s 80 s party playlist	O O B-music_item O B-playlist_owner I-playlist_owner B-playlist I-playlist I-playlist O	AddToPlaylist
a very cellular song needs to be added to my masters of metal playlist	B-entity_name I-entity_name I-entity_name I-entity_name O O O O O B-playlist_owner B-playlist I-playlist I-playlist O	AddToPlaylist
add toyan to my epic gaming playlist	O B-artist O B-playlist_owner B-playlist I-playlist O	AddToPlaylist
add the song to the mac n cheese playlist	O O B-music_item O O B-playlist I-playlist I-playlist O	AddToPlaylist
add this artist to my spotlight on country 2016 playlist	O O B-music_item O B-playlist_owner B-playlist I-playlist I-playlist I-playlist O	AddToPlaylist
add a song to my playlist madden nfl 16	O O B-music_item O B-playlist_owner O B-playlist I-playlist I-playlist	AddToPlaylist
add emilie autumn to my nação reggae playlist	O B-artist I-artist O B-playlist_owner B-playlist I-playlist O	AddToPlaylist
add farhad darya songs in virales de siempre	O B-artist I-artist O O B-playlist I-playlist I-playlist	AddToPlaylist
add a song in my all out 60s	O O B-music_item O B-playlist_owner B-playlist I-playlist I-playlist	AddToPlaylist
add we have a theme song to my house afterwork playlist	O B-entity_name I-entity_name I-entity_name I-entity_name I-entity_name O B-playlist_owner B-playlist I-playlist O	AddToPlaylist
add the song to my we everywhere playlist	O O B-music_item O B-playlist_owner B-playlist I-playlist O	AddToPlaylist
add roel van velzen to my party of the century playlist	O B-artist I-artist I-artist O B-playlist_owner B-playlist I-playlist I-playlist I-playlist O	AddToPlaylist
add the artist to the political punks playlist	O O B-music_item O O B-playlist I-playlist O	AddToPlaylist
add the album to my club hits playlist	O O B-music_item O B-playlist_owner B-playlist I-playlist O	AddToPlaylist
book a reservation for my babies and i	O O O O B-party_size_description I-party_size_description I-party_size_description I-party_size_description	BookRestaurant
book a reservation for a restaurant not far from ma	O O O O O B-restaurant_type B-spatial_relation I-spatial_relation O B-state	BookRestaurant
i would like to book a restaurant in tanzania that is within walking distance for my mom and i	O O O O O O B-restaurant_type O B-country O O B-spatial_relation I-spatial_relation I-spatial_relation O B-party_size_description I-party_size_description I-party_size_description I-party_size_description	BookRestaurant
book a reservation for an oyster bar	O O O O O B-restaurant_type I-restaurant_type	BookRestaurant
book a reservation for 6 people for a creole tavern in montenegro	O O O O B-party_size_number O O O B-cuisine B-restaurant_type O B-country	BookRestaurant
i need a table in sacaton at a gluten free restaurant	O O O O O B-city O O B-cuisine I-cuisine B-restaurant_type	BookRestaurant
book sot for me and my grandfather nearby west reading	O O O B-party_size_description I-party_size_description I-party_size_description I-party_size_description B-spatial_relation B-poi I-poi	BookRestaurant
book me and my nieces a reservation for a seafood restaurant in cle elum ne on ascension day	O B-party_size_description I-party_size_description I-party_size_description I-party_size_description O O O O B-served_dish B-restaurant_type O B-city I-city B-state O B-timeRange I-timeRange	BookRestaurant
book spot for two at city tavern	O O O B-party_size_number O B-restaurant_name I-restaurant_name	BookRestaurant
i want to book a brasserie for 3 people in netherlands antilles	O O O O O B-restaurant_type O B-party_size_number O O B-country I-country	BookRestaurant
book me a reservation for the best bistro	O O O O O O B-sort B-restaurant_type	BookRestaurant
book the best table in tanzania for 5 people at a diner	O O B-sort O O B-country O B-party_size_number O O O B-restaurant_type	BookRestaurant
i want to book a joint in a spa	O O O O O B-restaurant_type O O B-facility	BookRestaurant
book a gastropub that serves turkish food for 4 people	O O B-restaurant_type O O B-cuisine O O B-party_size_number O	BookRestaurant
book spot for 7 at an indoor restaurant in mp now	O O O B-party_size_number O O B-facility B-restaurant_type O B-state B-timeRange	BookRestaurant
book a table in fiji for zero a m	O O O O B-country O B-timeRange I-timeRange I-timeRange	BookRestaurant
i want to book a restaurant for five people in sri lanka	O O O O O B-restaurant_type O B-party_size_number O O B-country I-country	BookRestaurant
i need a table for 5 at a highly rated gastropub in concord mn	O O O O O B-party_size_number O O B-sort I-sort B-restaurant_type O B-city B-state	BookRestaurant
i want to book oregon electric station in north city	O O O O B-restaurant_name I-restaurant_name I-restaurant_name O B-city I-city	BookRestaurant
i need a table for 4 please confirm the reservation	O O O O O B-party_size_number O O O O	BookRestaurant
book a popular restaurant for 5 people	O O B-sort B-restaurant_type O B-party_size_number O	BookRestaurant
i want to book a joint close by the naomi s hostel for a meal for 8 people	O O O O O B-restaurant_type B-spatial_relation I-spatial_relation O B-poi I-poi I-poi O O B-timeRange O B-party_size_number O	BookRestaurant
i want to eat a delicatessen in thirteen hours that serves eastern european food	O O O O O B-restaurant_type B-timeRange I-timeRange I-timeRange O O B-cuisine I-cuisine O	BookRestaurant
book a reservation for nine people at a bakery in nunez	O O O O B-party_size_number O O O B-restaurant_type O B-city	BookRestaurant
book a reservation at tavern for noodle	O O O O B-restaurant_type O B-served_dish	BookRestaurant
book spot for 4 in somalia	O O O B-party_size_number O B-country	BookRestaurant
i want to book albany pump station in buckholts washington now for a party of 9	O O O O B-restaurant_name I-restaurant_name I-restaurant_name O B-city B-state B-timeRange O O O O B-party_size_number	BookRestaurant
i want to book a taverna in archer city for this spring for nine people	O O O O O B-restaurant_type O B-city I-city O B-timeRange I-timeRange O B-party_size_number O	BookRestaurant
i want to book a top-rated brasserie for 7 people	O O O O O B-sort B-restaurant_type O B-party_size_number O	BookRestaurant
book a reservation for 8 people in wardville kansas	O O O O B-party_size_number O O B-city B-state	BookRestaurant
table for breadline cafe in minnesota next friday	O O B-restaurant_name I-restaurant_name O B-state B-timeRange I-timeRange	BookRestaurant
i want to book a restaurant in niger for seven people	O O O O O B-restaurant_type O B-country O B-party_size_number O	BookRestaurant
book spot for 9	O O O B-party_size_number	BookRestaurant
book me a reservation for a pub in cormorant for a party of nine	O O O O O O B-restaurant_type O B-city O O O O B-party_size_number	BookRestaurant
book spot for my nieces and i at a tea house	O O O B-party_size_description I-party_size_description I-party_size_description I-party_size_description O O B-restaurant_type I-restaurant_type	BookRestaurant
i want to book a jewish restaurant in gambia	O O O O O B-cuisine B-restaurant_type O B-country	BookRestaurant
book a reservation for the dome edinburgh close to brooklawn	O O O O B-restaurant_name I-restaurant_name I-restaurant_name B-spatial_relation O B-poi	BookRestaurant
book spot for 1 at town of ramsgate in merit	O O O B-party_size_number O B-restaurant_name I-restaurant_name I-restaurant_name O B-city	BookRestaurant
book a spot for me and kathrine at smithville	O O O O B-party_size_description I-party_size_description I-party_size_description O B-city	BookRestaurant
i want to book a restaurant for my father in law and i in buckner a year from now	O O O O O B-restaurant_type O B-party_size_description I-party_size_description I-party_size_description I-party_size_description I-party_size_description I-party_size_description O B-city B-timeRange I-timeRange I-timeRange I-timeRange	BookRestaurant
book a restaurant reservation in 6 weeks	O O B-restaurant_type O B-timeRange I-timeRange I-timeRange	BookRestaurant
book a reservation for a bar with a spa nearby id	O O O O O B-restaurant_type O O B-facility B-spatial_relation B-state	BookRestaurant
book spot for four at cliff house san francisco in martinique	O O O B-party_size_number O B-restaurant_name I-restaurant_name I-restaurant_name I-restaurant_name O B-country	BookRestaurant
i need a table for 4 in saint helena at settha palace hotel	O O O O O B-party_size_number O B-country I-country O B-restaurant_name I-restaurant_name I-restaurant_name	BookRestaurant
i want to book a restaurant in frenier 12 years from now for 4 people	O O O O O B-restaurant_type O B-city B-timeRange I-timeRange I-timeRange I-timeRange O B-party_size_number O	BookRestaurant
book seven in neighboring moorpark	O B-party_size_number O B-spatial_relation B-city	BookRestaurant
i want to eat by five pm in ne for a six people	O O O O O B-timeRange I-timeRange O B-state O O B-party_size_number O	BookRestaurant
i want to book tupelo honey cafe in new jersey for five people	O O O O B-restaurant_name I-restaurant_name I-restaurant_name O B-state I-state O B-party_size_number O	BookRestaurant
book a reservation for two at mickies dairy bar in weedsport	O O O O B-party_size_number O B-restaurant_name I-restaurant_name I-restaurant_name O B-city	BookRestaurant
book a table at a fried chicken restaurant	O O O O O B-restaurant_name I-restaurant_name I-restaurant_name	BookRestaurant
book spot for mavis sheila and i in syria at elevenses	O O O B-party_size_description I-party_size_description I-party_size_description I-party_size_description O B-country O B-timeRange	BookRestaurant
can you book me a table at windows on the world in cokeville mi	O O O O O O O B-restaurant_name I-restaurant_name I-restaurant_name I-restaurant_name O B-city B-state	BookRestaurant
book me a table for 5 this year at cherwell boathouse	O O O O O B-party_size_number B-timeRange I-timeRange O B-restaurant_name I-restaurant_name	BookRestaurant
book spot for six at 8 pm at a coffeehouse in ne that serves hog fry	O O O B-party_size_number O B-timeRange I-timeRange O O B-restaurant_type O B-state O O B-served_dish I-served_dish	BookRestaurant
i want to book a restaurant close-by in inman for five people	O O O O O B-restaurant_type B-spatial_relation O B-city O B-party_size_number O	BookRestaurant
i need a table at eddie s attic in nevada for one	O O O O O B-restaurant_name I-restaurant_name I-restaurant_name O B-state O B-party_size_number	BookRestaurant
book a reservation for an osteria restaurant for 4 people on november 4	O O O O O B-restaurant_type O O B-party_size_number O O B-timeRange I-timeRange	BookRestaurant
i want to book a top-rated restaurant close by in la for me rebecca and loraine on 2/6/2020	O O O O O B-sort B-restaurant_type B-spatial_relation O O B-state O B-party_size_description I-party_size_description I-party_size_description I-party_size_description O B-timeRange	BookRestaurant
book a reservation for 1 at a diner in wi	O O O O B-party_size_number O O B-restaurant_type O B-state	BookRestaurant
book a reservation for 5 people at the top-rated brasserie restaurant	O O O O B-party_size_number O O O B-sort B-restaurant_type O	BookRestaurant
book a table on 1/20/2023 for 5 people in mh	O O O O B-timeRange O B-party_size_number O O B-state	BookRestaurant
book a table near pat s college	O O O B-spatial_relation B-poi I-poi I-poi	BookRestaurant
i want to book a steakhouse in vimy ridge	O O O O O B-restaurant_type O B-city I-city	BookRestaurant
i want a table at james d conrey house in urbank california	O O O O O B-restaurant_name I-restaurant_name I-restaurant_name I-restaurant_name O B-city B-state	BookRestaurant
like to book a seat in monaco for the yankee doodle coffee shop	O O O O O O B-country O O B-restaurant_name I-restaurant_name I-restaurant_name I-restaurant_name	BookRestaurant
i want to book a table in a restaurant in bouvet island	O O O O O O O O B-restaurant_type O B-country I-country	BookRestaurant
i would like to book a restaurant for souvlaki cuisine in the state of ne	O O O O O O B-restaurant_type O B-cuisine O O O O O B-state	BookRestaurant
book a reservation for 10 people at an oyster bar with a pool within the same area of cowansburg for 10 pm	O O O O B-party_size_number O O O B-restaurant_type I-restaurant_type O O B-facility B-spatial_relation I-spatial_relation I-spatial_relation I-spatial_relation O B-city O B-timeRange I-timeRange	BookRestaurant
book a reservation for velma ana and rebecca for an american pizzeria at 5 am in ma	O O O O B-party_size_description I-party_size_description I-party_size_description I-party_size_description O O B-cuisine B-restaurant_type O B-timeRange I-timeRange O B-state	BookRestaurant
book a spot for 4 in oklahoma at south street diner	O O O O B-party_size_number O B-state O B-restaurant_name I-restaurant_name I-restaurant_name	BookRestaurant
book a reservation for my mommy and i at a restaurant in central african republic	O O O O B-party_size_description I-party_size_description I-party_size_description I-party_size_description O O B-restaurant_type O B-country I-country I-country	BookRestaurant
book a reservation for five people for a tatar taverna in sargents	O O O O B-party_size_number O O O B-cuisine B-restaurant_type O B-city	BookRestaurant
phyllis ward and veronica need a table at a restaurant in 152 days	B-party_size_description I-party_size_description I-party_size_description I-party_size_description O O O O O B-restaurant_type B-timeRange I-timeRange I-timeRange	BookRestaurant
book a reservation for ten at a restaurant in ohio	O O O O B-party_size_number O O B-restaurant_type O B-state	BookRestaurant
i want to book a tea house that serves salade far from here at midnight in panama for two people	O O O O O B-restaurant_type I-restaurant_type O O B-served_dish B-spatial_relation O O O B-timeRange O B-country O B-party_size_number O	BookRestaurant
i want to book a food truck for seven people in the republic of the congo	O O O O O B-restaurant_type I-restaurant_type O B-party_size_number O O O B-country I-country I-country I-country	BookRestaurant
i want to book a restaurant for ten people	O O O O O B-restaurant_type O B-party_size_number O	BookRestaurant
lets eat near oakfield 17 seconds from now at ted peters famous smoked fish	O O B-spatial_relation B-city B-timeRange I-timeRange I-timeRange I-timeRange O B-restaurant_name I-restaurant_name I-restaurant_name I-restaurant_name I-restaurant_name	BookRestaurant
book sot for 7 at a restaurant that serves european in stringtown on feb the 28th 2034	O O O B-party_size_number O O B-restaurant_type O O B-cuisine O B-city O B-timeRange I-timeRange I-timeRange I-timeRange	BookRestaurant
book a restaurant for six at an outdoor cafe in åland	O O B-restaurant_type O B-party_size_number O O B-facility O O B-country	BookRestaurant
book a table for 12 am at our step mother s secondary residence within walking distance for one	O O O O B-timeRange I-timeRange O B-poi I-poi I-poi I-poi I-poi I-poi B-spatial_relation I-spatial_relation I-spatial_relation O B-party_size_number	BookRestaurant
please book me a table at a pizzeria with a parking facility in ghana	O O O O O O O B-restaurant_type O O B-facility O O B-country	BookRestaurant
book spot for four at a indoor pub within the same area of louisiana in one minute	O O O B-party_size_number O O B-facility B-restaurant_type B-spatial_relation I-spatial_relation I-spatial_relation I-spatial_relation O B-state B-timeRange I-timeRange I-timeRange	BookRestaurant
please book me a restaurant	O O O O B-restaurant_type	BookRestaurant
book a reservation for me and my step brother at amt coffee in lakemoor	O O O O B-party_size_description I-party_size_description I-party_size_description I-party_size_description I-party_size_description O B-restaurant_name I-restaurant_name O B-city	BookRestaurant
i want to book a churrascaria in romeoville at ten a m for four people	O O O O O B-restaurant_type O B-city O B-timeRange I-timeRange I-timeRange O B-party_size_number O	BookRestaurant
table for 5 a m at baker s keyboard lounge	O O B-timeRange I-timeRange I-timeRange O B-restaurant_name I-restaurant_name I-restaurant_name I-restaurant_name	BookRestaurant
please book me a table at a bistro which serves lorna doone	O O O O O O O B-restaurant_type O O B-served_dish I-served_dish	BookRestaurant
i want to book a restaurant for six people in wagstaff ak	O O O O O B-restaurant_type O B-party_size_number O O B-city B-state	BookRestaurant
i would like to book a highly rated restaurant for a party of ten	O O O O O O B-sort I-sort B-restaurant_type O O O O B-party_size_number	BookRestaurant
i want to book a sundanese gastropub nearby in texas for 3 people on 5/20/2025	O O O O O B-cuisine B-restaurant_type B-spatial_relation O B-state O B-party_size_number O O B-timeRange	BookRestaurant
book a party of five at seagoville for 06:42	O O O O B-party_size_number O B-city O B-timeRange	BookRestaurant
book spot for 9 at thurmont	O O O B-party_size_number O B-city	BookRestaurant
i want to book a restaurant in sixteen seconds for 5 people in gold point montana	O O O O O B-restaurant_type B-timeRange I-timeRange I-timeRange O B-party_size_number O O B-city I-city B-state	BookRestaurant
i want to eat in ramona	O O O O O B-city	BookRestaurant
book a party at their campus within the same area for churrascaria	O O O O B-poi I-poi B-spatial_relation I-spatial_relation I-spatial_relation I-spatial_relation O B-restaurant_type	BookRestaurant
book me a reservation for a party of 3 at a pub in northern mariana islands	O O O O O O O O B-party_size_number O O B-restaurant_type O B-country I-country I-country	BookRestaurant
i want to book a bougatsa restaurant in next year nearby penn for three people	O O O O O B-cuisine B-restaurant_type O B-timeRange I-timeRange B-spatial_relation B-city O B-party_size_number O	BookRestaurant
book a reservation for nine people at the best pub nearby tangier in six months	O O O O B-party_size_number O O O B-sort B-restaurant_type B-spatial_relation B-city B-timeRange I-timeRange I-timeRange	BookRestaurant
need a table somewhere in quarryville 14 hours from now	O O O O O B-city B-timeRange I-timeRange I-timeRange I-timeRange	BookRestaurant
what will the weather be faraway from here	O O O O O B-spatial_relation O B-current_location	GetWeather
will there be fog in tahquamenon falls state park	O O O B-condition_description O B-geographic_poi I-geographic_poi I-geographic_poi I-geographic_poi	GetWeather
tell me the weather forecast for gibsland	O O O O O O B-city	GetWeather
is there a storm now in nc	O O O B-condition_description B-timeRange O B-state	GetWeather
what will the weather be in monument of lihula on december the 5th	O O O O O O B-geographic_poi I-geographic_poi I-geographic_poi O B-timeRange I-timeRange I-timeRange	GetWeather
weather next year in dominica	O B-timeRange I-timeRange O B-country	GetWeather
when will it be hot here	O O O O B-condition_temperature B-current_location	GetWeather
what will the weather be in 1 day in kuwait	O O O O O B-timeRange I-timeRange I-timeRange O B-country	GetWeather
what kind of weather will be in ukraine one minute from now	O O O O O O O B-country B-timeRange I-timeRange I-timeRange I-timeRange	GetWeather
humidity in olvey new hampshire	B-condition_description O B-city B-state I-state	GetWeather
what s the weather going to be in ut	O O O O O O O O B-state	GetWeather
humidity not far from colorado city on november the 7th 2024	B-condition_description B-spatial_relation I-spatial_relation O B-city I-city O B-timeRange I-timeRange I-timeRange I-timeRange	GetWeather
what is the forecast for wyoming at stanardsville during the storm	O O O O O B-state O B-city O O B-condition_description	GetWeather
what will the weather be in north carolina	O O O O O O B-state I-state	GetWeather
what is the forecast starting 11 weeks from now nearby the state of wisconsin	O O O O O B-timeRange I-timeRange I-timeRange I-timeRange B-spatial_relation O O O B-state	GetWeather
will it be rainy at sunrise in ramey saudi arabia	O O O B-condition_description O B-timeRange O B-city B-country I-country	GetWeather
check the forecast for nebraska	O O O O B-state	GetWeather
will it be warmer in north korea at nineteen o clock	O O O B-condition_temperature O B-country I-country O B-timeRange I-timeRange I-timeRange	GetWeather
let me know the weather forecast around ten pm faraway from here in park narodowy brimstone hill fortress	O O O O O O O B-timeRange I-timeRange B-spatial_relation O B-current_location O B-geographic_poi I-geographic_poi I-geographic_poi I-geographic_poi I-geographic_poi	GetWeather
will it be stormy in the ouachita national forest	O O O B-condition_description O O B-geographic_poi I-geographic_poi I-geographic_poi	GetWeather
tell me if it will be snowy 8 hours from now in mount airy vi	O O O O O O B-condition_description B-timeRange I-timeRange I-timeRange I-timeRange O B-city I-city B-state	GetWeather
what will the weather be nineteen hours from now neighboring saint kitts and nevis	O O O O O B-timeRange I-timeRange I-timeRange I-timeRange B-spatial_relation B-country I-country I-country I-country	GetWeather
will there be hail on 11/12/2036 in singapore	O O O B-condition_description O B-timeRange O B-country	GetWeather
will it be colder here in 48 and a half weeks	O O O B-condition_temperature B-current_location B-timeRange I-timeRange I-timeRange I-timeRange I-timeRange I-timeRange	GetWeather
what s the weather going to be in knobel	O O O O O O O O B-city	GetWeather
what will the weather be in dane on sep the fifth 2030	O O O O O O B-city O B-timeRange I-timeRange I-timeRange I-timeRange	GetWeather
what will the weather be in ohio	O O O O O O B-state	GetWeather
i need to know the weather for jan the 3rd in mexico when i go to port vue	O O O O O O O B-timeRange I-timeRange I-timeRange O B-country O O O O B-city I-city	GetWeather
what is the forecast for ōtone prefectural natural park in 1 hour and within the same area	O O O O O B-geographic_poi I-geographic_poi I-geographic_poi I-geographic_poi B-timeRange I-timeRange I-timeRange O B-spatial_relation I-spatial_relation I-spatial_relation I-spatial_relation	GetWeather
what kind of weather is forecast around one pm near vatican	O O O O O O O B-timeRange I-timeRange B-spatial_relation B-country	GetWeather
will it be chilly in weldona	O O O B-condition_temperature O B-city	GetWeather
will it be colder in virgin islands national park	O O O B-condition_temperature O B-geographic_poi I-geographic_poi I-geographic_poi I-geographic_poi	GetWeather
will it be hot at 13:19 in de funiak springs serbia and montenegro	O O O B-condition_temperature O B-timeRange O B-city I-city I-city B-country I-country I-country	GetWeather
what is the weather going to be like in virginia on st patrick s day	O O O O O O O O O B-state O B-timeRange I-timeRange I-timeRange I-timeRange	GetWeather
weather in kaneville maryland	O O B-city B-state	GetWeather
when is sunrise for ar	O O B-timeRange O B-state	GetWeather
what will the weather be not far from here on october the nineteenth 2026	O O O O O B-spatial_relation I-spatial_relation O B-current_location O B-timeRange I-timeRange I-timeRange I-timeRange	GetWeather
what is the forecast for waurika in samoa	O O O O O B-city O B-country	GetWeather
tell me the weather forecast here	O O O O O B-current_location	GetWeather
what is the weather forecast nearby nicodemus	O O O O O B-spatial_relation B-city	GetWeather
what will the weather be in nov in brookneal	O O O O O O B-timeRange O B-city	GetWeather
will it be colder four months from now in suwanee ak	O O O B-condition_temperature B-timeRange I-timeRange I-timeRange I-timeRange O B-city B-state	GetWeather
what is the weather forecast for burundi	O O O O O O B-country	GetWeather
what s the weather in benton city	O O O O O B-city I-city	GetWeather
what will the weather be in ky on oct 16 2036	O O O O O O B-state O B-timeRange I-timeRange I-timeRange	GetWeather
will the sun be out in 1 minute in searcy uganda	O O B-condition_description O O B-timeRange I-timeRange I-timeRange O B-city B-country	GetWeather
what is the weather here	O O O O B-current_location	GetWeather
what will the weather be one second from now in chad	O O O O O B-timeRange I-timeRange I-timeRange I-timeRange O B-country	GetWeather
what kind of weather is forecast in ms now	O O O O O O O B-state B-timeRange	GetWeather
what is the forecast for la for freezing	O O O O O B-state O B-condition_temperature	GetWeather
how cold will it be here in 1 second	O B-condition_temperature O O O B-current_location B-timeRange I-timeRange I-timeRange	GetWeather
what is the forecast for hotter weather at southford falls state park	O O O O O B-condition_temperature O O B-geographic_poi I-geographic_poi I-geographic_poi I-geographic_poi	GetWeather
what is the overcast forecast for the current position starting on jul 19 2030	O O O B-condition_description O O O B-current_location I-current_location O O B-timeRange I-timeRange I-timeRange	GetWeather
what is the forecast for morocco at lake ozark on december seventeenth 2022	O O O O O B-country O B-city I-city O B-timeRange I-timeRange I-timeRange	GetWeather
what will the humidity be in the current spot at 15:19:29	O O O B-condition_description O O O B-current_location I-current_location O B-timeRange	GetWeather
what is the forecast in nicodemus and nearby	O O O O O B-city O B-spatial_relation	GetWeather
what is the weather going to be like in benton colorado in 2 and a half months	O O O O O O O O O B-city B-state B-timeRange I-timeRange I-timeRange I-timeRange I-timeRange I-timeRange	GetWeather
what s the weather forecast for bothe-napa valley state park close by february 20	O O O O O O B-geographic_poi I-geographic_poi I-geographic_poi I-geographic_poi B-spatial_relation I-spatial_relation B-timeRange I-timeRange	GetWeather
what is the forecast for beginning on nov 17 for franklinville	O O O O O O O B-timeRange I-timeRange O B-city	GetWeather
what s the forecast for sep 26 in emerado saint pierre and miquelon	O O O O O B-timeRange I-timeRange O B-city B-country I-country I-country I-country	GetWeather
will there be a blizzard next winter in visalia idaho	O O O O B-condition_description B-timeRange I-timeRange O B-city B-state	GetWeather
will it be warmer in the district of columbia on may 25 2033	O O O B-condition_temperature O O B-state I-state I-state O B-timeRange I-timeRange I-timeRange	GetWeather
what will the weather be here on dec 7th	O O O O O B-current_location O B-timeRange I-timeRange	GetWeather
what is the forecast for colder temps beginning on law day here	O O O O O B-condition_temperature O O O B-timeRange I-timeRange B-current_location	GetWeather
what s the weather like in tyonek new jersey	O O O O O O B-city B-state I-state	GetWeather
what is the forecast for here for blizzard conditions at five pm	O O O O O B-current_location O B-condition_description O O B-timeRange I-timeRange	GetWeather
will there be a storm in gibsonia at 8 p m	O O O O B-condition_description O B-city O B-timeRange I-timeRange I-timeRange	GetWeather
what is the cold condition of our current position for tomorrow	O O O B-condition_temperature O O O B-current_location I-current_location O B-timeRange	GetWeather
what will the weather be in hialeah gardens on october the 24th	O O O O O O B-city I-city O B-timeRange I-timeRange I-timeRange	GetWeather
will it be freezing today in delaware and lehigh national heritage corridor	O O O B-condition_temperature B-timeRange O B-geographic_poi I-geographic_poi I-geographic_poi I-geographic_poi I-geographic_poi I-geographic_poi	GetWeather
what is the forecast in admire in tx starting at seventeen	O O O O O B-city O B-state O O B-timeRange	GetWeather
what is the forecast in north carolina for edgemoor	O O O O O B-state I-state O B-city	GetWeather
what is the forecast for costa rica	O O O O O B-country I-country	GetWeather
need weather for parc national tolhuaca to see if it will be fog today	O O O B-geographic_poi I-geographic_poi I-geographic_poi O O O O O O B-condition_description O	GetWeather
weather in walden russia on 12/26/2018	O O B-city B-country O B-timeRange	GetWeather
what s the humidity here right now	O O O B-condition_description B-current_location O B-timeRange	GetWeather
how s the weather at petit manan national wildlife refuge and nearby right now	O O O O O B-geographic_poi I-geographic_poi I-geographic_poi I-geographic_poi I-geographic_poi O B-spatial_relation O B-timeRange	GetWeather
what is the forecast for lansford for temperate weather	O O O O O B-city O B-condition_temperature O	GetWeather
overcast on state holiday in pawling nature reserve and neighboring places	B-condition_description O B-timeRange I-timeRange O B-geographic_poi I-geographic_poi I-geographic_poi O B-spatial_relation O	GetWeather
i need the weather in wakarusa	O O O O O B-city	GetWeather
tell me the forecast for 6 am in tatra-nationalpark	O O O O O B-timeRange I-timeRange O B-geographic_poi	GetWeather
tell me the weather forecast for ut on thursday	O O O O O O B-state O B-timeRange	GetWeather
what is the forecast for turtle islands national park	O O O O O B-geographic_poi I-geographic_poi I-geographic_poi I-geographic_poi	GetWeather
will it be hotter in pr at 23 o clock	O O O B-condition_temperature O B-state O B-timeRange I-timeRange I-timeRange	GetWeather
weather in two hours in uzbekistan	O B-timeRange I-timeRange I-timeRange O B-country	GetWeather
what is the forecast for this afternoon for blizzard conditions in dieterich chad	O O O O O O B-timeRange O B-condition_description O O B-city B-country	GetWeather
how s the weather here at two am	O O O O B-current_location O B-timeRange I-timeRange	GetWeather
will custer national forest be chillier at seven pm	O B-geographic_poi I-geographic_poi I-geographic_poi O B-condition_temperature O B-timeRange I-timeRange	GetWeather
what is the forecast for starting at three a m in two buttes for warm weather	O O O O O O O B-timeRange I-timeRange I-timeRange O B-city I-city O B-condition_temperature O	GetWeather
what s the weather in fox chapel	O O O O O B-city I-city	GetWeather
what is the rain forecast for one hour from now in south korea	O O O B-condition_description O O B-timeRange I-timeRange I-timeRange I-timeRange O B-country I-country	GetWeather
tell me the weather forecast here	O O O O O B-current_location	GetWeather
will there be a cloud in vi in 14 minutes	O O O O B-condition_description O B-state B-timeRange I-timeRange I-timeRange	GetWeather
how much colder will it be not far from utah around 3 am	O O B-condition_temperature O O O B-spatial_relation I-spatial_relation O B-state O B-timeRange I-timeRange	GetWeather
will it be chilly midday in cresbard afghanistan	O O O B-condition_temperature B-timeRange O B-city B-country	GetWeather
what will the weather be in sarygamyş sanctuary on august 21 2035	O O O O O O B-geographic_poi I-geographic_poi O B-timeRange I-timeRange I-timeRange	GetWeather
will it be rainy in tenino	O O O B-condition_description O B-city	GetWeather
will it be hot in the netherlands on february 16th	O O O B-condition_temperature O O B-country O B-timeRange I-timeRange	GetWeather
where is belgium located	O O B-country O	GetWeather
what will the weather be in milleville beach	O O O O O O B-city I-city	GetWeather
can you put on like a hurricane by paul landers	O O O O B-album I-album I-album O B-artist I-artist	PlayMusic
play the happy blues by ronnie wood	O B-album I-album I-album O B-artist I-artist	PlayMusic
play the newest melody on last fm by eddie vinson	O O B-sort B-music_item O B-service I-service O B-artist I-artist	PlayMusic
use groove shark to play music	O B-service I-service O O O	PlayMusic
please play something good from u-roy any song from 1975 on zvooq will do	O O O B-sort O B-artist O B-music_item O B-year O B-service O O	PlayMusic
play a symphony from 2013	O O B-music_item O B-year	PlayMusic
let me hear the good songs from james iha	O O O O B-sort O O B-artist I-artist	PlayMusic
play my inventive playlist	O O B-playlist O	PlayMusic
i want to play music from iheart	O O O O O O B-service	PlayMusic
play subconscious lobotomy from jennifer paull	O B-album I-album O B-artist I-artist	PlayMusic
i want to hear a seventies sound track	O O O O O B-year B-music_item I-music_item	PlayMusic
play a john maher track	O O B-artist I-artist B-music_item	PlayMusic
please play something from dihan slabbert that s on the top fifty	O O O O B-artist I-artist O O O O B-sort I-sort	PlayMusic
please play something catchy on youtube	O O O B-playlist O B-service	PlayMusic
play something from 2004 by imogen heap on spotify	O O O B-year O B-artist I-artist O B-service	PlayMusic
play seventies music please	O B-year O O	PlayMusic
play music from the artist sean yseult and sort it through top-50	O O O O O B-artist I-artist O O O O B-sort	PlayMusic
play anything jd natasha did in the thirties	O O B-artist I-artist O O O B-year	PlayMusic
play music off netflix	O O O B-service	PlayMusic
nineties songs on zvooq	B-year O O B-service	PlayMusic
open itunes and play ben burnley ready to die	O B-service O O B-artist I-artist B-album I-album I-album	PlayMusic
play an ep by zak starkey	O O B-music_item O B-artist I-artist	PlayMusic
play an album from nithyasree mahadevan	O O B-music_item O B-artist I-artist	PlayMusic
i want to listen to something on youtube	O O O O O O O B-service	PlayMusic
start playing something from iheart	O O O O B-service	PlayMusic
play trance life on zvooq	O B-playlist I-playlist O B-service	PlayMusic
find and play a concerto on zvooq from 1978 by ginger pooley	O O O O B-music_item O B-service O B-year O B-artist I-artist	PlayMusic
play all things must pass	O B-track I-track I-track I-track	PlayMusic
i want to hear music from allen toussaint from the fifties	O O O O O O B-artist I-artist O O B-year	PlayMusic
turn on last fm	O O B-service I-service	PlayMusic
play a song by rahsaan patterson	O O B-music_item O B-artist I-artist	PlayMusic
play femme fatale by bonobo	O B-track I-track O B-artist	PlayMusic
play some anneliese van der pol from the thirties on groove shark	O O B-artist I-artist I-artist I-artist O O B-year O B-service I-service	PlayMusic
i want to listen to an ep from 1998	O O O O O O B-music_item O B-year	PlayMusic
play paul mccartney	O B-artist I-artist	PlayMusic
play jill sobule album	O B-album I-album B-music_item	PlayMusic
play chant s from 1973	O B-music_item O O B-year	PlayMusic
play something from 90s pop rock essentials	O O O B-playlist I-playlist I-playlist I-playlist	PlayMusic
play have you met miss jones by nicole from google music	O B-track I-track I-track I-track I-track O B-artist O B-service I-service	PlayMusic
play chant by nigger kojak on itunes	O B-music_item O B-artist I-artist O B-service	PlayMusic
play some sixties songs on google music	O O B-year O O B-service I-service	PlayMusic
play a fifties album from dj yoda on last fm	O O B-year B-music_item O B-artist I-artist O B-service I-service	PlayMusic
please play my ecstatic playlist	O O O B-playlist O	PlayMusic
open deezer and play curtain call: the hits by junichi okada	O B-service O O B-album I-album I-album I-album O B-artist I-artist	PlayMusic
let s play jamie robertson s handover on vimeo	O O O B-artist I-artist O B-album O B-service	PlayMusic
play a sixties soundtrack	O O B-year B-music_item	PlayMusic
play this is: miles davis on lastfm	O B-playlist I-playlist I-playlist I-playlist O B-service	PlayMusic
live in l a joseph meyer please	B-album I-album I-album I-album B-artist I-artist O	PlayMusic
play the top twenty hisham abbas on youtube	O O B-sort I-sort B-artist I-artist O B-service	PlayMusic
play some seventies filipp kirkorow	O O B-year B-artist I-artist	PlayMusic
play the most popular puretone	O O B-sort I-sort B-artist	PlayMusic
play music from e-type	O O O B-artist	PlayMusic
can you play a j pero on groove shark	O O O B-artist I-artist I-artist O B-service I-service	PlayMusic
play a bob burns song	O O B-artist I-artist B-music_item	PlayMusic
i want to hear leroi moore on vimeo play the song chance of a lifetime	O O O O B-artist I-artist O B-service O O B-music_item B-track I-track I-track I-track	PlayMusic
play some symphony music from david lindley	O O B-music_item O O B-artist I-artist	PlayMusic
please play something on iheart from artist ari gold last album	O O O O B-service O O B-artist I-artist B-sort B-music_item	PlayMusic
i want to hear them from the artist murcof	O O O O B-music_item O O O B-artist	PlayMusic
play sound track music from the twenties	O B-music_item I-music_item O O O B-year	PlayMusic
play dance with the devil by mr lordi	O B-track I-track I-track I-track O B-artist I-artist	PlayMusic
play music from 1996	O O O B-year	PlayMusic
go to itunes and play dr lecter by david hodges	O O B-service O O B-album I-album O B-artist I-artist	PlayMusic
play s t r e e t d a d from hiromitsu agatsuma through pandora	O B-album I-album I-album I-album I-album I-album I-album I-album I-album O B-artist I-artist O B-service	PlayMusic
play some movement from the fourties	O O B-music_item O O B-year	PlayMusic
please tune into chieko ochi s good music	O B-music_item O B-artist I-artist O B-sort O	PlayMusic
play the greatest music from bryan maclean	O O B-sort O O B-artist I-artist	PlayMusic
play something on last fm	O O O B-service I-service	PlayMusic
play music by joy nilo	O O O B-artist I-artist	PlayMusic
play some gary lee conner	O O B-artist I-artist I-artist	PlayMusic
play music by brian chase	O O O B-artist I-artist	PlayMusic
can you play top zvooq by fink	O O O B-sort B-service O B-artist	PlayMusic
play the top-20 nawang khechog soundtrack	O O B-sort B-artist I-artist B-music_item	PlayMusic
let s hear stuff from andrew hewitt	O O O O O B-artist I-artist	PlayMusic
play a good ep from the eighties by peter murphy	O O B-sort B-music_item O O B-year O B-artist I-artist	PlayMusic
play another passenger from louis nelson delisle	O B-album I-album O B-artist I-artist I-artist	PlayMusic
play the top music from the railway children off last fm	O O B-sort O O B-artist I-artist I-artist O B-service I-service	PlayMusic
play the best becca	O O B-sort B-artist	PlayMusic
play something by duke ellington from the seventies	O O O B-artist I-artist O O B-year	PlayMusic
use the last fm service to play a mis niños de 30	O O B-service I-service O O O B-playlist I-playlist I-playlist I-playlist I-playlist	PlayMusic
play my black sabbath: the dio years playlist	O O B-playlist I-playlist I-playlist I-playlist I-playlist O	PlayMusic
play an ep from mike harding	O O B-music_item O B-artist I-artist	PlayMusic
i want to hear anything from the rock symphonique genre please	O O O O O O O B-genre I-genre O O	PlayMusic
please play a 1997 record	O O O B-year B-music_item	PlayMusic
put what color is your sky by alana davis on the stereo	O B-album I-album I-album I-album I-album O B-artist I-artist O O O	PlayMusic
please play a movement from george formby jr	O O O B-music_item O B-artist I-artist I-artist	PlayMusic
play some new les vandyke on slacker	O O B-sort B-artist I-artist O B-service	PlayMusic
please open zvooq	O O B-service	PlayMusic
play progressive metal	O B-genre I-genre	PlayMusic
i want to hear soundtrack music on youtube from helena iren michaelsen	O O O O B-music_item O O B-service O B-artist I-artist I-artist	PlayMusic
play a song by ramesh narayan from 1960	O O B-music_item O B-artist I-artist O B-year	PlayMusic
play some blues britânico	O O B-genre I-genre	PlayMusic
proceed with hitomi nabatame music from 2003	O O B-artist I-artist O O B-year	PlayMusic
play something on zvooq	O O O B-service	PlayMusic
play music from lynn & wade llp	O O O B-artist I-artist I-artist I-artist	PlayMusic
let me hear chris knight music	O O O B-artist I-artist O	PlayMusic
let s hear good mohammad mamle on vimeo	O O O B-sort B-artist I-artist O B-service	PlayMusic
please play a sound track from the fifties that s on iheart	O O O B-music_item I-music_item O O B-year O O O B-service	PlayMusic
play music from van-pires by dmitry malikov	O B-album I-album I-album O B-artist I-artist	PlayMusic
play rich sex on iheart	O B-track I-track O B-service	PlayMusic
play modern psychedelia	O B-playlist I-playlist	PlayMusic
rate this album four out of 6 stars	O B-object_select B-object_type B-rating_value O O B-best_rating B-rating_unit	RateBook
give this textbook four stars	O B-object_select B-object_type B-rating_value B-rating_unit	RateBook
rate a twist in the tale zero out of 6 points	O B-object_name I-object_name I-object_name I-object_name I-object_name B-rating_value O O B-best_rating B-rating_unit	RateBook
rate the children of niobe 1 out of 6 points	O B-object_name I-object_name I-object_name I-object_name B-rating_value O O B-best_rating B-rating_unit	RateBook
give zero stars to halo: ghosts of onyx	O B-rating_value B-rating_unit O B-object_name I-object_name I-object_name I-object_name	RateBook
give this novel a score of 5	O B-object_select B-object_type O O O B-rating_value	RateBook
give the current series four of 6 points	O O B-object_select B-object_part_of_series_type B-rating_value O B-best_rating B-rating_unit	RateBook
give 4 out of 6 points to the spirit ring chronicle	O B-rating_value O O B-best_rating B-rating_unit O B-object_name I-object_name I-object_name B-object_part_of_series_type	RateBook
give two stars out of 6 to 36 children	O B-rating_value B-rating_unit O O B-best_rating O B-object_name I-object_name	RateBook
rate the sneetches and other stories a three	O B-object_name I-object_name I-object_name I-object_name I-object_name O B-rating_value	RateBook
rate the current series four stars	O O B-object_select B-object_part_of_series_type B-rating_value B-rating_unit	RateBook
rate this book a 4 out of 6	O B-object_select B-object_type O B-rating_value O O B-best_rating	RateBook
rate the current novel 5 of 6 stars	O O B-object_select B-object_type B-rating_value O B-best_rating B-rating_unit	RateBook
rate this book a 1	O B-object_select B-object_type O B-rating_value	RateBook
give zero out of 6 to the current album	O B-rating_value O O B-best_rating O O B-object_select B-object_type	RateBook
give this album 5 points	O B-object_select B-object_type B-rating_value B-rating_unit	RateBook
rate the mystery of the tolling bell series 4 stars	O B-object_name I-object_name I-object_name I-object_name I-object_name I-object_name B-object_part_of_series_type B-rating_value B-rating_unit	RateBook
give the current novel two stars	O O B-object_select B-object_type B-rating_value B-rating_unit	RateBook
give the current book 4 stars	O O B-object_select B-object_type B-rating_value B-rating_unit	RateBook
give joe magarac and his usa citizen papers 5 points	O B-object_name I-object_name I-object_name I-object_name I-object_name I-object_name I-object_name B-rating_value B-rating_unit	RateBook
rate the guilty 0 of 6 points	O B-object_name I-object_name B-rating_value O B-best_rating B-rating_unit	RateBook
rate this textbook four out of 6	O B-object_select B-object_type B-rating_value O O B-best_rating	RateBook
give the catedral series four stars	O O B-object_name B-object_part_of_series_type B-rating_value B-rating_unit	RateBook
reminiscences of the anti-japanese guerillas chronicle deserves zero points out of 6 for a rating	B-object_name I-object_name I-object_name I-object_name I-object_name B-object_part_of_series_type O B-rating_value B-rating_unit O O B-best_rating O O O	RateBook
give small screen big picture a 0 out of 6 rating	O B-object_name I-object_name I-object_name I-object_name O B-rating_value O O B-best_rating O	RateBook
gods and pawns should get a three	B-object_name I-object_name I-object_name O O O B-rating_value	RateBook
give zero stars to this textbook	O B-rating_value B-rating_unit O B-object_select B-object_type	RateBook
rate the current novel a 4 out of 6 stars	O O B-object_select B-object_type O B-rating_value O O B-best_rating B-rating_unit	RateBook
rate the book the atmospheric railway 5 out of 6	O O B-object_type B-object_name I-object_name I-object_name B-rating_value O O B-best_rating	RateBook
rate black boy 4 out of 6	O B-object_name I-object_name B-rating_value O O B-best_rating	RateBook
rate the chronicle current 1 star	O O B-object_part_of_series_type B-object_select B-rating_value O	RateBook
mark this album a score of 5	O B-object_select B-object_type O O O B-rating_value	RateBook
rate the current novel zero out of 6	O O B-object_select B-object_type B-rating_value O O B-best_rating	RateBook
rate the current novel a 2	O O B-object_select B-object_type O B-rating_value	RateBook
give the giant devil dingo 4 points	O B-object_name I-object_name I-object_name I-object_name B-rating_value B-rating_unit	RateBook
rate this current novel two out of 6	O B-object_select I-object_select B-object_type B-rating_value O O B-best_rating	RateBook
give monthly index of medical specialities a two out of 6 rating	O B-object_name I-object_name I-object_name I-object_name I-object_name O B-rating_value O O B-best_rating O	RateBook
rate this novel 2 out of 6 points	O B-object_select B-object_type B-rating_value O O B-best_rating B-rating_unit	RateBook
rate the current novel 3 stars	O O B-object_select B-object_type B-rating_value B-rating_unit	RateBook
rate the current essay zero out of 6 stars	O O B-object_select B-object_type B-rating_value O O B-best_rating B-rating_unit	RateBook
rate this current album 0 stars	O B-object_select I-object_select B-object_type B-rating_value B-rating_unit	RateBook
give a brief stop on the road from auschwitz 1 out of 6 stars	O B-object_name I-object_name I-object_name I-object_name I-object_name I-object_name I-object_name I-object_name B-rating_value O O B-best_rating B-rating_unit	RateBook
rate this album 4 out of 6 stars	O B-object_select B-object_type B-rating_value O O B-best_rating B-rating_unit	RateBook
rate hate that cat 1 out of 6 stars	O B-object_name I-object_name I-object_name B-rating_value O O B-best_rating B-rating_unit	RateBook
give my current book one of 6 stars	O O B-object_select B-object_type B-rating_value O B-best_rating B-rating_unit	RateBook
rate current novel one stars	O B-object_select B-object_type B-rating_value B-rating_unit	RateBook
give five out of 6 points to this album	O B-rating_value O O B-best_rating B-rating_unit O B-object_select B-object_type	RateBook
give a rating of 2 to juneteenth	O O O O B-rating_value O B-object_name	RateBook
rate ruth five out of 6 points	O B-object_name B-rating_value O O B-best_rating B-rating_unit	RateBook
rate the sea of trolls 1 stars out of 6	O B-object_name I-object_name I-object_name I-object_name B-rating_value B-rating_unit O O B-best_rating	RateBook
give the zenith angle one out of 6 points	O B-object_name I-object_name I-object_name B-rating_value O O B-best_rating B-rating_unit	RateBook
give zero stars to rhialto the marvellous	O B-rating_value B-rating_unit O B-object_name I-object_name I-object_name	RateBook
give the current book a zero of 6	O O B-object_select B-object_type O B-rating_value O B-best_rating	RateBook
rate personal demons 0 out of 6 points	O B-object_name I-object_name B-rating_value O O B-best_rating B-rating_unit	RateBook
rate the current series a 4	O O B-object_select B-object_part_of_series_type O B-rating_value	RateBook
give one of 6 points to who will cry when you die	O B-rating_value O B-best_rating B-rating_unit O B-object_name I-object_name I-object_name I-object_name I-object_name I-object_name	RateBook
give zero out of 6 stars to this album	O B-rating_value O O B-best_rating B-rating_unit O B-object_select B-object_type	RateBook
give this novel 2 stars	O B-object_select B-object_type B-rating_value B-rating_unit	RateBook
rate the 8-week cholesterol cure three out of 6	O B-object_name I-object_name I-object_name I-object_name B-rating_value O O B-best_rating	RateBook
rate this novel 3 out of 6 points	O B-object_select B-object_type B-rating_value O O B-best_rating B-rating_unit	RateBook
rate the lives of john lennon five points	O B-object_name I-object_name I-object_name I-object_name I-object_name B-rating_value B-rating_unit	RateBook
give the american scene 2 of 6 stars	O B-object_name I-object_name I-object_name B-rating_value O B-best_rating B-rating_unit	RateBook
rate this textbook a one	O B-object_select B-object_type O B-rating_value	RateBook
give summer of the swans 1 points	O B-object_name I-object_name I-object_name I-object_name B-rating_value B-rating_unit	RateBook
give the current textbook a rating of five	O O B-object_select B-object_type O O O B-rating_value	RateBook
give 4 points to the person and the common good	O B-rating_value B-rating_unit O B-object_name I-object_name I-object_name I-object_name I-object_name I-object_name	RateBook
give a four rating to a world apart	O O B-rating_value O O B-object_name I-object_name I-object_name	RateBook
rate this chronicle 0 points	O B-object_select B-object_part_of_series_type B-rating_value B-rating_unit	RateBook
give wilco: learning how to die a rating of four points	O B-object_name I-object_name I-object_name I-object_name I-object_name O O O B-rating_value B-rating_unit	RateBook
rate this saga two out of 6	O B-object_select B-object_part_of_series_type B-rating_value O O B-best_rating	RateBook
rate the gift: imagination and the erotic life of property five stars	O B-object_name I-object_name I-object_name I-object_name I-object_name I-object_name I-object_name I-object_name I-object_name B-rating_value B-rating_unit	RateBook
rate neverwhere four out of 6	O B-object_name B-rating_value O O B-best_rating	RateBook
rate in the company of cheerful ladies a zero out of 6	O B-object_name I-object_name I-object_name I-object_name I-object_name I-object_name O B-rating_value O O B-best_rating	RateBook
give one start to the current book	O B-rating_value O O O B-object_select B-object_type	RateBook
give this chronicle a 2 rating	O B-object_select B-object_part_of_series_type O B-rating_value O	RateBook
rate this essay a 1	O B-object_select B-object_type O B-rating_value	RateBook
out of 6 give rivers of babylon a 1	O O B-best_rating O B-object_name I-object_name I-object_name O B-rating_value	RateBook
give 5 of 6 stars to expressive processing	O B-rating_value O B-best_rating B-rating_unit O B-object_name I-object_name	RateBook
rate the ghost house series a one	O B-object_name I-object_name I-object_name B-object_part_of_series_type O B-rating_value	RateBook
rate know ye not agincourt 2 out of 6 stars	O B-object_name I-object_name I-object_name I-object_name B-rating_value O O B-best_rating B-rating_unit	RateBook
i would rate theft: a love story four out of 6 stars	O O O B-object_name I-object_name I-object_name I-object_name B-rating_value O O B-best_rating B-rating_unit	RateBook
rate the further adventures of the joker four stars	O B-object_name I-object_name I-object_name I-object_name I-object_name I-object_name B-rating_value B-rating_unit	RateBook
give 0 rating to in the heart of the country	O B-rating_value O O B-object_name I-object_name I-object_name I-object_name I-object_name I-object_name	RateBook
give 1 out of 6 rating to the current textbook	O B-rating_value O O B-best_rating O O O B-object_select B-object_type	RateBook
give the current chronicle five of 6 points	O O B-object_select B-object_part_of_series_type B-rating_value O B-best_rating B-rating_unit	RateBook
rate cotton comes to harlem a 2	O B-object_name I-object_name I-object_name I-object_name O B-rating_value	RateBook
give this album one stars	O B-object_select B-object_type B-rating_value B-rating_unit	RateBook
rate the adventures of augie march one points	O B-object_name I-object_name I-object_name I-object_name I-object_name B-rating_value B-rating_unit	RateBook
rate soul music a 0	O B-object_name I-object_name O B-rating_value	RateBook
give hindu temples: what happened to them a 5 out of 6 stars	O B-object_name I-object_name I-object_name I-object_name I-object_name I-object_name O B-rating_value O O B-best_rating B-rating_unit	RateBook
give this novel a 1	O B-object_select B-object_type O B-rating_value	RateBook
rate the current textbook 1 out of 6	O O B-object_select B-object_type B-rating_value O O B-best_rating	RateBook
give this textbook 0 out of 6 stars	O B-object_select B-object_type B-rating_value O O B-best_rating B-rating_unit	RateBook
give the crystal snare 5 stars	O B-object_name I-object_name I-object_name B-rating_value B-rating_unit	RateBook
rate this saga two out of 6	O B-object_select B-object_part_of_series_type B-rating_value O O B-best_rating	RateBook
give wilco: learning how to die a rating of four points	O B-object_name I-object_name I-object_name I-object_name I-object_name O O O B-rating_value B-rating_unit	RateBook
rate this book 3 stars out of 6	O B-object_select B-object_type B-rating_value B-rating_unit O O B-best_rating	RateBook
rate the three junes one out of 6	O O B-object_name I-object_name B-rating_value O O B-best_rating	RateBook
give four stars to the broken window	O B-rating_value B-rating_unit O B-object_name I-object_name I-object_name	RateBook
rate the current series 4 points	O O B-object_select B-object_part_of_series_type B-rating_value B-rating_unit	RateBook
wish to find the movie the heart beat	O O O O B-object_type O B-object_name I-object_name	SearchCreativeWork
please look up the tv show vanity	O O O O B-object_type I-object_type B-object_name	SearchCreativeWork
get me the elvis christmas album tv show	O O O B-object_name I-object_name I-object_name B-object_type I-object_type	SearchCreativeWork
please find me the saga the deep six	O O O O B-object_type B-object_name I-object_name I-object_name	SearchCreativeWork
wish to see the photograph with the name live: right here	O O O O B-object_type O O O B-object_name I-object_name I-object_name	SearchCreativeWork
looking for a novel called death march	O O O B-object_type O B-object_name I-object_name	SearchCreativeWork
can you find me the work the curse of oak island	O O O O O O B-object_name I-object_name I-object_name I-object_name I-object_name	SearchCreativeWork
please get me the sacred and profane love machine game	O O O B-object_name I-object_name I-object_name I-object_name I-object_name I-object_name B-object_type	SearchCreativeWork
need a creative work called hit by love	O O O O O B-object_name I-object_name I-object_name	SearchCreativeWork
search for the trailer for the office	O O O B-object_type O B-object_name I-object_name	SearchCreativeWork
looking for a creative work called plant ecology	O O O O O O B-object_name I-object_name	SearchCreativeWork
find the television show to me	O O B-object_type I-object_type B-object_name I-object_name	SearchCreativeWork
can you please find me the saga chump change	O O O O O O B-object_type B-object_name I-object_name	SearchCreativeWork
can you find me the ridiculous 6 book	O O O O B-object_name I-object_name I-object_name B-object_type	SearchCreativeWork
please fine me the tv series now we are married	O O O O B-object_type I-object_type B-object_name I-object_name I-object_name I-object_name	SearchCreativeWork
please look up the work bachelor pad	O O O O O B-object_name I-object_name	SearchCreativeWork
please help me find the late night heartbroken blues television show	O O O O O B-object_name I-object_name I-object_name I-object_name B-object_type I-object_type	SearchCreativeWork
please help me find bend it like beckham the musical	O O O O B-object_name I-object_name I-object_name I-object_name I-object_name I-object_name	SearchCreativeWork
please look up the tv series parables for wooden ears	O O O O B-object_type I-object_type B-object_name I-object_name I-object_name I-object_name	SearchCreativeWork
can you find me hey man	O O O O B-object_name I-object_name	SearchCreativeWork
please search for switched	O O O B-object_name	SearchCreativeWork
can you get me the controlled conversations tv series	O O O O O B-object_name I-object_name B-object_type I-object_type	SearchCreativeWork
please look up the song the mad magician	O O O O B-object_type B-object_name I-object_name I-object_name	SearchCreativeWork
please search for the tv show the best of white lion	O O O O B-object_type I-object_type B-object_name I-object_name I-object_name I-object_name I-object_name	SearchCreativeWork
please find me phineas redux	O O O B-object_name I-object_name	SearchCreativeWork
get me the procession of ants tv show	O O O B-object_name I-object_name I-object_name B-object_type I-object_type	SearchCreativeWork
looking for a game called phinally phamous	O O O B-object_type O B-object_name I-object_name	SearchCreativeWork
can you search the daring youth saga	O O O O B-object_name I-object_name B-object_type	SearchCreativeWork
look for the book the girl who was plugged in	O O O B-object_type B-object_name I-object_name I-object_name I-object_name I-object_name I-object_name	SearchCreativeWork
find me a tv show called baby blue	O O O B-object_type I-object_type O B-object_name I-object_name	SearchCreativeWork
search for appalachian journey	O O B-object_name I-object_name	SearchCreativeWork
look for the television show meet the prince	O O O B-object_type I-object_type B-object_name I-object_name I-object_name	SearchCreativeWork
can you find me cracks the safe	O O O O B-object_name I-object_name I-object_name	SearchCreativeWork
please help me search the hell money saga	O O O O O B-object_name I-object_name B-object_type	SearchCreativeWork
get me the secret south song	O O O B-object_name I-object_name B-object_type	SearchCreativeWork
can you find me the work titled music for millions	O O O O O O O B-object_name I-object_name I-object_name	SearchCreativeWork
please search for the painting titled this is the night	O O O O B-object_type O B-object_name I-object_name I-object_name I-object_name	SearchCreativeWork
could you locate the epic conditions picture	O O O O B-object_name I-object_name B-object_type	SearchCreativeWork
get me the trailer of good morning sunshine	O O O B-object_type O B-object_name I-object_name I-object_name	SearchCreativeWork
please search the an introduction to karl marx painting	O O O B-object_name I-object_name I-object_name I-object_name I-object_name B-object_type	SearchCreativeWork
can you find me the blue spring trailer	O O O O O B-object_name I-object_name B-object_type	SearchCreativeWork
could you find the tv series the approach	O O O O B-object_type I-object_type B-object_name I-object_name	SearchCreativeWork
search for the tv show a lawless street	O O O B-object_type I-object_type B-object_name I-object_name I-object_name	SearchCreativeWork
please look up three essays on the theory of sexuality show	O O O B-object_name I-object_name I-object_name I-object_name I-object_name I-object_name I-object_name B-object_type	SearchCreativeWork
please get me the compulsive disclosure song	O O O O B-object_name I-object_name B-object_type	SearchCreativeWork
can you look up the molecular oncology saga	O O O O O B-object_name I-object_name B-object_type	SearchCreativeWork
search for the sound of one hand clapping	O O B-object_name I-object_name I-object_name I-object_name I-object_name I-object_name	SearchCreativeWork
find the creative work deadly weapons	O O O O B-object_name I-object_name	SearchCreativeWork
need the creative work called the logic of scientific discovery	O O O O O B-object_name I-object_name I-object_name I-object_name I-object_name	SearchCreativeWork
can you find me the national anthem of the ancient britons television show	O O O O O B-object_name I-object_name I-object_name I-object_name I-object_name I-object_name B-object_type I-object_type	SearchCreativeWork
can you please find me the harry hood saga	O O O O O O B-object_name I-object_name B-object_type	SearchCreativeWork
can you find me the work bible translations into hawaii pidgin	O O O O O O B-object_name I-object_name I-object_name I-object_name I-object_name	SearchCreativeWork
please look up and find me monty python live at the hollywood bowl	O O O O O O B-object_name I-object_name I-object_name I-object_name I-object_name I-object_name I-object_name	SearchCreativeWork
please search for mary	O O O B-object_name	SearchCreativeWork
please search the game atla: all this life allows	O O O B-object_type B-object_name I-object_name I-object_name I-object_name I-object_name	SearchCreativeWork
find me the novel with the name to lose my life …	O O O B-object_type O O O B-object_name I-object_name I-object_name I-object_name O	SearchCreativeWork
looking for a song with the title of live at the kings center	O O O B-object_type O O O O B-object_name I-object_name I-object_name I-object_name I-object_name	SearchCreativeWork
can you find the american bison photograph	O O O O B-object_name I-object_name B-object_type	SearchCreativeWork
can you find me the free for all show	O O O O O B-object_name I-object_name I-object_name B-object_type	SearchCreativeWork
please find me the olympia 74 soundtrack	O O O O B-object_name I-object_name B-object_type	SearchCreativeWork
look for the album slave to the grind	O O O B-object_type B-object_name I-object_name I-object_name I-object_name	SearchCreativeWork
please find me the projekt: the new face of goth	O O O O B-object_name I-object_name I-object_name I-object_name I-object_name I-object_name	SearchCreativeWork
can you get me the message from god saga	O O O O O B-object_name I-object_name I-object_name B-object_type	SearchCreativeWork
find me the soundtrack a honeymoon adventure	O O O B-object_type B-object_name I-object_name I-object_name	SearchCreativeWork
please get me the henderson kids saga	O O O B-object_name I-object_name I-object_name B-object_type	SearchCreativeWork
find the movie splendor in the grass	O O B-object_type B-object_name I-object_name I-object_name I-object_name	SearchCreativeWork
am looking for a book with the title free to play	O O O O B-object_type O O O B-object_name I-object_name I-object_name	SearchCreativeWork
look for the tv series jersey boys	O O O B-object_type I-object_type B-object_name I-object_name	SearchCreativeWork
can you search the book paris - when it sizzles	O O O O B-object_type B-object_name I-object_name I-object_name I-object_name I-object_name	SearchCreativeWork
looking for a painting with the title with you	O O O B-object_type O O O B-object_name I-object_name	SearchCreativeWork
please find me the classified book	O O O O B-object_name B-object_type	SearchCreativeWork
look for the show v-the new mythology suite	O O O B-object_type B-object_name I-object_name I-object_name I-object_name	SearchCreativeWork
find the creative work face down	O O O O B-object_name I-object_name	SearchCreativeWork
find four songs	O B-object_name I-object_name	SearchCreativeWork
find me the soundtrack live at the greek theatre	O O O B-object_type B-object_name I-object_name I-object_name I-object_name I-object_name	SearchCreativeWork
please search for the television show episodi di the blacklist	O O O O B-object_type I-object_type B-object_name I-object_name I-object_name I-object_name	SearchCreativeWork
find a creative work called fire in the hole	O O O O O B-object_name I-object_name I-object_name I-object_name	SearchCreativeWork
looking for the picture with the name of who made stevie crye	O O O B-object_type O O O O B-object_name I-object_name I-object_name I-object_name	SearchCreativeWork
look for the album wolves within	O O O B-object_type B-object_name I-object_name	SearchCreativeWork
find the album orphan girl at the cemetery	O O B-object_type B-object_name I-object_name I-object_name I-object_name I-object_name	SearchCreativeWork
please find me the journal of the british astronomical association movie	O O O O B-object_name I-object_name I-object_name I-object_name I-object_name I-object_name B-object_type	SearchCreativeWork
find the tv show the daydreamer	O O B-object_type I-object_type B-object_name I-object_name	SearchCreativeWork
can you please get me the book dracula 5: the blood legacy	O O O O O O B-object_type B-object_name I-object_name I-object_name I-object_name I-object_name	SearchCreativeWork
please look up the novel live to dance	O O O O B-object_type B-object_name I-object_name I-object_name	SearchCreativeWork
please find me the video game titled 20 hours in america	O O O O B-object_type I-object_type O B-object_name I-object_name I-object_name I-object_name	SearchCreativeWork
find the creative work the devil in stitches	O O O O B-object_name I-object_name I-object_name I-object_name	SearchCreativeWork
please look up the work prophets	O O O O O B-object_name	SearchCreativeWork
i m looking for welcome to the canteen	O O O O B-object_name I-object_name I-object_name I-object_name	SearchCreativeWork
please search for the journal of official statistics show	O O O O B-object_name I-object_name I-object_name I-object_name B-object_type	SearchCreativeWork
please look up show-biz blues photograph	O O O B-object_name I-object_name B-object_type	SearchCreativeWork
please search the woodsmen of the west	O O O B-object_name I-object_name I-object_name I-object_name	SearchCreativeWork
can you find the creative works associated with caryl & marilyn: real friends	O O O O O O O O B-object_name I-object_name I-object_name I-object_name I-object_name	SearchCreativeWork
please get me the dead soul saga	O O O O B-object_name I-object_name B-object_type	SearchCreativeWork
please search the live from leeds album	O O O B-object_name I-object_name I-object_name B-object_type	SearchCreativeWork
please look up the johnny english - la rinascita painting	O O O O B-object_name I-object_name I-object_name I-object_name I-object_name B-object_type	SearchCreativeWork
can you find me the sword with no name trailer	O O O O B-object_name I-object_name I-object_name I-object_name I-object_name B-object_type	SearchCreativeWork
i wish to watch the fold trailer please search	O O O O B-object_name I-object_name B-object_type O O	SearchCreativeWork
can you find me the almost human painting	O O O O O B-object_name I-object_name B-object_type	SearchCreativeWork
please find me the work serious awesomeness	O O O O O B-object_name I-object_name	SearchCreativeWork
search for the game difficult loves	O O O B-object_type B-object_name I-object_name	SearchCreativeWork
is babar: king of the elephants playing	O B-movie_name I-movie_name I-movie_name I-movie_name I-movie_name O	SearchScreeningEvent
is the ghost playing	O B-movie_name I-movie_name O	SearchScreeningEvent
is bartok the magnificent playing at seven am	O B-movie_name I-movie_name I-movie_name O O B-timeRange I-timeRange	SearchScreeningEvent
what s the movie schedule	O O O B-object_type I-object_type	SearchScreeningEvent
i want to see jla adventures: trapped in time	O O O O B-movie_name I-movie_name I-movie_name I-movie_name I-movie_name	SearchScreeningEvent
when is the fox and the child playing in this cinema	O O B-movie_name I-movie_name I-movie_name I-movie_name I-movie_name O O O B-object_location_type	SearchScreeningEvent
show me the schedule for rat rod rockers	O O O B-object_type O B-movie_name I-movie_name I-movie_name	SearchScreeningEvent
is any which way you can playing in 15 seconds	O B-movie_name I-movie_name I-movie_name I-movie_name I-movie_name O B-timeRange I-timeRange I-timeRange	SearchScreeningEvent
i want to see the portrait of a lady at the nearest cinema	O O O O B-movie_name I-movie_name I-movie_name I-movie_name I-movie_name O O B-spatial_relation B-object_location_type	SearchScreeningEvent
where can i see the prime ministers: the pioneers	O O O O B-movie_name I-movie_name I-movie_name I-movie_name I-movie_name	SearchScreeningEvent
i need to find the movie theatre showing the crooked web closest to me	O O O O O B-object_location_type I-object_location_type O B-movie_name I-movie_name I-movie_name B-spatial_relation O O	SearchScreeningEvent
i want to see while the sun shines at the closest movie house	O O O O B-movie_name I-movie_name I-movie_name I-movie_name O O B-spatial_relation B-object_location_type I-object_location_type	SearchScreeningEvent
i want to see those kids from town when will it be showing	O O O O B-movie_name I-movie_name I-movie_name I-movie_name O O O O O	SearchScreeningEvent
find the schedule for the comedian at santikos theatres	O O B-object_type O B-movie_name I-movie_name O B-location_name I-location_name	SearchScreeningEvent
what are the movie schedules for my favorite theaters	O O O B-object_type I-object_type O O O B-location_name	SearchScreeningEvent
what are the movies showing in the neighbourhood	O O O B-movie_type O B-spatial_relation I-spatial_relation I-spatial_relation	SearchScreeningEvent
is without witness playing twenty two hours from now	O B-movie_name I-movie_name O B-timeRange I-timeRange I-timeRange I-timeRange I-timeRange	SearchScreeningEvent
i need animated movies in the area for dinner time	O O B-movie_type I-movie_type B-spatial_relation I-spatial_relation I-spatial_relation O B-timeRange O	SearchScreeningEvent
i want to see i dream of jeanie in a movie theatre	O O O O B-movie_name I-movie_name I-movie_name I-movie_name O O B-object_location_type I-object_location_type	SearchScreeningEvent
can i see ellis island revisited in 1 minute	O O O B-movie_name I-movie_name I-movie_name B-timeRange I-timeRange I-timeRange	SearchScreeningEvent
i want animated movies at mjr theatres	O O B-movie_type I-movie_type O B-location_name I-location_name	SearchScreeningEvent
show me the schedule for the oblong box	O O O B-object_type O B-movie_name I-movie_name I-movie_name	SearchScreeningEvent
i want to know if there are any movies playing in the area	O O O O O O O O B-movie_type O B-spatial_relation I-spatial_relation I-spatial_relation	SearchScreeningEvent
is what a wonderful place showing at cinemark theatres	O B-movie_name I-movie_name I-movie_name I-movie_name O O B-location_name I-location_name	SearchScreeningEvent
show the closest movie theatre that shows boycott	O O B-spatial_relation B-object_location_type I-object_location_type O O B-movie_name	SearchScreeningEvent
i want to see doa: dead or alive at loews cineplex entertainment	O O O O B-movie_name I-movie_name I-movie_name I-movie_name O B-location_name I-location_name I-location_name	SearchScreeningEvent
is the nightmare showing six hours from now at the nearest cinema	O B-movie_name I-movie_name O B-timeRange I-timeRange I-timeRange I-timeRange O O B-spatial_relation B-object_location_type	SearchScreeningEvent
what is the nearest movie house with window connection playing at lunch	O O O B-spatial_relation B-object_location_type I-object_location_type O B-movie_name I-movie_name O O B-timeRange	SearchScreeningEvent
is patrick still lives showing at amc theaters	O B-movie_name I-movie_name I-movie_name O O B-location_name I-location_name	SearchScreeningEvent
fine the movie schedules for the wanda group	O O B-object_type I-object_type O O B-location_name I-location_name	SearchScreeningEvent
give me the movie schedule nearby	O O O B-object_type I-object_type B-spatial_relation	SearchScreeningEvent
find the schedule at the douglas theatre company	O O B-object_type O O B-location_name I-location_name I-location_name	SearchScreeningEvent
show me the movies at harkins theatres	O O O B-movie_type O B-location_name I-location_name	SearchScreeningEvent
what movies at star theatres	O B-movie_type O B-location_name I-location_name	SearchScreeningEvent
i want a movie schedule	O O O B-object_type I-object_type	SearchScreeningEvent
can i get the movie times	O O O O B-object_type I-object_type	SearchScreeningEvent
i want to see medal for the general	O O O O B-movie_name I-movie_name I-movie_name I-movie_name	SearchScreeningEvent
can i get the times for movies in the neighbourhood	O O O O B-object_type O B-movie_type B-spatial_relation I-spatial_relation I-spatial_relation	SearchScreeningEvent
may i have the movie schedules for speakeasy theaters	O O O O B-object_type I-object_type O B-location_name I-location_name	SearchScreeningEvent
find animated movies close by	O B-movie_type I-movie_type B-spatial_relation I-spatial_relation	SearchScreeningEvent
is american primitive showing in santikos theatres	O B-movie_name I-movie_name O O B-location_name I-location_name	SearchScreeningEvent
what are the movie schedules in the neighborhood	O O O B-object_type I-object_type B-spatial_relation I-spatial_relation I-spatial_relation	SearchScreeningEvent
check the schedule for bow tie cinemas	O O B-object_type O B-location_name I-location_name I-location_name	SearchScreeningEvent
check the timings for snowbound at the closest movie theatre	O O O O B-movie_name O O B-spatial_relation B-object_location_type I-object_location_type	SearchScreeningEvent
what are the movie times at caribbean cinemas	O O O B-object_type I-object_type O B-location_name I-location_name	SearchScreeningEvent
i need films in the neighborhood	O O B-movie_type B-spatial_relation I-spatial_relation I-spatial_relation	SearchScreeningEvent
show the movie schedules in the neighborhood	O O B-object_type I-object_type B-spatial_relation I-spatial_relation I-spatial_relation	SearchScreeningEvent
where s the nearest movie house showing foreign films	O O O B-spatial_relation B-object_location_type I-object_location_type O O B-movie_type	SearchScreeningEvent
what movies are showing now at the closest cinema	O B-movie_type O O B-timeRange O O B-spatial_relation B-object_location_type	SearchScreeningEvent
is rumor has it playing	O B-movie_name I-movie_name I-movie_name O	SearchScreeningEvent
i need a list of speakeasy theaters movie times	O O O O O B-location_name I-location_name B-object_type I-object_type	SearchScreeningEvent
when is the outer space connection playing at the nearest cinema	O O B-movie_name I-movie_name I-movie_name I-movie_name O O O B-spatial_relation B-object_location_type	SearchScreeningEvent
find the movie times at harkins theatres	O O B-object_type I-object_type O B-location_name I-location_name	SearchScreeningEvent
find the films at century theatres	O O B-movie_type O B-location_name I-location_name	SearchScreeningEvent
show the animated movies playing in the neighbourhood	O O B-movie_type I-movie_type O B-spatial_relation I-spatial_relation I-spatial_relation	SearchScreeningEvent
i want to see fear chamber	O O O O B-movie_name I-movie_name	SearchScreeningEvent
show me southern theatres movie times	O O B-location_name I-location_name B-object_type I-object_type	SearchScreeningEvent
is the unnaturals showing at 13	O B-movie_name I-movie_name O O B-timeRange	SearchScreeningEvent
is no time to be young showing at amc theaters	O B-movie_name I-movie_name I-movie_name I-movie_name I-movie_name O O B-location_name I-location_name	SearchScreeningEvent
find the movie schedules for regal entertainment group	O O B-object_type I-object_type O B-location_name I-location_name I-location_name	SearchScreeningEvent
i want to see shattered image	O O O O B-movie_name I-movie_name	SearchScreeningEvent
find the schedule at star theatres	O O B-object_type O B-location_name I-location_name	SearchScreeningEvent
will i think i do be playing at 7 pm	O B-movie_name I-movie_name I-movie_name I-movie_name O O O B-timeRange I-timeRange	SearchScreeningEvent
show me the schedule for arclight hollywood for only animated movies	O O O B-object_type O B-location_name I-location_name O O B-movie_type I-movie_type	SearchScreeningEvent
find the schedule for great mail robbery	O O B-object_type O B-movie_name I-movie_name I-movie_name	SearchScreeningEvent
give me the movies in the neighborhood	O O O B-movie_type B-spatial_relation I-spatial_relation I-spatial_relation	SearchScreeningEvent
what movies are playing close by	O B-movie_type O O B-spatial_relation I-spatial_relation	SearchScreeningEvent
is the two gladiators playing	O B-movie_name I-movie_name I-movie_name O	SearchScreeningEvent
what s the movie schedule for great escape theatres	O O O B-object_type I-object_type O B-location_name I-location_name I-location_name	SearchScreeningEvent
find the movie schedule close by	O O B-object_type I-object_type B-spatial_relation I-spatial_relation	SearchScreeningEvent
i want to see outcast	O O O O B-movie_name	SearchScreeningEvent
show me the schedule of movie the great gildersleeve near movie house	O O O B-object_type O O B-movie_name I-movie_name I-movie_name O B-object_location_type I-object_location_type	SearchScreeningEvent
i need times for a yiddish world remembered at dipson theatres	O O B-object_type O B-movie_name I-movie_name I-movie_name I-movie_name O B-location_name I-location_name	SearchScreeningEvent
find the movie schedules at goodrich quality theaters	O O B-object_type I-object_type O B-location_name I-location_name I-location_name	SearchScreeningEvent
show me the movie schedule in the neighbourhood	O O O B-object_type I-object_type B-spatial_relation I-spatial_relation I-spatial_relation	SearchScreeningEvent
show me the movie times for films nearby	O O O B-object_type I-object_type O B-movie_type B-spatial_relation	SearchScreeningEvent
show the movie times for animated movies in the neighbourhood	O O B-object_type I-object_type O B-movie_type I-movie_type B-spatial_relation I-spatial_relation I-spatial_relation	SearchScreeningEvent
is the eye – infinity playing at general cinema corporation	O B-movie_name I-movie_name I-movie_name I-movie_name O O B-location_name I-location_name I-location_name	SearchScreeningEvent
can you check the timings for super sweet 16: the movie	O O O O O O B-movie_name I-movie_name I-movie_name I-movie_name I-movie_name	SearchScreeningEvent
is we are northern lights playing in any movie theatre	O B-movie_name I-movie_name I-movie_name I-movie_name O O O B-object_location_type I-object_location_type	SearchScreeningEvent
what times will the young swordsman be showing at my cinema	O B-object_type O B-movie_name I-movie_name I-movie_name O O O O B-object_location_type	SearchScreeningEvent
show the sexy dance 2 times at the closest movie house	O O B-movie_name I-movie_name I-movie_name B-object_type O O B-spatial_relation B-object_location_type I-object_location_type	SearchScreeningEvent
what are some close by animated movies showing	O O O B-spatial_relation I-spatial_relation B-movie_type I-movie_type O	SearchScreeningEvent
movie schedules close by for animated movies	B-object_type I-object_type B-spatial_relation I-spatial_relation O B-movie_type I-movie_type	SearchScreeningEvent
what films are playing close by	O B-movie_type O O B-spatial_relation I-spatial_relation	SearchScreeningEvent
find the movie schedule in the area	O O B-object_type I-object_type B-spatial_relation I-spatial_relation I-spatial_relation	SearchScreeningEvent
is cowboy canteen playing	O B-movie_name I-movie_name O	SearchScreeningEvent
is rare birds showing at the nearest movie theatre at noon	O B-movie_name I-movie_name O O O B-spatial_relation B-object_location_type I-object_location_type O B-timeRange	SearchScreeningEvent
what are the movie times	O O O B-object_type I-object_type	SearchScreeningEvent
where can i find the movie schedules	O O O O O B-object_type I-object_type	SearchScreeningEvent
find the movie schedule for north american cinemas in eleven seconds	O O B-object_type I-object_type O B-location_name I-location_name I-location_name B-timeRange I-timeRange I-timeRange	SearchScreeningEvent
find the nearest cinema with movies playing	O O B-spatial_relation B-object_location_type O B-movie_type O	SearchScreeningEvent
what are the movie times	O O O B-object_type I-object_type	SearchScreeningEvent
what are the times for the gingerbread man	O O O B-object_type O B-movie_name I-movie_name I-movie_name	SearchScreeningEvent
what films are playing close by	O B-movie_type O O B-spatial_relation I-spatial_relation	SearchScreeningEvent
is any cinema playing the spirit of youth	O O B-object_location_type O B-movie_name I-movie_name I-movie_name I-movie_name	SearchScreeningEvent
what are the movie times for animated movies in the neighbourhood	O O O B-object_type I-object_type O B-movie_type I-movie_type B-spatial_relation I-spatial_relation I-spatial_relation	SearchScreeningEvent
what s the movie schedule at great escape theatres	O O O B-object_type I-object_type O B-location_name I-location_name I-location_name	SearchScreeningEvent
show the times for cheers for miss bishop at dipson theatres	O O B-object_type O B-movie_name I-movie_name I-movie_name I-movie_name O B-location_name I-location_name	SearchScreeningEvent
i want to see married to the enemy 2 at a cinema	O O O O B-movie_name I-movie_name I-movie_name I-movie_name I-movie_name O O B-object_location_type	SearchScreeningEvent
