# Supplementary material for: Joint intent detection and slot filling with syntactic and semantic features using multichannel CNN-BiLSTM
Source: PeerJ Comput Sci. 2024 Oct 8;10:e2346. doi: 10.7717/peerj-cs.2346 (PMC11623216; doi:10.7717/peerj-cs.2346)
Supplement: Supplemental Information 9 [file peerj-cs-10-2346-s009.py]

from keras.layers import Input, Embedding, Conv1D, MaxPooling1D, Dropout, concatenate, Bidirectional, LSTM, Dense, TimeDistributed, GlobalMaxPooling1D
from keras.models import Model
from keras.regularizers import l2

def create_model(VOCAB_SIZE, EMBEDDING_DIM, MAX_SEQ_LEN, NUM_UNITS, INTENT_NUM_CLASSES, SLOT_NUM_CLASSES, glove_embeddings_matrix, pos_embedding_matrix, bert_embeddings, L2_REGULARIZATION=0.01):
    # Model definition
    inputs_layer = Input(shape=(MAX_SEQ_LEN,))
    
    # Embedding layers
    embedding1 = Embedding(input_dim=VOCAB_SIZE, output_dim=EMBEDDING_DIM, weights=[generic_embeddings_matrix], input_length=MAX_SEQ_LEN, trainable=False)(inputs_layer)
    embedding2 = Embedding(input_dim= VOCAB_SIZE, output_dim=EMBEDDING_DIM, weights=[pos_embedding_matrix], input_length=MAX_SEQ_LEN, trainable=False)(inputs_layer)
    embedding3 = Embedding(input_dim= VOCAB_SIZE, output_dim=EMBEDDING_DIM, weights=[bert_embeddings], input_length=MAX_SEQ_LEN, trainable=False)(inputs_layer)
    
    # Convolutional layers
    conv_layers = []
    for embedding in [embedding1, embedding2, embedding3]:
        conv1 = Conv1D(filters=128, kernel_size=2, padding='same', activation='relu', kernel_regularizer=l2(L2_REGULARIZATION))(embedding)
        conv2 = Conv1D(filters=128, kernel_size=3, padding='same', activation='relu', kernel_regularizer=l2(L2_REGULARIZATION))(embedding)
        conv3 = Conv1D(filters=128, kernel_size=5, padding='same', activation='relu', kernel_regularizer=l2(L2_REGULARIZATION))(embedding)
        concatenated_conv = concatenate([conv1, conv2, conv3])
        pooled_conv = MaxPooling1D(pool_size=2, strides=1, padding='same')(concatenated_conv)
        dropout_conv = Dropout(0.5)(pooled_conv)
        conv_layers.append(dropout_conv)
    
    # Merge convolutions
    merged = concatenate(conv_layers)
    
    # Bidirectional LSTM layer
    shared_bilstm_layer = Bidirectional(LSTM(NUM_UNITS, return_sequences=True))(merged)
    
    # Pooling and flatten layers
    intent_maxpool_layer = MaxPooling1D(pool_size=2)(shared_bilstm_layer)
    intent_flatten = GlobalMaxPooling1D()(intent_maxpool_layer)
    
    # Output layers
    intent_output = Dense(INTENT_NUM_CLASSES, activation='softmax', name='intent_output')(intent_flatten)
    slot_output = TimeDistributed(Dense(SLOT_NUM_CLASSES, activation='softmax'), name="slot_output")(shared_bilstm_layer)
    
    # Model creation
    model = Model(inputs=inputs_layer, outputs=[intent_output, slot_output])
    
    return model
# Parameter settings

# Define your constants
EMBEDDING_DIM = 300  # Example value
L2_REGULARIZATION = 0.001 
VOCAB_SIZE = len(intent_tokenizer.word_index) +1
INTENT_NUM_CLASSES = len(df['intent'].unique())
SLOT_NUM_CLASSES = len(slot_tokenizer.word_index) + 1
RANDOM_STATE = 10
MAX_SEQ_LEN = 46        # 46 for ATIS and 35 for SNIPS
EMBEDDING_DIM = 300
NUM_UNITS = 200
BERT_DIM = 768
BATCH_SIZE = 32
EPOCHS = 20
VAL_SPLIT = 0.1


# Create model
model = create_model(VOCAB_SIZE, EMBEDDING_DIM, MAX_SEQ_LEN, NUM_UNITS, INTENT_NUM_CLASSES, SLOT_NUM_CLASSES, generic_embeddings_matrix, pos_embedding_matrix, bert_embeddings)

# Compile the model
model.compile(
    optimizer='adam',
    loss={'intent_output': 'categorical_crossentropy', 'slot_output': 'categorical_crossentropy'},
    loss_weights={'intent_output': 1.0, 'slot_output': 1.0},
    metrics={'intent_output': ['acc'], 'slot_output': [AUC(name='f1_score')]}
)

# Train the model
history = model.fit(
    X_train_intent_seq_padded, 
    {'intent_output': y_train_intent_encoded, 'slot_output': y_train_slots_encoded},
    batch_size=BATCH_SIZE, 
    epochs=EPOCHS, 
    validation_data=(X_dev_intent_seq_padded, {'intent_output': y_dev_intent_encoded, 'slot_output': y_dev_slots_encoded}),
    validation_split=VAL_SPLIT
)

# Evaluate the model
evaluation_results = model.evaluate(
    X_test_intent_seq_padded, 
    {'intent_output': y_test_intent_encoded, 'slot_output': y_test_slots_encoded}
)
