# Supplementary material for: Joint intent detection and slot filling with syntactic and semantic features using multichannel CNN-BiLSTM
Source: PeerJ Comput Sci. 2024 Oct 8;10:e2346. doi: 10.7717/peerj-cs.2346 (PMC11623216; doi:10.7717/peerj-cs.2346)
Supplement: Supplemental Information 11 [file peerj-cs-10-2346-s011.csv]

text	slot	intent
listen to westbam alumb allergic on google music	O O B-artist O B-album O B-service I-service	PlayMusic
add step to me to the 50 clásicos playlist	O B-entity_name I-entity_name I-entity_name O O B-playlist I-playlist O	AddToPlaylist
i give this current textbook a rating value of 1 and a best rating of 6	O O O B-object_select B-object_type O O O O B-rating_value O O O O O B-best_rating	RateBook
play the song little robin redbreast	O O B-music_item B-track I-track I-track	PlayMusic
please add iris dement to my playlist this is selena	O O B-artist I-artist O B-playlist_owner O B-playlist I-playlist I-playlist	AddToPlaylist
add slimm cutta calhoun to my this is prince playlist	O B-artist I-artist I-artist O B-playlist_owner B-playlist I-playlist I-playlist O	AddToPlaylist
i want to listen to seventies music	O O O O O B-year O	PlayMusic
play a popular chant by brian epstein	O O B-sort B-music_item O B-artist I-artist	PlayMusic
find fish story	O B-movie_name I-movie_name	SearchScreeningEvent
book a spot for 3 in mt	O O O O B-party_size_number O B-state	BookRestaurant
i need a forecast for jetmore massachusetts in 1 hour and 1 second from now	O O O O O B-city B-state O B-timeRange I-timeRange I-timeRange I-timeRange I-timeRange I-timeRange I-timeRange	GetWeather
rate this series a 5	O B-object_select B-object_part_of_series_type O B-rating_value	RateBook
give me a list of movie times for films in the area	O O O O O B-object_type I-object_type O B-movie_type B-spatial_relation I-spatial_relation I-spatial_relation	SearchScreeningEvent
can you play me some eighties music by adele	O O O O O B-year O O B-artist	PlayMusic
please let me know the weather forcast of stanislaus national forest far in nine months	O O O O O O O O B-geographic_poi I-geographic_poi I-geographic_poi B-spatial_relation B-timeRange I-timeRange I-timeRange	GetWeather
book a restaurant for eight people in six years	O O B-restaurant_type O B-party_size_number O B-timeRange I-timeRange I-timeRange	BookRestaurant
i need to book a restaurant in fork mountain sc for valarie mari and i	O O O O O B-restaurant_type O B-city I-city B-state O B-party_size_description I-party_size_description I-party_size_description I-party_size_description	BookRestaurant
add to playlist confidence boost here comes santa claus	O O O B-playlist I-playlist B-entity_name I-entity_name I-entity_name I-entity_name	AddToPlaylist
book a restaurant at sixteen o clock in sc	O O B-restaurant_type O B-timeRange I-timeRange I-timeRange O B-state	BookRestaurant
add another artist to the spotlight on country 2016 playlist	O O B-music_item O O B-playlist I-playlist I-playlist I-playlist O	AddToPlaylist
find a movie house showing cage without a key	O O B-object_location_type I-object_location_type O B-movie_name I-movie_name I-movie_name I-movie_name	SearchScreeningEvent
add sugarolly days to my list your favorite slaughterhouse	O B-entity_name I-entity_name O B-playlist_owner O B-playlist I-playlist I-playlist	AddToPlaylist
show me the picture creatures of light and darkness	O O O B-object_type B-object_name I-object_name I-object_name I-object_name I-object_name	SearchCreativeWork
search for the adventures of cookie & cream	O O B-object_name I-object_name I-object_name I-object_name I-object_name I-object_name	SearchCreativeWork
add this track to my global funk	O O B-music_item O B-playlist_owner B-playlist I-playlist	AddToPlaylist
find animated movies nearest at a movie house	O B-movie_type I-movie_type B-spatial_relation O O B-object_location_type I-object_location_type	SearchScreeningEvent
play hell house song	O B-object_name I-object_name B-object_type	SearchCreativeWork
give this novel 5 stars	O B-object_select B-object_type B-rating_value B-rating_unit	RateBook
find me showtimes for animated movies in the neighbourhood	O O O O B-movie_type I-movie_type B-spatial_relation I-spatial_relation I-spatial_relation	SearchScreeningEvent
find movie times	O B-object_type I-object_type	SearchScreeningEvent
play the top-20 best chicane songs on deezer	O O B-sort I-sort B-artist O O B-service	PlayMusic
i want to give this current textbook 4 points	O O O O O B-object_select B-object_type B-rating_value B-rating_unit	RateBook
add manuelita to my indiespensables playlist	O B-entity_name O B-playlist_owner B-playlist O	AddToPlaylist
show movie schedules for douglas theatre company	O B-object_type I-object_type O B-location_name I-location_name I-location_name	SearchScreeningEvent
i d like to see the show onion sportsdome	O O O O O O B-object_type B-object_name I-object_name	SearchCreativeWork
i d like to go to the popular bistro in oh	O O O O O O O B-sort B-restaurant_type O B-state	BookRestaurant
what s the weather in my current spot the day after tomorrow	O O O O O O B-current_location I-current_location B-timeRange I-timeRange I-timeRange I-timeRange	GetWeather
play playlist the realest down south	O O B-playlist I-playlist I-playlist I-playlist	PlayMusic
add this artist to gretchen s soul revived playlist	O O B-music_item O B-playlist_owner I-playlist_owner B-playlist I-playlist O	AddToPlaylist
find a video game called victory march	O O B-object_type I-object_type O B-object_name I-object_name	SearchCreativeWork
find a novel called industry	O O B-object_type O B-object_name	SearchCreativeWork
book a taverna that serves vichyssoise within walking distance in oh	O O B-restaurant_type O O B-served_dish B-spatial_relation I-spatial_relation I-spatial_relation O B-state	BookRestaurant
let me see the movie schedule for seed of chucky	O O O O O B-object_type O B-movie_name I-movie_name I-movie_name	SearchScreeningEvent
play a chant by mj cole	O O B-music_item O B-artist I-artist	PlayMusic
what is the weather like in the city of frewen in the country of venezuela	O O O O O O O O O B-city O O O O B-country	GetWeather
put this song on my playlist in the name of blues	O O B-music_item O B-playlist_owner O B-playlist I-playlist I-playlist I-playlist I-playlist	AddToPlaylist
will it be colder in ohio	O O O B-condition_temperature O B-state	GetWeather
rate this album a 1	O B-object_select B-object_type O B-rating_value	RateBook
in the area find some films	B-spatial_relation I-spatial_relation I-spatial_relation O O B-movie_type	SearchScreeningEvent
what times will the young swordsman be showing at a local cinema	O B-object_type O B-movie_name I-movie_name I-movie_name O O O O O B-object_location_type	SearchScreeningEvent
book a brasserie for one	O O B-restaurant_type O B-party_size_number	BookRestaurant
play all of your toys by chris ledoux	O B-track I-track I-track I-track O B-artist I-artist	PlayMusic
i want to hear a joel hastings melody	O O O O O B-artist I-artist B-music_item	PlayMusic
i want to book a restaurant not far from our college	O O O O O B-restaurant_type B-spatial_relation I-spatial_relation O B-poi I-poi	BookRestaurant
rate in stars as a 6 for lord of the shadows which gets a four	O O B-rating_unit O O B-best_rating O B-object_name I-object_name I-object_name I-object_name O O O B-rating_value	RateBook
add rak biszewilo to my playlist named jazz	O B-entity_name I-entity_name O B-playlist_owner O O B-playlist	AddToPlaylist
rate my current book 1 out of 6	O O B-object_select B-object_type B-rating_value O O B-best_rating	RateBook
what is the weather not far from upper klamath national wildlife refuge	O O O O B-spatial_relation I-spatial_relation O B-geographic_poi I-geographic_poi I-geographic_poi I-geographic_poi I-geographic_poi	GetWeather
add falling upstairs to the playlist named chill out	O B-entity_name I-entity_name O O O O B-playlist I-playlist	AddToPlaylist
will it storm in charles pinckney national historic site	O O B-condition_description O B-geographic_poi I-geographic_poi I-geographic_poi I-geographic_poi I-geographic_poi	GetWeather
play techno on lastfm	O B-genre O B-service	PlayMusic
add the entire album into indie español	O O O B-music_item O B-playlist I-playlist	AddToPlaylist
for the textbook out of 6 possible i give the following one a 3	O O B-object_type O O B-best_rating O O O O B-object_select O O B-rating_value	RateBook
show me the movie schedule for star theatres	O O O B-object_type I-object_type O B-location_name I-location_name	SearchScreeningEvent
please find the movie dancing girl	O O O B-object_type B-object_name I-object_name	SearchCreativeWork
rate this book 0 out of 6	O B-object_select B-object_type B-rating_value O O B-best_rating	RateBook
is happy ghost iii at caribbean cinemas	O B-movie_name I-movie_name I-movie_name O B-location_name I-location_name	SearchScreeningEvent
play theme by yanni on vimeo	O B-music_item O B-artist O B-service	PlayMusic
rate the current novel a 3	O O B-object_select B-object_type O B-rating_value	RateBook
can you pull up a track on zvooq by graham mcpherson	O O O O O B-music_item O B-service O B-artist I-artist	PlayMusic
find resurrection of evil	O B-object_name I-object_name I-object_name	SearchCreativeWork
find playstation官方杂志 a song	O B-object_name O B-object_type	SearchCreativeWork
rate the current essay 2 out of 6	O O B-object_select B-object_type B-rating_value O O B-best_rating	RateBook
add this album to the playlist called dishwashing	O O B-music_item O O O O B-playlist	AddToPlaylist
find young miss holmes	O B-object_name I-object_name I-object_name	SearchCreativeWork
i give christianity not mysterious 1 out of 6 points	O O B-object_name I-object_name I-object_name B-rating_value O O B-best_rating B-rating_unit	RateBook
i d like to go to the venetian theatre in gabon party of seven	O O O O O O O B-restaurant_name I-restaurant_name O B-country O O B-party_size_number	BookRestaurant
is it supposed to rain nearby my current location at 0 o clock	O O O O B-condition_description B-spatial_relation O B-current_location I-current_location O B-timeRange I-timeRange I-timeRange	GetWeather
give zero / 6 stars to the current album	O B-rating_value O B-best_rating B-rating_unit O O B-object_select B-object_type	RateBook
put playa fly onto my 2010 decade playlist	O B-artist I-artist O B-playlist_owner B-playlist I-playlist O	AddToPlaylist
show me the painting called fool for love	O O O B-object_type O B-object_name I-object_name I-object_name	SearchCreativeWork
rate what the dog saw a two	O B-object_name I-object_name I-object_name I-object_name O B-rating_value	RateBook
find a video game called a stroll in the pork	O O B-object_type I-object_type O B-object_name I-object_name I-object_name I-object_name I-object_name	SearchCreativeWork
add bret mckenzie to my pop commute playlist	O B-artist I-artist O B-playlist_owner B-playlist I-playlist O	AddToPlaylist
what is the weather supposed to be like in new jersey three months from now	O O O O O O O O O B-state I-state B-timeRange I-timeRange I-timeRange I-timeRange	GetWeather
find the song called international journal of bilingualism	O O B-object_type O B-object_name I-object_name I-object_name I-object_name	SearchCreativeWork
what films are playing at goodrich quality theaters	O B-movie_type O O O B-location_name I-location_name I-location_name	SearchScreeningEvent
i rated the island of adventure saga a 2 of 6	O O B-object_name I-object_name I-object_name I-object_name B-object_part_of_series_type O B-rating_value O B-best_rating	RateBook
i m looking for the trailer of highlands today	O O O O O B-object_type O B-object_name I-object_name	SearchCreativeWork
add this song to my playlist named wild country	O O B-music_item O B-playlist_owner O O B-playlist I-playlist	AddToPlaylist
rate the princess mouse: a tale of finland one of 6	O B-object_name I-object_name I-object_name I-object_name I-object_name I-object_name I-object_name B-rating_value O B-best_rating	RateBook
search for police women of cincinnati	O O B-object_name I-object_name I-object_name I-object_name	SearchCreativeWork
add artist to lo mejor de los 00 s	O B-music_item O B-playlist I-playlist I-playlist I-playlist I-playlist I-playlist	AddToPlaylist
i d like johnny nash to be put into my playlist always pop punk	O O O B-artist I-artist O O O O B-playlist_owner O B-playlist I-playlist I-playlist	AddToPlaylist
find the they came from somewhere else saga	O O B-object_name I-object_name I-object_name I-object_name I-object_name B-object_type	SearchCreativeWork
i want to watch the television show naked ii	O O O O O B-object_type I-object_type B-object_name I-object_name	SearchCreativeWork
book a reservation for a pub with ma po tofu in moldova	O O O O O B-restaurant_type O B-served_dish I-served_dish I-served_dish O B-country	BookRestaurant
show the three tales album	O O B-object_name I-object_name B-object_type	SearchCreativeWork
put this album in shuffle syndrome	O O B-music_item O B-playlist I-playlist	AddToPlaylist
book me seats for 6 at the best brasserie that serves marche neighboring my hostel	O O O O B-party_size_number O O B-sort B-restaurant_type O O B-cuisine B-spatial_relation B-poi I-poi	BookRestaurant
play caitlin cary from the fourties	O B-artist I-artist O O B-year	PlayMusic
add a track to my hands up playlist	O O B-music_item O B-playlist_owner B-playlist I-playlist O	AddToPlaylist
i d like to see the saga tamagotchi 64: minna de tamagotchi world	O O O O O O B-object_type B-object_name I-object_name I-object_name I-object_name I-object_name I-object_name	SearchCreativeWork
give the search for the snow leopard a rating of zero of 6 stars	O B-object_name I-object_name I-object_name I-object_name I-object_name I-object_name O O O B-rating_value O B-best_rating B-rating_unit	RateBook
for the book tale of the toa i give five points	O O B-object_type B-object_name I-object_name I-object_name I-object_name O O B-rating_value B-rating_unit	RateBook
will it be warmer now in covenant life	O O O B-condition_temperature B-timeRange O B-city I-city	GetWeather
play rap album one by gene vincent	O B-album I-album I-album O B-artist I-artist	PlayMusic
i want to book the hat for my grandfather and i in arkansas	O O O O B-restaurant_name I-restaurant_name O B-party_size_description I-party_size_description I-party_size_description I-party_size_description O B-state	BookRestaurant
book a tea place at seven	O O B-timeRange O O B-party_size_number	BookRestaurant
find the movie schedule for animated movies around here	O O B-object_type I-object_type O B-movie_type I-movie_type B-spatial_relation I-spatial_relation	SearchScreeningEvent
add rosemary clooney to pura vida playlist	O B-artist I-artist O B-playlist I-playlist O	AddToPlaylist
i need a reservation for 6 pm with a party of 10 at sand lake	O O O O O B-timeRange I-timeRange O O O O B-party_size_number O B-city I-city	BookRestaurant
what is the picture called lest we forget: the best of	O O O B-object_type O B-object_name I-object_name I-object_name I-object_name I-object_name I-object_name	SearchCreativeWork
find a photograph called call on me	O O B-object_type O B-object_name I-object_name I-object_name	SearchCreativeWork
add tune to my hype playlist	O B-music_item O B-playlist_owner B-playlist O	AddToPlaylist
what films are playing at the nearest movie theatre	O B-movie_type O O O O B-spatial_relation B-object_location_type I-object_location_type	SearchScreeningEvent
add por una cabeza to my playlist called this is new edition	O B-entity_name I-entity_name I-entity_name O B-playlist_owner O O B-playlist I-playlist I-playlist I-playlist	AddToPlaylist
play a scott lafaro soundtrack	O O B-artist I-artist B-music_item	PlayMusic
add wastedagain to the wild & free workout playlist	O B-entity_name O O B-playlist I-playlist I-playlist I-playlist O	AddToPlaylist
add this track to duetos	O O B-music_item O B-playlist	AddToPlaylist
find an art called cassidy	O O O O B-object_name	SearchCreativeWork
i want to eat at a pickled cucumber brasserie in 12 months	O O O O O O B-served_dish I-served_dish B-restaurant_type B-timeRange I-timeRange I-timeRange	BookRestaurant
give this saga a 1	O B-object_select B-object_part_of_series_type O B-rating_value	RateBook
add the song to the dub on the beach playlist	O O B-music_item O O B-playlist I-playlist I-playlist I-playlist O	AddToPlaylist
i need a table at the ledbury at 18 o clock	O O O O O B-restaurant_name I-restaurant_name O B-timeRange I-timeRange I-timeRange	BookRestaurant
will it be humid in beedeville on november 20	O O O B-condition_description O B-city O B-timeRange I-timeRange	GetWeather
i want to give the canon of medicine one out of 6 stars	O O O O B-object_name I-object_name I-object_name I-object_name B-rating_value O O B-best_rating B-rating_unit	RateBook
play music from 2014	O O O B-year	PlayMusic
play iheart	O B-service	PlayMusic
please look up the falls church news-press album	O O O O B-object_name I-object_name I-object_name B-object_type	SearchCreativeWork
find a television show called merced sun-star	O O B-object_type I-object_type O B-object_name I-object_name	SearchCreativeWork
find the closest movie theatre with films	O O B-spatial_relation B-object_location_type I-object_location_type O B-movie_type	SearchScreeningEvent
can you pull up channel m news	O O O O B-object_name I-object_name I-object_name	SearchCreativeWork
play 2011 music	O B-year O	PlayMusic
find a song called be quick or be dead	O O B-object_type O B-object_name I-object_name I-object_name I-object_name I-object_name	SearchCreativeWork
is live from sturgis 2006 playing at four o clock at the nearest cinema	O B-movie_name I-movie_name I-movie_name I-movie_name O O B-timeRange I-timeRange I-timeRange O O B-spatial_relation B-object_location_type	SearchScreeningEvent
she me movie times	O O B-object_type I-object_type	SearchScreeningEvent
put deep purple on this is jennifer lopez	O B-entity_name I-entity_name O B-playlist I-playlist I-playlist I-playlist	AddToPlaylist
what is the weather in sint maarten	O O O O O B-country I-country	GetWeather
give 5 points to the deathlord of ixia	O B-rating_value B-rating_unit O B-object_name I-object_name I-object_name I-object_name	RateBook
which films are playing at malco theatres	O B-movie_type O O O B-location_name I-location_name	SearchScreeningEvent
play lorenzo palacios quispe	O B-artist I-artist I-artist	PlayMusic
add this track to the classical music for smart kids playlist	O O B-music_item O O B-playlist I-playlist I-playlist I-playlist I-playlist O	AddToPlaylist
give five out of 6 to this novel	O B-rating_value O O B-best_rating O B-object_select B-object_type	RateBook
give two out of 6 to a christmas carol	O B-rating_value O O B-best_rating O B-object_name I-object_name I-object_name	RateBook
show movie schedules	O B-object_type I-object_type	SearchScreeningEvent
find me the picture entitled i’ll take care of you	O O O B-object_type O B-object_name I-object_name I-object_name I-object_name I-object_name	SearchCreativeWork
give this textbook zero out of 6 points	O B-object_select B-object_type B-rating_value O O B-best_rating B-rating_unit	RateBook
weather for close-by parc national de kolkheti	O O B-spatial_relation B-geographic_poi I-geographic_poi I-geographic_poi I-geographic_poi	GetWeather
i d like a table in a smoking room in a taverna on sep 23 2023	O O O O O O O B-facility I-facility O O B-restaurant_type O B-timeRange I-timeRange I-timeRange	BookRestaurant
i give it a rating value of four to 6 to a book called liberalism and the limits of justice	O O O O O O O B-rating_value O B-best_rating O O B-object_type O B-object_name I-object_name I-object_name I-object_name I-object_name I-object_name	RateBook
add om to my classic punk	O B-entity_name O B-playlist_owner B-playlist I-playlist	AddToPlaylist
rate the current novel 0 of 6	O O B-object_select B-object_type B-rating_value O B-best_rating	RateBook
book me a table for seven people at a bar with a pool	O O O O O B-party_size_number O O O B-restaurant_type O O B-facility	BookRestaurant
i want to listen to swing music on iheart	O O O O O B-genre O O B-service	PlayMusic
rate this essay a two	O B-object_select B-object_type O B-rating_value	RateBook
use netflix to play music	O B-service O O O	PlayMusic
what will the weather be like 19 minutes from now in nepal	O O O O O O B-timeRange I-timeRange I-timeRange I-timeRange O B-country	GetWeather
include laarni lozada on endorphin rush playlist	O B-artist I-artist O B-playlist I-playlist O	AddToPlaylist
make a reservation for 9 at a brasserie with parking	O O O O B-party_size_number O O B-restaurant_type O B-facility	BookRestaurant
add my track to old school metal playlist	O B-playlist_owner B-music_item O B-playlist I-playlist I-playlist O	AddToPlaylist
what are the movie schedules for movies around here	O O O B-object_type I-object_type O B-movie_type B-spatial_relation I-spatial_relation	SearchScreeningEvent
what s the weather forecast for moss hill	O O O O O O B-city I-city	GetWeather
what will the weather be like not far from alabama on may 9 2037	O O O O O O B-spatial_relation I-spatial_relation O B-state O B-timeRange I-timeRange I-timeRange	GetWeather
play takes place in your work space by eddie kendricks	O B-album I-album I-album I-album I-album I-album O B-artist I-artist	PlayMusic
ethiopia ellenton has snow weather at eight pm	B-country B-city O B-condition_description O O B-timeRange I-timeRange	GetWeather
find jono and ben	O B-object_name I-object_name I-object_name	SearchCreativeWork
play top-twenty song from 2015	O B-sort B-music_item O B-year	PlayMusic
i need seating at floating restaurant in tennessee for a group of 9	O O O O B-restaurant_name I-restaurant_name O B-state O O O O B-party_size_number	BookRestaurant
play music on groove shark	O O O B-service I-service	PlayMusic
give two stars to current chronicle	O B-rating_value B-rating_unit O B-object_select B-object_part_of_series_type	RateBook
find the boys in the band	O B-object_name I-object_name I-object_name I-object_name I-object_name	SearchCreativeWork
i d like to find the soundtrack tianjin today evening news	O O O O O O B-object_type B-object_name I-object_name I-object_name I-object_name	SearchCreativeWork
show the philosophy and phenomenological research saga	O O B-object_name I-object_name I-object_name I-object_name B-object_type	SearchCreativeWork
what are the movie schedules	O O O B-object_type I-object_type	SearchScreeningEvent
wish to hear the album since i saw you last	O O O O B-object_type B-object_name I-object_name I-object_name I-object_name I-object_name	SearchCreativeWork
what is the closest movie theatre that is playing moment to moment	O O O B-spatial_relation B-object_location_type I-object_location_type O O O B-movie_name I-movie_name I-movie_name	SearchScreeningEvent
find a novel called east liberty	O O B-object_type O B-object_name I-object_name	SearchCreativeWork
where is the chief cook playing	O O B-movie_name I-movie_name I-movie_name O	SearchScreeningEvent
can you play something from 1966 by mc ren on spotify	O O O O O B-year O B-artist I-artist O B-service	PlayMusic
play music from 2005 by justin broadrick	O O O B-year O B-artist I-artist	PlayMusic
i want to add a song by w c clark to my nerding around playlist	O O O O O B-music_item O B-artist I-artist I-artist O B-playlist_owner B-playlist I-playlist O	AddToPlaylist
add parempi mies to the café con leche playlist	O B-entity_name I-entity_name O O B-playlist I-playlist I-playlist O	AddToPlaylist
put this track on alok house party playlist	O O B-music_item O B-playlist I-playlist I-playlist O	AddToPlaylist
rate this saga two with a bet rating of 6	O B-object_select B-object_part_of_series_type B-rating_value O O O O O B-best_rating	RateBook
find movie times for close by movies	O B-object_type I-object_type O B-spatial_relation I-spatial_relation B-movie_type	SearchScreeningEvent
i give this next essay zero out of 6 points	O O O B-object_select B-object_type B-rating_value O O B-best_rating B-rating_unit	RateBook
play me a song by michael diamond	O O O B-music_item O B-artist I-artist	PlayMusic
show creativity of all for one	O O O B-object_name I-object_name I-object_name	SearchCreativeWork
i d like to watch movies at the closest movie theatre	O O O O O B-movie_type O O B-spatial_relation B-object_location_type I-object_location_type	SearchScreeningEvent
what s the weather going to be in 7 hours in fm	O O O O O O O B-timeRange I-timeRange I-timeRange O B-state	GetWeather
add the crabfish to my playlist called the sleep machine rainforest	O B-entity_name I-entity_name O B-playlist_owner O O B-playlist I-playlist I-playlist I-playlist	AddToPlaylist
where can i find the photograph of mr blobby	O O O O O B-object_type O B-object_name I-object_name	SearchCreativeWork
what is the forecast for cold temps in nevada	O O O O O B-condition_temperature O O B-state	GetWeather
i need a reservation for four this year at a restaurant	O O O O O B-party_size_number B-timeRange I-timeRange O O B-restaurant_type	BookRestaurant
play the song jingle bells	O O B-music_item B-track I-track	PlayMusic
play some 1993 concerto off of slacker	O O B-year B-music_item O O B-service	PlayMusic
book a spot for 1 at a south american restaurant	O O O O B-party_size_number O O B-cuisine I-cuisine B-restaurant_type	BookRestaurant
book a spot at a taverna for my cousin and i in burundi	O O O O O B-restaurant_type O B-party_size_description I-party_size_description I-party_size_description I-party_size_description O B-country	BookRestaurant
play the top song from damon albarn using slacker	O O B-sort B-music_item O B-artist I-artist O B-service	PlayMusic
find the show go with the flow	O O B-object_type B-object_name I-object_name I-object_name I-object_name	SearchCreativeWork
add heresy and the hotel choir to the evening acoustic playlist	O B-entity_name I-entity_name I-entity_name I-entity_name I-entity_name O O B-playlist I-playlist O	AddToPlaylist
add songs tune in reggae infusions	O O B-music_item O B-playlist I-playlist	AddToPlaylist
i give the last textbook one out of 6 points	O O O B-object_select B-object_type B-rating_value O O B-best_rating B-rating_unit	RateBook
book a restaurant on june the fifth in cavour	O O O O B-timeRange I-timeRange I-timeRange O B-city	GetWeather
add the patty patty sound to my metal talks kreator playlist	O B-entity_name I-entity_name I-entity_name I-entity_name O B-playlist_owner B-playlist I-playlist I-playlist O	AddToPlaylist
rate this essay a four	O B-object_select B-object_type O B-rating_value	RateBook
book a spot for 4 at a restaurant in shambaugh md	O O O O B-party_size_number O O B-restaurant_type O B-city B-state	BookRestaurant
give me the weather forecast for lower lake on sep 21 2038	O O O O O O B-city I-city O B-timeRange I-timeRange I-timeRange	GetWeather
add slave to the rhythm to the playlist massive soca hits	O B-entity_name I-entity_name I-entity_name I-entity_name O O O B-playlist I-playlist I-playlist	AddToPlaylist
add the block brochure welcome to the soil 6 onto my café con leche list	O B-entity_name I-entity_name I-entity_name I-entity_name I-entity_name I-entity_name I-entity_name I-entity_name O B-playlist_owner B-playlist I-playlist I-playlist O	AddToPlaylist
looking for video game for those who would walk with the gods	O O B-object_type I-object_type B-object_name I-object_name I-object_name I-object_name I-object_name I-object_name I-object_name I-object_name	SearchCreativeWork
can i get a table at the fort	O O O O O O B-restaurant_name I-restaurant_name	BookRestaurant
find the schedule for rare birds at the nearest movie theatre at noon	O O B-object_type O B-movie_name I-movie_name O O B-spatial_relation B-object_location_type I-object_location_type O B-timeRange	SearchScreeningEvent
rate this chronicle one of 6 points	O B-object_select B-object_part_of_series_type B-rating_value O B-best_rating B-rating_unit	RateBook
the current saga deserves a 5 rating	O B-object_select B-object_part_of_series_type O O B-rating_value O	RateBook
what will the weather be at my current location on december the 2nd 2029	O O O O O O O B-current_location I-current_location O B-timeRange I-timeRange I-timeRange I-timeRange	GetWeather
is goodbye mr chips showing twelve minutes from now	O B-movie_name I-movie_name I-movie_name O B-timeRange I-timeRange I-timeRange I-timeRange	SearchScreeningEvent
add testifying to donna s tokyo rising palylist	O B-entity_name O B-playlist_owner I-playlist_owner B-playlist I-playlist O	AddToPlaylist
when is you walk so softly playing at kerasotes theatres	O O B-movie_name I-movie_name I-movie_name I-movie_name O O B-location_name I-location_name	SearchScreeningEvent
find the hundred-foot journey	O B-object_name I-object_name I-object_name	SearchCreativeWork
this book gets points for being current and a three	O B-object_type O B-rating_unit O O B-object_select O O B-rating_value	RateBook
find the magical world of roger whittaker	O B-object_name I-object_name I-object_name I-object_name I-object_name I-object_name	SearchCreativeWork
add dr know to my todo alternativo playlist	O B-artist I-artist O B-playlist_owner B-playlist I-playlist O	AddToPlaylist
find me the seven-ups	O O B-object_name I-object_name	SearchCreativeWork
add the name cry like a baby to my a mis niños de 30 playlist	O O O B-entity_name I-entity_name I-entity_name I-entity_name O B-playlist_owner B-playlist I-playlist I-playlist I-playlist I-playlist O	AddToPlaylist
add matthew helders artist in showstopper being mary jane	O B-artist I-artist B-music_item O B-playlist I-playlist I-playlist I-playlist	AddToPlaylist
what is the forecast for temperate weather in bellechester	O O O O O B-condition_temperature O O B-city	GetWeather
can you find me the trailer of the hippocratic oath	O O O O O B-object_type O O B-object_name I-object_name	SearchCreativeWork
play the happiest days of our lives by tommy emmanuel	O B-track I-track I-track I-track I-track I-track O B-artist I-artist	PlayMusic
play the fool on the hill by khwaja ghulam farid	O B-track I-track I-track I-track I-track O B-artist I-artist I-artist	PlayMusic
book a restaurant not far in milladore for 6 people	O O B-restaurant_type B-spatial_relation I-spatial_relation O B-city O B-party_size_number O	BookRestaurant
rate the current novel zero points	O O B-object_select B-object_type B-rating_value B-rating_unit	RateBook
play a twenties tune by jodie aysha	O O B-year B-music_item O B-artist I-artist	PlayMusic
play twenties music off of my itunes	O B-year O O O O B-service	PlayMusic
rate the firebrand one of 6 stars	O B-object_name I-object_name B-rating_value O B-best_rating B-rating_unit	RateBook
book a restaurant for 2 at a cafe that i can get a croissant at	O O B-restaurant_type O B-party_size_number O O B-restaurant_type O O O O O B-served_dish O	BookRestaurant
rate the travels of lao can five out of 6	O B-object_name I-object_name I-object_name I-object_name I-object_name B-rating_value O O B-best_rating	RateBook
what time is the rocketeer showing	O O O B-movie_name I-movie_name O	SearchScreeningEvent
play music from 2015	O O O B-year	PlayMusic
play inventions for the new season	O B-album I-album I-album I-album I-album	PlayMusic
add this track to new hip hop	O O B-music_item O B-playlist I-playlist I-playlist	AddToPlaylist
can you find the album simplescreenrecorder	O O O O B-object_type B-object_name	SearchCreativeWork
add a track to my classical feast playlist	O O B-music_item O B-playlist_owner B-playlist I-playlist O	AddToPlaylist
find the show how to meet the lucky stars	O O B-object_type B-object_name I-object_name I-object_name I-object_name I-object_name I-object_name	SearchCreativeWork
add a kj 52 track to the te quiero playlist	O O B-artist I-artist B-music_item O O B-playlist I-playlist O	AddToPlaylist
add the lady bunny album to décadas	O O B-artist I-artist B-music_item O B-playlist	AddToPlaylist
book the mustard seed in turks and caicos islands for 9 people	O B-restaurant_name I-restaurant_name I-restaurant_name O B-country I-country I-country I-country O B-party_size_number O	BookRestaurant
play some oleg anofriyev from 1960	O O B-artist I-artist O B-year	PlayMusic
play a sound track by tom thacker	O O B-music_item I-music_item O B-artist I-artist	PlayMusic
book in town for 3 at a restaurant outdoor that is not far	O B-poi I-poi O B-party_size_number O O B-restaurant_type B-facility O O B-spatial_relation I-spatial_relation	BookRestaurant
play the concert from philip oakey 1973 concert on netflix	O O O O B-artist I-artist B-year O O B-service	PlayMusic
add a tune to my this is marc anthony playlist	O O B-music_item O B-playlist_owner B-playlist I-playlist I-playlist I-playlist O	AddToPlaylist
is there going to be a depression two hundred sixteen days and a half from now in mill bluff state park	O O O O O O B-condition_description B-timeRange I-timeRange I-timeRange I-timeRange I-timeRange I-timeRange I-timeRange I-timeRange I-timeRange O B-geographic_poi I-geographic_poi I-geographic_poi I-geographic_poi	GetWeather
i give this current novel zero stars and a best rating of 6	O O O B-object_select B-object_type B-rating_value B-rating_unit O O O O O B-best_rating	RateBook
give 5 out of 6 points to racing the rain	O B-rating_value O O B-best_rating B-rating_unit O B-object_name I-object_name I-object_name	RateBook
what is the local movie times	O O O O B-object_type I-object_type	SearchScreeningEvent
what is the forecast for west virginia will it be snowy	O O O O O B-state I-state O O O B-condition_description	GetWeather
what s the forecast for alley canada	O O O O O B-city B-country	GetWeather
can you put this track onto the playlist the selektor	O O O O B-music_item O O O B-playlist I-playlist	AddToPlaylist
i want to book a far brasserie that serves minestrone in pa for a party of 9 in 15 minutes	O O O O O B-spatial_relation B-restaurant_type O O B-served_dish O B-state O O O O B-party_size_number O B-timeRange I-timeRange	BookRestaurant
rate this current essay four out of 6	O B-object_select I-object_select B-object_type B-rating_value O O B-best_rating	RateBook
i need a table at a highly rated diner	O O O O O O B-sort I-sort B-restaurant_type	BookRestaurant
rate the current album two points	O O B-object_select B-object_type B-rating_value B-rating_unit	RateBook
what s the weather forecast not far from here	O O O O O B-spatial_relation I-spatial_relation O B-current_location	GetWeather
i want to reserve a gastropub that has a spa	O O O O O B-restaurant_type O O O B-facility	BookRestaurant
play lastfm pop tunes	O B-service B-genre O	PlayMusic
play music from the top-5 from artist kenia arias	O O O O B-sort O O B-artist I-artist	PlayMusic
use netflix to play michael white tune from 1955	O B-service O O B-artist I-artist B-music_item O B-year	PlayMusic
find a reservation at a brasserie restaurant nearby sc for a party of ten	O O O O O B-restaurant_type I-restaurant_type B-spatial_relation B-state O O O O B-party_size_number	BookRestaurant
add image to the nuclear blast novelties playlist	O B-entity_name O O B-playlist I-playlist I-playlist O	AddToPlaylist
what s the weather for april 10th 2028 in arkansas	O O O O O B-timeRange I-timeRange I-timeRange O B-state	GetWeather
show me the book f-1 grand prix part ii	O O O B-object_type B-object_name I-object_name I-object_name I-object_name I-object_name	SearchCreativeWork
give me movie times	O O B-object_type I-object_type	SearchScreeningEvent
will it be stormy in ritchey in palau	O O O B-condition_description O B-city O B-country	GetWeather
what movies are scheduled in the neighbourhood	O B-movie_type O O B-spatial_relation I-spatial_relation I-spatial_relation	SearchScreeningEvent
i would give the call of the toad a value of zero and a best rating of 6	O O O B-object_name I-object_name I-object_name I-object_name I-object_name O O O B-rating_value O O O O O B-best_rating	RateBook
give me some hank shermann from 1975 on lastfm	O O O B-artist I-artist O B-year O B-service	PlayMusic
what movies are scheduled at plitt theatres	O B-movie_type O O O B-location_name I-location_name	SearchScreeningEvent
book a restaurant for 7 people	O O B-restaurant_type O B-party_size_number O	BookRestaurant
find movie schedules at imax corporation	O B-object_type I-object_type O B-location_name I-location_name	SearchScreeningEvent
is it hot in gold beach bahrain	O O B-condition_temperature O B-city I-city B-country	GetWeather
find the cartel vol 2 novel	O B-object_name I-object_name I-object_name I-object_name B-object_type	SearchCreativeWork
can you please give me the forecast for the dominica	O O O O O O O O O B-country	GetWeather
show creativity of home brew	O O O B-object_name I-object_name	SearchCreativeWork
book a table at skycity in salado for me and hannah	O O O O B-restaurant_name O B-city O B-party_size_description I-party_size_description I-party_size_description	BookRestaurant
what is the forecast for sea isle city in louisiana for warmer weather	O O O O O B-city I-city I-city O B-state O B-condition_temperature O	GetWeather
add the second three years to my workout twerkout playlist	O B-entity_name I-entity_name I-entity_name I-entity_name O B-playlist_owner B-playlist I-playlist O	AddToPlaylist
forecast for hardinsburg 20 seconds from now	O O B-city B-timeRange I-timeRange I-timeRange I-timeRange	GetWeather
i need a reservation for four at a bar	O O O O O B-party_size_number O O B-restaurant_type	BookRestaurant
rate gilgamesh the king 5 out of 6	O B-object_name I-object_name I-object_name B-rating_value O O B-best_rating	RateBook
add lisa dalbello to my 2015 cma awards nominees list	O B-artist I-artist O B-playlist_owner B-playlist I-playlist I-playlist I-playlist O	AddToPlaylist
book the atomic cafe for ten people	O O B-restaurant_name I-restaurant_name O B-party_size_number O	BookRestaurant
i want to watch manthan	O O O O B-object_name	SearchCreativeWork
what s the weather in stamps	O O O O O B-city	GetWeather
book a table for 1 person at a popular brasserie in jansen that serves english food	O O O O B-party_size_number O O O B-sort B-restaurant_type O B-city O O B-cuisine O	BookRestaurant
show movie schedule at amco entertainment	O B-object_type I-object_type O B-location_name I-location_name	SearchScreeningEvent
i want a restaurant in idaho for 2 of us	O O O B-restaurant_type O B-state O B-party_size_number O O	BookRestaurant
play portsmouth by paul smith on google music	O B-track O B-artist I-artist O B-service I-service	PlayMusic
restaurant in niger for my mom and i	B-restaurant_type O B-country O B-party_size_description I-party_size_description I-party_size_description I-party_size_description	BookRestaurant
search for the toucher and rich show	O O B-object_name I-object_name I-object_name I-object_name I-object_name	SearchCreativeWork
play hughie graham by vidyadhar vyas	O B-track I-track O B-artist I-artist	PlayMusic
add tune to my this is animal collective	O B-music_item O B-playlist_owner B-playlist I-playlist I-playlist I-playlist	AddToPlaylist
i want the weather for saint martin next year	O O O O O B-country I-country B-timeRange I-timeRange	GetWeather
is the missing clerk playing	O B-movie_name I-movie_name I-movie_name O	SearchScreeningEvent
find the movie schedule for pacific theatres	O O B-object_type I-object_type O B-location_name I-location_name	SearchScreeningEvent
not yet: a memoir of living and almost dying was one out of 6 stars	B-object_name I-object_name I-object_name I-object_name I-object_name I-object_name I-object_name I-object_name I-object_name O B-rating_value O O B-best_rating B-rating_unit	RateBook
show creativity of painting of me too	O O O B-object_type O B-object_name I-object_name	SearchCreativeWork
i am looking for the creative work a wonderful life	O O O O O O O B-object_name I-object_name I-object_name	SearchCreativeWork
add nour mhanna to workday lounge	O B-artist I-artist O B-playlist I-playlist	AddToPlaylist
add natasha to my all things post playlist	O B-entity_name O B-playlist_owner B-playlist I-playlist I-playlist O	AddToPlaylist
add the piano bar to my cindy wilson	O B-playlist I-playlist I-playlist O B-playlist_owner B-artist I-artist	AddToPlaylist
i would give the series history decoded: the 10 greatest conspiracies of all time a rating of 3 points	O O O O B-object_part_of_series_type B-object_name I-object_name I-object_name I-object_name I-object_name I-object_name I-object_name I-object_name I-object_name O O O B-rating_value B-rating_unit	RateBook
play a seventies ballad by annunzio paolo mantovani on groove shark	O O B-year B-music_item O B-artist I-artist I-artist O B-service I-service	PlayMusic
find a tv show called shake hands with beef	O O B-object_type I-object_type O B-object_name I-object_name I-object_name I-object_name	SearchCreativeWork
will it rain here at 13:22:09	O O B-condition_description B-current_location O B-timeRange	GetWeather
give this a 0 for this book	O B-object_select O B-rating_value O O B-object_type	RateBook
can you add esquivando charcos to my playlist entitled the piano bar	O O O B-entity_name I-entity_name O B-playlist_owner O O B-playlist I-playlist I-playlist	AddToPlaylist
can you use pandora to play a soundtrack from 1999 by david sitek	O O O B-service O O O B-music_item O B-year O B-artist I-artist	PlayMusic
can you add woman of the world to my playlist entitled duetos	O O O B-entity_name I-entity_name I-entity_name I-entity_name O B-playlist_owner O O B-playlist	AddToPlaylist
i want to listen to keep the faith	O O O O O B-object_name I-object_name I-object_name	SearchCreativeWork
where can i see the show kind of glue	O O O O O B-object_type B-object_name I-object_name I-object_name	SearchCreativeWork
i want to book a table for me and josefa at jacob wirth restaurant in branford	O O O O O O O B-party_size_description I-party_size_description I-party_size_description O B-restaurant_name I-restaurant_name I-restaurant_name O B-city	BookRestaurant
what time is cinema playing the village priest	O O O B-object_location_type O B-movie_name I-movie_name I-movie_name	SearchScreeningEvent
play music from 1950	O O O B-year	PlayMusic
add hold my liquor to electronow	O B-entity_name I-entity_name I-entity_name O B-playlist	AddToPlaylist
find the tv show tribute to the troops	O O B-object_type I-object_type B-object_name I-object_name I-object_name I-object_name	SearchCreativeWork
find the nearest movies at a movie theatre	O O B-spatial_relation B-movie_type O O B-object_location_type I-object_location_type	SearchScreeningEvent
play new ian mclagan	O B-sort B-artist I-artist	PlayMusic
what s the weather in la pine	O O O O O B-city I-city	GetWeather
can you add some disco to my playlist called genuine r&b	O O O O B-entity_name O B-playlist_owner O O B-playlist I-playlist	AddToPlaylist
book me a table for two in oakes	O O O O O B-party_size_number O B-city	BookRestaurant
play any song from the eighties	O O B-music_item O O B-year	PlayMusic
add split the difference to my women s lit playlist	O B-entity_name I-entity_name I-entity_name O B-playlist_owner B-playlist I-playlist I-playlist O	AddToPlaylist
what is the forecast for the current spot for cloudy conditions	O O O O O O B-current_location I-current_location O B-condition_description O	GetWeather
book reservations at james d conrey house at 1 pm for a party of nine	O O O B-restaurant_name I-restaurant_name I-restaurant_name I-restaurant_name O B-timeRange I-timeRange O O O O B-party_size_number	BookRestaurant
give waiting for the mahatma 5 out of 6 points	O B-object_name I-object_name I-object_name I-object_name B-rating_value O O B-best_rating B-rating_unit	RateBook
show movie times of films close by	O B-object_type I-object_type O B-movie_type B-spatial_relation I-spatial_relation	SearchScreeningEvent
please search the karobar economic daily picture	O O O B-object_name I-object_name I-object_name B-object_type	SearchCreativeWork
find a soundtrack called the christmas shoes	O O B-object_type O B-object_name I-object_name I-object_name	SearchCreativeWork
freud: the mind of the moralist should be rated 2 stars with a best rating of 6	B-object_name I-object_name I-object_name I-object_name I-object_name I-object_name O O O B-rating_value B-rating_unit O O O O O B-best_rating	RateBook
casey chavez lucinda and karina want to eat at a diner on december the 7th	B-party_size_description I-party_size_description I-party_size_description I-party_size_description I-party_size_description O O O O O B-restaurant_type O B-timeRange I-timeRange I-timeRange	BookRestaurant
open zvooq and play the best songs from device	O B-service O O O B-sort O O B-artist	PlayMusic
is it going to be cold today in wing	O O O O O B-condition_temperature B-timeRange O B-city	GetWeather
find a movie schedule	O O B-object_type I-object_type	SearchScreeningEvent
can i get the movie schedules for loews cineplex	O O O O B-object_type I-object_type O B-location_name I-location_name	SearchScreeningEvent
play something by brian chase	O O O B-artist I-artist	PlayMusic
where can i find tales of ghost castle	O O O O B-object_name I-object_name I-object_name I-object_name	SearchCreativeWork
i want a table to seat 10 at a close-by to ottumwa that serves osteria and ranch dressing	O O O O O O B-party_size_number O O B-spatial_relation O B-city O O B-restaurant_type O B-served_dish I-served_dish	BookRestaurant
i want top-rated veneto cuisine at a restaurant in antietam for 2	O O B-sort B-cuisine O O O B-restaurant_type O B-city O B-party_size_number	BookRestaurant
what will the weather be like in port clinton nebraska around midnight	O O O O O O O B-city I-city B-state O B-timeRange	GetWeather
book a table for ten people at a restaurant that serves noodle	O O O O B-party_size_number O O O B-restaurant_type O O B-served_dish	BookRestaurant
will there be rain next year in new hampshire	O O O B-condition_description B-timeRange I-timeRange O B-state I-state	GetWeather
rate this series chronicle 0 points	O B-object_select B-object_part_of_series_type I-object_part_of_series_type B-rating_value B-rating_unit	RateBook
is it forecast to be freezing in benedict	O O O O O B-condition_temperature O B-city	GetWeather
how chilly is it close to hollidaysburg	O B-condition_temperature O O B-spatial_relation O B-city	GetWeather
find films at alamo drafthouse cinema	O B-movie_type O B-location_name I-location_name I-location_name	SearchScreeningEvent
play some seventies music on netflix	O O B-year O O B-service	PlayMusic
add blood guts & glory to my this is chopin	O B-entity_name I-entity_name I-entity_name I-entity_name O B-playlist_owner B-playlist I-playlist I-playlist	AddToPlaylist
rate this textbook four points	O B-object_select B-object_type B-rating_value B-rating_unit	RateBook
please get me a reservation at a restaurant with a pool for manuela and yvonne	O O O O O O O B-restaurant_type O O B-facility O B-party_size_description I-party_size_description I-party_size_description	BookRestaurant
rate the beyond black saga a one	O O B-object_name I-object_name B-object_part_of_series_type O B-rating_value	RateBook
i d like to eat at the firehouse restaurant	O O O O O O B-restaurant_name I-restaurant_name I-restaurant_name	BookRestaurant
i want the film for nearest movie theatre	O O O B-movie_type O B-spatial_relation B-object_location_type I-object_location_type	SearchScreeningEvent
play the ocelot record using zvooq	O O B-artist B-music_item O B-service	PlayMusic
i d like to give a two rating to the abolition of britain	O O O O O O B-rating_value O O B-object_name I-object_name I-object_name I-object_name	RateBook
this chronicle is a zero out of 6	B-object_select B-object_part_of_series_type O O B-rating_value O O B-best_rating	RateBook
rate the best american short stories 2007 one out of 6 points	O B-object_name I-object_name I-object_name I-object_name I-object_name I-object_name B-rating_value O O B-best_rating B-rating_unit	RateBook
add deuce to my listas de éxitos playlist	O B-entity_name O B-playlist_owner B-playlist I-playlist I-playlist O	AddToPlaylist
put molly and tenbrooks in the french n heavy playlist	O B-entity_name I-entity_name I-entity_name O O B-playlist I-playlist I-playlist O	AddToPlaylist
what is the american samoa forecast for hot weather	O O O B-state I-state O O B-condition_temperature O	GetWeather
add warpaint in my pre-party list	O B-entity_name O B-playlist_owner B-playlist O	AddToPlaylist
i give life during wartime a one out of 6	O O B-object_name I-object_name I-object_name O B-rating_value O O B-best_rating	RateBook
rate the my beloved world saga a one	O O B-object_name I-object_name I-object_name B-object_part_of_series_type O B-rating_value	RateBook
where can i purchase the tv series the mating season	O O O O O B-object_type I-object_type B-object_name I-object_name I-object_name	SearchCreativeWork
i d like to see the book the royal thousand	O O O O O O B-object_type B-object_name I-object_name I-object_name	SearchCreativeWork
find the closest movie house that plays animated movies	O O B-spatial_relation B-object_location_type I-object_location_type O O B-movie_type I-movie_type	SearchScreeningEvent
i need a reservation for chapter one in west odessa for a party of one	O O O O O B-restaurant_name I-restaurant_name O B-city I-city O O O O B-party_size_number	BookRestaurant
add a tom thacker tune to my rock classics	O O B-artist I-artist B-music_item O B-playlist_owner B-playlist I-playlist	AddToPlaylist
tell me the weather forecast for here	O O O O O O B-current_location	GetWeather
add this song to my crossroad blues playlist	O O B-music_item O B-playlist_owner B-playlist I-playlist O	AddToPlaylist
i want to hear secrets on parade from tommy walter	O O O O B-album I-album I-album O B-artist I-artist	PlayMusic
find a tv show called engaged to the unidentified	O O B-object_type I-object_type O B-object_name I-object_name I-object_name I-object_name	SearchCreativeWork
is love marilyn playing	O B-movie_name I-movie_name O	SearchScreeningEvent
i want to rate the current textbook with 4	O O O O O B-object_select B-object_type O B-rating_value	RateBook
where is the closest cinema that features animated movies	O O O B-spatial_relation B-object_location_type O O B-movie_type I-movie_type	SearchScreeningEvent
i would give this current book a rating a five and a best rating of 6	O O O O B-object_select B-object_type O O O B-rating_value O O O O O B-best_rating	RateBook
let me have the movie schedules for general cinema corporation	O O O O B-object_type I-object_type O B-location_name I-location_name I-location_name	SearchScreeningEvent
what movies are playing at southern theatres	O B-movie_type O O O B-location_name I-location_name	SearchScreeningEvent
add an artist to the décadas playlist	O O B-music_item O O B-playlist O	AddToPlaylist
what will the weather be like on feb 8 2034 in cedar mountain wilderness	O O O O O O O B-timeRange I-timeRange I-timeRange O B-geographic_poi I-geographic_poi I-geographic_poi	GetWeather
reserve me a table for 10 at a mt cafe for breakfast	O O O O O B-party_size_number O O B-state B-restaurant_name O B-timeRange	BookRestaurant
what s the weather going to be like near moldova on fri	O O O O O O O O B-spatial_relation B-country O B-timeRange	GetWeather
add a-hunting we will go to the emily dickinson playlist	O B-entity_name I-entity_name I-entity_name I-entity_name O O B-playlist I-playlist O	AddToPlaylist
what is the weather in sehlabathebe-nationalpark	O O O O O B-geographic_poi	GetWeather
find a picture of a breed apart	O O B-object_type O B-object_name I-object_name I-object_name	SearchCreativeWork
add this tune by harry connick jr to my jazz brasileiro playlist	O O B-music_item O B-artist I-artist I-artist O B-playlist_owner B-playlist I-playlist O	AddToPlaylist
when can i see journey to the end of the night	O O O O B-movie_name I-movie_name I-movie_name I-movie_name I-movie_name I-movie_name I-movie_name	SearchScreeningEvent
will it be hot in saint jo alaska	O O O B-condition_temperature O B-city I-city B-state	GetWeather
book a restaurant that serves bouchée for midnight	O O B-restaurant_type O O B-served_dish O B-timeRange	BookRestaurant
find 300: march to glory a song	O B-object_name I-object_name I-object_name I-object_name O B-object_type	SearchCreativeWork
add this song to my list called the birth of cool	O O B-music_item O B-playlist_owner O O B-playlist I-playlist I-playlist I-playlist	AddToPlaylist
book a co table at windows on the world	O O B-state O O B-restaurant_name I-restaurant_name I-restaurant_name I-restaurant_name	BookRestaurant
rate cotton comes to harlem a 2	O B-object_name I-object_name I-object_name I-object_name O B-rating_value	RateBook
i want to hear a 1957 theme song	O O O O O B-year B-music_item I-music_item	PlayMusic
search for the song called journal of the american statistical association	O O O B-object_type O B-object_name I-object_name I-object_name I-object_name I-object_name I-object_name	SearchCreativeWork
what is the weather forecast close to puerto rico	O O O O O B-spatial_relation O B-country I-country	GetWeather
find a love song	O O B-object_name B-object_type	SearchCreativeWork
put this song in my funk playlist please	O O B-music_item O B-playlist_owner B-playlist O O	AddToPlaylist
need a table at a restaurant serving foie gras on halloween for two at northern mariana islands	O O O O O B-restaurant_type O B-served_dish I-served_dish O B-timeRange O B-party_size_number O B-state I-state I-state	BookRestaurant
add tune to electro workout	O B-music_item O B-playlist I-playlist	AddToPlaylist
play russell morris s the singer and the song on netflix	O B-artist I-artist O B-album I-album I-album I-album I-album O B-service	PlayMusic
2 of us want to eat at a restaurant that serves meatballs in vt	B-party_size_number O O O O O O O B-restaurant_type O O B-served_dish O B-state	BookRestaurant
find a restaurant for marylou and i within walking distance of my mum s hotel	O O B-restaurant_type O B-party_size_description I-party_size_description I-party_size_description B-spatial_relation I-spatial_relation I-spatial_relation O B-poi I-poi I-poi I-poi	BookRestaurant
find me the movie schedule for great escape theatres	O O O B-object_type I-object_type O B-location_name I-location_name I-location_name	SearchScreeningEvent
book a table for tomorrow for five people	O O O O B-timeRange O B-party_size_number O	BookRestaurant
book a gastropub in rose creek for elevenses	O O B-restaurant_type O B-city I-city O B-timeRange	BookRestaurant
what s the closest movie theatre showing harbour beat	O O O B-spatial_relation B-object_location_type I-object_location_type O B-movie_name I-movie_name	SearchScreeningEvent
i m looking for the television show the flame	O O O O O B-object_type I-object_type B-object_name I-object_name	SearchCreativeWork
i want to give the cat who walks through walls a 1	O O O O B-object_name I-object_name I-object_name I-object_name I-object_name I-object_name O B-rating_value	RateBook
what are the movie times	O O O B-object_type I-object_type	SearchScreeningEvent
i want to listen to the album going back to the blue ridge mountains on iheart	O O O O O O B-music_item B-album I-album I-album I-album I-album I-album I-album O B-service	PlayMusic
will it be windy at 4 pm in ny	O O O B-condition_description O B-timeRange I-timeRange O B-state	GetWeather
play my sophisticated dinner playlist on slacker	O O B-playlist I-playlist O O B-service	PlayMusic
play a track by deeyah khan	O O B-music_item O B-artist I-artist	PlayMusic
is the film goodrich quality theaters playing at 12:26 am	O O B-movie_type B-location_name I-location_name I-location_name O O B-timeRange I-timeRange	SearchScreeningEvent
is it supposed to hail in rosenberg in the french polynesia	O O O O B-condition_description O B-city O O B-country I-country	GetWeather
is it supposed to gt colder in or	O O O O O B-condition_temperature O B-state	GetWeather
what amc theaters is the red dance playing at	O B-location_name I-location_name O B-movie_name I-movie_name I-movie_name O O	SearchScreeningEvent
give 1 out of 6 to west of january	O B-rating_value O O B-best_rating O B-object_name I-object_name I-object_name	RateBook
show me the a-myin-thit tv series	O O O B-object_name B-object_type I-object_type	SearchCreativeWork
is cape mount nature conservation unit has storm weather	O B-geographic_poi I-geographic_poi I-geographic_poi I-geographic_poi I-geographic_poi O B-condition_description O	GetWeather
tell me if it ll be chilly 1 second from now here	O O O O O O B-condition_temperature B-timeRange I-timeRange I-timeRange I-timeRange B-current_location	GetWeather
can you play some eighties music	O O O O B-year O	PlayMusic
add the wee wee man to pamela s stress relief playlist	O B-entity_name I-entity_name I-entity_name I-entity_name O B-playlist_owner I-playlist_owner B-playlist I-playlist O	AddToPlaylist
i m looking for a novel called and then there was light	O O O O O B-object_type O B-object_name I-object_name I-object_name I-object_name I-object_name	SearchCreativeWork
rate this textbook a one	O B-object_select B-object_type O B-rating_value	RateBook
add the avispa track to my bass gaming playlist	O O B-artist B-music_item O B-playlist_owner B-playlist I-playlist O	AddToPlaylist
add tune to cleaning the house	O B-music_item O B-playlist I-playlist I-playlist	AddToPlaylist
rate the current novel a two	O O B-object_select B-object_type O B-rating_value	RateBook
please add this song to madden nfl 16	O O O B-music_item O B-playlist I-playlist I-playlist	AddToPlaylist
for the book icon of evil i rate a 2	O O B-object_type B-object_name I-object_name I-object_name O O O B-rating_value	RateBook
play a top symphony sort form 1959 by stuart garrard	O O B-sort B-music_item O O B-year O B-artist I-artist	PlayMusic
what time will the movie house be showing on the beat	O O O O B-object_location_type I-object_location_type O O B-movie_name I-movie_name I-movie_name	SearchScreeningEvent
i need a diner	O O O B-restaurant_type	BookRestaurant
what is the weather forecast for wolin national park three seconds from now	O O O O O O B-geographic_poi I-geographic_poi I-geographic_poi B-timeRange I-timeRange I-timeRange I-timeRange	GetWeather
i wish to listen to good symphony music by mi lu bing	O O O O O B-sort B-music_item O O B-artist I-artist I-artist	PlayMusic
can i get the listings for the film at the nearest movie theatre	O O O O O O O B-movie_type O O B-spatial_relation B-object_location_type I-object_location_type	SearchScreeningEvent
how cold is it in princeton junction	O B-condition_temperature O O O B-city I-city	GetWeather
add this artist to my jazz playlist	O O B-music_item O B-playlist_owner B-playlist O	AddToPlaylist
will it get warmer in holy cross wilderness	O O O B-condition_temperature O B-geographic_poi I-geographic_poi I-geographic_poi	GetWeather
i d like to watch army at wanda group	O O O O O B-movie_name O B-location_name I-location_name	SearchScreeningEvent
please find me chance pe dance	O O O B-object_name I-object_name I-object_name	SearchCreativeWork
rate the rats chronicle 5 of 6	O B-object_name I-object_name B-object_part_of_series_type B-rating_value O B-best_rating	RateBook
book a table for four in orchard grass hills nv	O O O O B-party_size_number O B-city I-city I-city B-state	BookRestaurant
i am giving this current essay zero out of 6 stars	O O O O B-object_select B-object_type B-rating_value O O B-best_rating B-rating_unit	RateBook
show me movies in the area	O O B-movie_type B-spatial_relation I-spatial_relation I-spatial_relation	SearchScreeningEvent
find do you wanna touch me a song	O B-object_name I-object_name I-object_name I-object_name I-object_name O B-object_type	SearchCreativeWork
i want to give this essay zero out of 6	O O O O B-object_select B-object_type B-rating_value O O B-best_rating	RateBook
add dahmer to hiphop hot 50	O B-entity_name O B-playlist I-playlist I-playlist	AddToPlaylist
rate the demolished man a five	O B-object_name I-object_name I-object_name O B-rating_value	RateBook
add angela au to the playlist radar latino	O B-artist I-artist O O O B-playlist I-playlist	AddToPlaylist
find a feather in her hat at magic johnson theatres	O B-movie_name I-movie_name I-movie_name I-movie_name I-movie_name O B-location_name I-location_name I-location_name	SearchScreeningEvent
i would like to book a puglia food court in ky	O O O O O O B-cuisine B-restaurant_type I-restaurant_type O B-state	BookRestaurant
what is the forecast at four am in zambia	O O O O O B-timeRange I-timeRange O B-country	GetWeather
i want lance king in my list called one love	O O B-artist I-artist O B-playlist_owner O O B-playlist I-playlist	AddToPlaylist
when can i catch a screening of shivers in summer	O O O O O O O B-movie_name I-movie_name I-movie_name	SearchScreeningEvent
add chris de burgh in my playlist melancholia	O B-artist I-artist I-artist O B-playlist_owner O B-playlist	AddToPlaylist
what is the weather at the current position	O O O O O O B-current_location I-current_location	GetWeather
is it going to be warmer in central cebu protected landscape	O O O O O B-condition_temperature O B-geographic_poi I-geographic_poi I-geographic_poi I-geographic_poi	GetWeather
add troy andrews to my pop punk powerhouses	O B-artist I-artist O B-playlist_owner B-playlist I-playlist I-playlist	AddToPlaylist
add a tune to rare groove	O O B-music_item O B-playlist I-playlist	AddToPlaylist
play my melodious playlist	O O B-playlist O	PlayMusic
find a movie theatre with rogues and romance that is nearest	O O B-object_location_type I-object_location_type O B-movie_name I-movie_name I-movie_name O O B-spatial_relation	SearchScreeningEvent
find the stone free game	O O B-object_name I-object_name B-object_type	SearchCreativeWork
can i get todays movie schedule for the movies that are close by	O O O O B-object_type I-object_type O O B-movie_type O O B-spatial_relation I-spatial_relation	SearchScreeningEvent
i d like a table for 10 at a distant place downtown for next fall	O O O O O O B-party_size_number O O B-spatial_relation O B-poi O B-timeRange I-timeRange	BookRestaurant
show me the song spiderman of the rings	O O O B-object_type B-object_name I-object_name I-object_name I-object_name	SearchCreativeWork
play some showtunes music	O O B-genre O	PlayMusic
play alles heeft ritme by liu tianhua	O B-track I-track I-track O B-artist I-artist	PlayMusic
in one hundred twenty seven days i d like to eat at a pizzeria in north lima	B-timeRange I-timeRange I-timeRange I-timeRange I-timeRange I-timeRange O O O O O O O B-restaurant_type O B-city I-city	BookRestaurant
give the resistance 2 out of 6 stars	O B-object_name I-object_name B-rating_value O O B-best_rating B-rating_unit	RateBook
give 0 out of 6 stars to reality of certainty	O B-rating_value O O B-best_rating B-rating_unit O B-object_name I-object_name I-object_name	RateBook
is it going to be rainy in kings valley kosovo next mon	O O O O O B-condition_description O B-city I-city B-country B-timeRange I-timeRange	GetWeather
is it chilly in ecola state park at 2 pm	O O B-condition_temperature O B-geographic_poi I-geographic_poi I-geographic_poi O B-timeRange I-timeRange	GetWeather
what s the forecast for gamaliel	O O O O O B-city	GetWeather
book a restaurant in fort gates fl	O O B-restaurant_type O B-city I-city B-state	BookRestaurant
play dave mason s soundtrack on last fm	O B-artist I-artist O B-music_item O B-service I-service	PlayMusic
book a restaurant for me and rosemary at 1 am	O O B-restaurant_type O B-party_size_description I-party_size_description I-party_size_description O B-timeRange I-timeRange	BookRestaurant
rate this current novel one points	O O B-object_select B-object_type B-rating_value B-rating_unit	RateBook
please get me the welcome to the rileys game	O O O O B-object_name I-object_name I-object_name I-object_name B-object_type	SearchCreativeWork
play me the greatest track of 1966	O O O B-sort B-music_item O B-year	PlayMusic
add sam moran music to my tgif playlist	O B-artist I-artist O O B-playlist_owner B-playlist O	AddToPlaylist
find movie schedules	O B-object_type I-object_type	SearchScreeningEvent
find a photograph called xquery api for java	O O B-object_type O B-object_name I-object_name I-object_name I-object_name	SearchCreativeWork
can i hear a da brat ep	O O O O B-artist I-artist B-music_item	PlayMusic
find the schedule for the closest films at a cinema at meal time	O O B-object_type O O B-spatial_relation B-movie_type O O B-object_location_type O B-timeRange O	SearchScreeningEvent
move this tune by hironobu kageyama to my baila reggaeton playlist	O O B-music_item O B-artist I-artist O B-playlist_owner B-playlist I-playlist O	AddToPlaylist
book a highly rated fast food restaurant in falmouth	O O B-sort I-sort B-restaurant_type I-restaurant_type I-restaurant_type O B-city	BookRestaurant
give the current album a score of five out of 6	O O B-object_select B-object_type O O O B-rating_value O O B-best_rating	RateBook
add billy strayhorn to my highway 61 playlist	O B-artist I-artist O B-playlist_owner B-playlist I-playlist O	AddToPlaylist
show movies in the neighborhood	O B-movie_type B-spatial_relation I-spatial_relation I-spatial_relation	SearchScreeningEvent
i d like a table for 6 at a restaurant in denmark at 22	O O O O O O B-party_size_number O O B-restaurant_type O B-country O B-timeRange	BookRestaurant
give the televised morality series a one	O O B-object_name I-object_name B-object_part_of_series_type O B-rating_value	RateBook
add munia the tale to my playlist called adrenaline workout	O B-entity_name I-entity_name I-entity_name O B-playlist_owner O O B-playlist I-playlist	AddToPlaylist
will it be foggy in the same area of parc provincial kettle lakes on february the thirteenth 2018	O O O B-condition_description B-spatial_relation I-spatial_relation I-spatial_relation I-spatial_relation O B-geographic_poi I-geographic_poi I-geographic_poi I-geographic_poi O B-timeRange I-timeRange I-timeRange I-timeRange	GetWeather
please add checkmate to my irish folk – jigs & reels playlist	O O B-entity_name O B-playlist_owner B-playlist I-playlist I-playlist I-playlist I-playlist I-playlist O	AddToPlaylist
play the lure of the mask song	O B-object_name I-object_name I-object_name I-object_name I-object_name B-object_type	SearchCreativeWork
i rate this novel 2 of 6 points	O O B-object_select B-object_type B-rating_value O B-best_rating B-rating_unit	RateBook
let me listen to the music of nature album by paul draper	O O O O B-album I-album I-album I-album B-music_item O B-artist I-artist	PlayMusic
what s the weather in koontz lake	O O O O O B-city I-city	GetWeather
find the schedule for the tooth will out at sunrise	O O B-object_type O B-movie_name I-movie_name I-movie_name I-movie_name O B-timeRange	SearchScreeningEvent
i d like to watch three word brand at the cinema	O O O O O B-movie_name I-movie_name I-movie_name O O B-object_location_type	SearchScreeningEvent
find movie schedules for nearby films	O B-object_type I-object_type O B-spatial_relation B-movie_type	SearchScreeningEvent
what time do the movies play at southern theatres	O O O O B-movie_type O O B-location_name I-location_name	SearchScreeningEvent
play the soundtrack that tom bellamy contributed to	O O B-music_item O B-artist I-artist O O	PlayMusic
i want a table for four at a place in california	O O O O O B-party_size_number O O O O B-state	BookRestaurant
0 stars for this textbook	B-rating_value B-rating_unit O B-object_select B-object_type	RateBook
play a song from 1990 on netflix	O O B-music_item O B-year O B-service	PlayMusic
rate the chronicle following a 4	O O B-object_part_of_series_type B-object_select O B-rating_value	RateBook
play in your eyes by gareth gates on netflix	O B-track I-track I-track O B-artist I-artist O B-service	PlayMusic
i would give this novel a rating of two	O O O B-object_select B-object_type O O O B-rating_value	RateBook
i need a restaurant that has internet access for a party of six	O O O B-restaurant_type O O B-facility O O O O O B-party_size_number	BookRestaurant
add this tune to the heavy gamer playlist	O O B-music_item O O B-playlist I-playlist O	AddToPlaylist
play music from 1960	O O O B-year	PlayMusic
what movies are playing at regal entertainment group	O B-movie_type O O O B-location_name I-location_name I-location_name	SearchScreeningEvent
play fill yourself with music by ray manzarek	O B-album I-album I-album I-album O B-artist I-artist	PlayMusic
the current book i m reading is only worthy of a 3	O B-object_select B-object_type O O O O O O O O B-rating_value	RateBook
book a table for ten people in eucalyptus hills	O O O O B-party_size_number O O B-city I-city	BookRestaurant
the boring peace on earth gets a two out of 6	O O B-object_name I-object_name I-object_name O O B-rating_value O O B-best_rating	RateBook
show me schedules to see a film with me in it	O O B-object_type O O B-movie_name I-movie_name I-movie_name I-movie_name I-movie_name I-movie_name	SearchScreeningEvent
is it forecast to be chilly in iowa	O O O O O B-condition_temperature O B-state	GetWeather
i want to see the trailer amor puro	O O O O O B-object_type B-object_name I-object_name	SearchCreativeWork
show creative photograph named none of the above	O O B-object_type O B-object_name I-object_name I-object_name I-object_name	SearchCreativeWork
please book a coffeehouse restaurant type room to accommodate gretchen trisha and amber which serves pastelaria dish	O O O B-restaurant_type I-restaurant_type O O O O B-party_size_description I-party_size_description I-party_size_description I-party_size_description O O B-cuisine O	BookRestaurant
book a restaurant at tennessee	O O B-restaurant_type O B-state	BookRestaurant
find movies around here with movie schedules	O B-movie_type B-spatial_relation I-spatial_relation O B-object_type I-object_type	SearchScreeningEvent
i want to hear a track from the fourties	O O O O O B-music_item O O B-year	PlayMusic
book me top-rated restaurant for 9 members for midnight at fair bluff ri	O O B-sort B-restaurant_type O B-party_size_number O O B-timeRange O B-city I-city B-state	BookRestaurant
find the trailer for seven year itch	O O B-object_type O B-object_name I-object_name I-object_name	SearchCreativeWork
i want to find a salami restaurant in bastian in	O O O O O B-served_dish B-restaurant_type O B-city B-state	BookRestaurant
make me a reservation in tn somewhere nearby for a party of 4	O O O O O B-state O B-spatial_relation O O O O B-party_size_number	BookRestaurant
i would give dead man falling 5 points and a best rating of 6	O O O B-object_name I-object_name I-object_name B-rating_value B-rating_unit O O O O O B-best_rating	RateBook
play a trailer for sencha touch	O O B-object_type O B-object_name I-object_name	SearchCreativeWork
find the movie times at consolidated theatres	O O B-object_type I-object_type O B-location_name I-location_name	SearchScreeningEvent
book a table for 2 in gleed	O O O O B-party_size_number O B-city	BookRestaurant
find movie times	O B-object_type I-object_type	SearchScreeningEvent
can i get the showtimes for the man who could talk to kids	O O O O O O B-movie_name I-movie_name I-movie_name I-movie_name I-movie_name I-movie_name I-movie_name	SearchScreeningEvent
what time does tie a yellow ribbon play at magic johnson theatres	O O O B-movie_name I-movie_name I-movie_name I-movie_name O O B-location_name I-location_name I-location_name	SearchScreeningEvent
i need a table at somewhere within walking distance of nv on november the 24th 2027	O O O O O O B-spatial_relation I-spatial_relation I-spatial_relation O B-state O B-timeRange I-timeRange I-timeRange I-timeRange	BookRestaurant
add mg the visionary to my dubstep playlist	O B-artist I-artist I-artist O B-playlist_owner B-playlist O	AddToPlaylist
give one out of 6 stars to free market fairness	O B-rating_value O O B-best_rating B-rating_unit O B-object_name I-object_name I-object_name	RateBook
i want to book a meal at a restaurant that searves kouglof	O O O O O B-timeRange O O B-restaurant_type O O B-served_dish	BookRestaurant
i d like seats for five at a place in verden right now	O O O O O B-party_size_number O O O O B-city O B-timeRange	BookRestaurant
when is for lovers only playing	O O B-movie_name I-movie_name I-movie_name O	SearchScreeningEvent
rate this essay 5 of 6	O B-object_select B-object_type B-rating_value O B-best_rating	RateBook
will there be cloud action in saint bernard virgin islands	O O O B-condition_description O O B-city I-city B-state I-state	GetWeather
when is beyond my reach scheduled at the nearest cinema	O O B-movie_name I-movie_name I-movie_name O O O B-spatial_relation B-object_location_type	SearchScreeningEvent
i d like to eat a restaurant in or nearby pelahatchie at 12 o clock	O O O O O O B-restaurant_type O O B-spatial_relation B-city O B-timeRange I-timeRange I-timeRange	BookRestaurant
play the wizard and i on zvooq	O B-track I-track I-track I-track O B-service	PlayMusic
add connee boswell to the relaxing playlist	O B-artist I-artist O O B-playlist O	AddToPlaylist
book a table for 3 far from tullytown at a coffeehouse with a smoking room	O O O O B-party_size_number B-spatial_relation O B-poi O O B-restaurant_type O O B-facility I-facility	BookRestaurant
book midday at a faraway cuban place for five at a top-rated bakery in grainola	O B-timeRange O O B-spatial_relation B-cuisine O O B-party_size_number O O B-sort B-restaurant_type O B-city	BookRestaurant
forecast in layhigh	O O B-city	GetWeather
play music from carina round	O O O B-artist I-artist	PlayMusic
add this track to my party playlist	O O B-music_item O B-playlist_owner B-playlist O	AddToPlaylist
me and my niece want to eat somewhere close by hopatcong	B-party_size_description I-party_size_description I-party_size_description I-party_size_description O O O O B-spatial_relation I-spatial_relation B-poi	BookRestaurant
will it be chillier in suwannee	O O O B-condition_temperature O B-city	GetWeather
what is the weather forecast for my current position	O O O O O O O B-current_location I-current_location	GetWeather
play me a song from 1968 on spotify	O O O B-music_item O B-year O B-service	PlayMusic
add run rudolph run to my rockin playlist	O B-entity_name I-entity_name I-entity_name O B-playlist_owner B-playlist O	AddToPlaylist
rate the starship trap 5 stars	O B-object_name I-object_name I-object_name B-rating_value B-rating_unit	RateBook
for the playlist this is mozart add nana mizuki live fighter -blue x red side-	O O O B-playlist I-playlist I-playlist O B-entity_name I-entity_name I-entity_name I-entity_name I-entity_name I-entity_name I-entity_name I-entity_name	AddToPlaylist
i would like ignacio figueredo s tune added to electronow	O O O B-artist I-artist O B-music_item O O B-playlist	AddToPlaylist
please provide me with movie schedules	O O O O B-object_type I-object_type	SearchScreeningEvent
find the song titled the rivalry: red v blue	O O B-object_type O B-object_name I-object_name I-object_name I-object_name I-object_name	SearchCreativeWork
add jason webley to classical intimate dinner playlist	O B-artist I-artist O B-playlist I-playlist I-playlist O	AddToPlaylist
add album to my classical essentials playlist	O B-music_item O B-playlist_owner B-playlist I-playlist O	AddToPlaylist
i need the movie schedules for century theatres	O O O B-object_type I-object_type O B-location_name I-location_name	SearchScreeningEvent
find a tale of two cities a painting	O B-object_name I-object_name I-object_name I-object_name I-object_name O B-object_type	SearchCreativeWork
i need to reserve a seat for one in sd at a brasserie restaurant	O O O O O O O B-party_size_number O B-state O O B-restaurant_type I-restaurant_type	BookRestaurant
use the service lastfm to play music by the artist ai kago	O O O B-service O O O O O O B-artist I-artist	PlayMusic
find switching channels	O B-object_name I-object_name	SearchCreativeWork
which movies are playing at amc theaters	O B-movie_type O O O B-location_name I-location_name	SearchScreeningEvent
rate this essay zero out of 6	O B-object_select B-object_type B-rating_value O O B-best_rating	RateBook
find bal ganesh 2 a video game	O B-object_name I-object_name I-object_name O B-object_type I-object_type	SearchCreativeWork
add teriazume to the nação reggae playlist	O B-entity_name O O B-playlist I-playlist O	AddToPlaylist
rate this book titled the clue in the old album one out of 6 stars	O O B-object_type O B-object_name I-object_name I-object_name I-object_name I-object_name I-object_name B-rating_value O O B-best_rating B-rating_unit	RateBook
what s the weather for this year in oregon	O O O O O B-timeRange I-timeRange O B-state	GetWeather
rate the book the devil in velvet 4 out of 6 points	O O B-object_type B-object_name I-object_name I-object_name I-object_name B-rating_value O O B-best_rating B-rating_unit	RateBook
i d give the cricket in times square 3 stars	O O O B-object_name I-object_name I-object_name I-object_name I-object_name B-rating_value B-rating_unit	RateBook
find the endangered species song	O O B-object_name I-object_name B-object_type	SearchCreativeWork
rate this album a one	O B-object_select B-object_type O B-rating_value	RateBook
show the day the earth caught fire movie	O O B-object_name I-object_name I-object_name I-object_name I-object_name B-object_type	SearchCreativeWork
the current series deserves three stars	O B-object_select B-object_part_of_series_type O B-rating_value B-rating_unit	RateBook
book reservations not far from our neighborhood for a party of 2	O O B-spatial_relation I-spatial_relation O O B-poi O O O O B-party_size_number	BookRestaurant
add the track bg knocc out to the rapcaviar playlist	O O B-music_item B-artist I-artist I-artist O O B-playlist O	AddToPlaylist
what s the weather looking like right now in croatia	O O O O O O O B-timeRange O B-country	GetWeather
contemporary religious satanism gets a 3 rating	B-object_name I-object_name I-object_name O O B-rating_value O	RateBook
let s hear some tunes from the thirties	O O O O O O O B-year	PlayMusic
list films in the neighborhood	O B-movie_type B-spatial_relation I-spatial_relation I-spatial_relation	SearchScreeningEvent
i want to put a copy of this tune into skatepark punks	O O O O O O O O B-music_item O B-playlist I-playlist	AddToPlaylist
find a soundtrack for meditations	O O B-object_type O B-object_name	SearchCreativeWork
i d like to watch glass chin at the movie house at 17:32:30	O O O O O B-movie_name I-movie_name O O B-object_location_type I-object_location_type O B-timeRange	SearchScreeningEvent
book close-by for 1 in south dakota	O B-spatial_relation O B-party_size_number O B-state I-state	BookRestaurant
can you play a song by ken	O O O O B-music_item O B-artist	PlayMusic
is there any creative work for heterocycles	O O O O O O B-object_name	SearchCreativeWork
what films are at the nearest movie theatre	O B-movie_type O O O B-spatial_relation B-object_location_type I-object_location_type	SearchScreeningEvent
add track nature noise to my playlist	O B-music_item B-playlist I-playlist O B-playlist_owner O	AddToPlaylist
there s a famous painting called thursday do you have an image of it	O O O O B-object_type O B-object_name O O O O O O O	SearchCreativeWork
add steve winwood to my playlist old school metal	O B-artist I-artist O B-playlist_owner O B-playlist I-playlist I-playlist	AddToPlaylist
what s the weather like in kaltag	O O O O O O B-city	GetWeather
add teddy boy to my irish folk – jigs & reels playlist	O B-entity_name I-entity_name O B-playlist_owner B-playlist I-playlist I-playlist I-playlist I-playlist I-playlist O	AddToPlaylist
play me the most popular peja song on slacker	O O O B-sort I-sort B-artist B-music_item O B-service	PlayMusic
is it going to be chilly at nine am in doolittle	O O O O O B-condition_temperature O B-timeRange I-timeRange O B-city	GetWeather
will it be hotter netherlands antilles flats on april the 27th	O O O B-condition_temperature B-country I-country B-city O B-timeRange I-timeRange I-timeRange	GetWeather
i want to rate hostile waters chronicle book with five out of 6	O O O O B-object_name I-object_name B-object_part_of_series_type B-object_type O B-rating_value O O B-best_rating	RateBook
play a 1999 track by pete seeger on youtube	O O B-year B-music_item O B-artist I-artist O B-service	PlayMusic
what s the weather in twenty five days in hagerman national wildlife refuge	O O O O B-timeRange I-timeRange I-timeRange I-timeRange O B-geographic_poi I-geographic_poi I-geographic_poi I-geographic_poi	GetWeather
play theme music from the twenties by tata young	O B-music_item O O O B-year O B-artist I-artist	PlayMusic
where is the closest cinema playing good night good morning	O O O B-spatial_relation B-object_location_type O B-movie_name I-movie_name I-movie_name I-movie_name	SearchScreeningEvent
what s the weather going to be like here at ten am	O O O O O O O O B-current_location O B-timeRange I-timeRange	GetWeather
find as live as it gets	O B-object_name I-object_name I-object_name I-object_name I-object_name	SearchCreativeWork
will it be freezing 5 seconds from now in patmos	O O O B-condition_temperature B-timeRange I-timeRange I-timeRange I-timeRange O B-city	GetWeather
rate the current book 0 stars	O O B-object_select B-object_type B-rating_value B-rating_unit	RateBook
will it be freezing in 5 weeks from now in nh	O O O B-condition_temperature O B-timeRange I-timeRange I-timeRange I-timeRange O B-state	GetWeather
add nana tanimura to a sudden rainstorm	O B-artist I-artist O B-playlist I-playlist I-playlist	AddToPlaylist
what s the closest movie house showing night in may	O O O B-spatial_relation B-object_location_type I-object_location_type O B-movie_name I-movie_name I-movie_name	SearchScreeningEvent
what time is 26 years diary showing in the movie house	O O O B-movie_name I-movie_name I-movie_name O O O B-object_location_type I-object_location_type	SearchScreeningEvent
add cj snare to my indie mim playlist	O B-artist I-artist O B-playlist_owner B-playlist I-playlist O	AddToPlaylist
add already over pt 2 to hip hop 2017 new school	O B-entity_name I-entity_name I-entity_name I-entity_name O B-playlist I-playlist I-playlist I-playlist I-playlist	AddToPlaylist
give the current album a four	O O B-object_select B-object_type O B-rating_value	RateBook
play jeff pilson on youtube	O B-artist I-artist O B-service	PlayMusic
what is the weather like right now for fort adams	O O O O O O B-timeRange O B-city I-city	GetWeather
find a cinema nearest with sulle sathya	O O B-object_location_type B-spatial_relation O B-movie_name I-movie_name	SearchScreeningEvent
book a restaurant in palestine for 8 people at 9 am	O O B-restaurant_type O B-country O B-party_size_number O O B-timeRange I-timeRange	BookRestaurant
how will the weather be five weeks from now in moneta	O O O O O B-timeRange I-timeRange I-timeRange I-timeRange O B-city	GetWeather
what animated movies are there nearby	O B-movie_type I-movie_type O O B-spatial_relation	SearchScreeningEvent
1 minute from now i will need reservations at a restaurant in vanlue	B-timeRange I-timeRange I-timeRange I-timeRange O O O O O O B-restaurant_type O B-city	BookRestaurant
what will the weather be like at ten am in austria	O O O O O O O B-timeRange I-timeRange O B-country	GetWeather
i give the spirit of st louis a 1	O O B-object_name I-object_name I-object_name I-object_name I-object_name O B-rating_value	RateBook
add party with friends by constructs of the state to juliana s playlist	O B-playlist I-playlist I-playlist O B-entity_name I-entity_name I-entity_name I-entity_name O B-playlist_owner I-playlist_owner O	AddToPlaylist
list movie schedules at showcase cinemas	O B-object_type I-object_type O B-location_name I-location_name	SearchScreeningEvent
the current novel i m reading gets only a one out of 6	O B-object_select B-object_type O O O O O O B-rating_value O O B-best_rating	RateBook
play a chant by marina verenikina	O O B-music_item O B-artist I-artist	PlayMusic
add hot house to have you met miss jones	O B-playlist I-playlist O B-entity_name I-entity_name I-entity_name I-entity_name I-entity_name	AddToPlaylist
play a song from 1973	O O B-music_item O B-year	PlayMusic
i want to give the current novel 5 out of 6 points	O O O O O B-object_select B-object_type B-rating_value O O B-best_rating B-rating_unit	RateBook
play new track from the fifties	O B-sort B-music_item O O B-year	PlayMusic
i give the previous series four stars	O O O B-object_select B-object_part_of_series_type B-rating_value B-rating_unit	RateBook
book a latin cuisine pub for 2 on september the 13th 2037 in kazakhstan	O O B-cuisine O B-restaurant_type O B-party_size_number O B-timeRange I-timeRange I-timeRange I-timeRange O B-country	BookRestaurant
add an album to my playlist bachata lovers	O O B-music_item O B-playlist_owner O B-playlist I-playlist	AddToPlaylist
find an album called from the terrace	O O B-object_type O B-object_name I-object_name I-object_name	SearchCreativeWork
book a spot for me and my sister at a restaurant that has clafoutis	O O O O B-party_size_description I-party_size_description I-party_size_description I-party_size_description O O B-restaurant_type O O B-served_dish	BookRestaurant
give the current novel four points	O O B-object_select B-object_type B-rating_value B-rating_unit	RateBook
warriors of legend gets a 3 out of 6	B-object_name I-object_name I-object_name O O B-rating_value O O B-best_rating	RateBook
i wish to give this textbook a zero out of 6 points	O O O O B-object_select B-object_type O B-rating_value O O B-best_rating B-rating_unit	RateBook
would like to find the trailer for an experiment with time	O O O O O B-object_type O B-object_name I-object_name I-object_name I-object_name	SearchCreativeWork
book a restautant in north dakota at a bistro that is indoor	O O O O B-state I-state O O B-restaurant_type O O B-facility	BookRestaurant
what is the movie schedule for the cooper foundation	O O O B-object_type I-object_type O O B-location_name I-location_name	SearchScreeningEvent
is it going to be cold once i get within walking distance of my home in new caledonia	O O O O O B-condition_temperature O O O B-spatial_relation I-spatial_relation I-spatial_relation O O O O B-country I-country	GetWeather
find a tv show called ride the wind	O O B-object_type I-object_type O B-object_name I-object_name I-object_name	SearchCreativeWork
tell me if it ll be freezing 333 days from now in caplinger mills florida	O O O O O O B-condition_temperature B-timeRange I-timeRange I-timeRange I-timeRange O B-city I-city B-state	GetWeather
play a karin dreijer andersson soundtrack on groove shark	O O B-artist I-artist I-artist B-music_item O B-service I-service	PlayMusic
add buddy tate to just dance by aftercluv list	O B-artist I-artist O B-playlist I-playlist I-playlist I-playlist O	AddToPlaylist
i want to listen to the song first time for everything	O O O O O O B-object_type B-object_name I-object_name I-object_name I-object_name	SearchCreativeWork
play the track siberian khatru on zvooq	O O B-music_item B-track I-track O B-service	PlayMusic
i want the turbonegro album to go on the playlist called genuine r&b	O O O B-artist B-music_item O O O O O O B-playlist I-playlist	AddToPlaylist
will there be wind on january 24 2019 in ransom	O O O B-condition_description O B-timeRange I-timeRange I-timeRange O B-city	GetWeather
when is sunrise in american samoa	O O B-timeRange O B-country I-country	GetWeather
i want to hear a top-50 track from takahito eguchi on google music	O O O O O B-sort B-music_item O B-artist I-artist O B-service I-service	PlayMusic
play phil spalding soundtrack from the seventies	O B-artist I-artist B-music_item O O B-year	PlayMusic
the mad scientist hall of fame gets only a two out of 6	B-object_name I-object_name I-object_name I-object_name I-object_name I-object_name O O O B-rating_value O O B-best_rating	RateBook
i would rate oblivion: stories a two	O O O B-object_name I-object_name O B-rating_value	RateBook
can i book a restaurant that serves pastelaria in takilma virgin islands	O O O O B-restaurant_type O O B-cuisine O B-city B-state I-state	BookRestaurant
search for trailer jazz impressions of the u s a	O O B-object_type B-object_name I-object_name I-object_name I-object_name I-object_name I-object_name I-object_name	SearchCreativeWork
how is the forecast for ok	O O O O O B-state	GetWeather
play movement by duane allman	O B-music_item O B-artist I-artist	PlayMusic
find movie times for nine pm	O B-object_type I-object_type O B-timeRange I-timeRange	SearchScreeningEvent
add this song to brooklyn beat	O O B-music_item O B-playlist I-playlist	AddToPlaylist
add htoo ein thin to my brooklyn beat playlist	O B-artist I-artist I-artist O B-playlist_owner B-playlist I-playlist O	AddToPlaylist
i d like to watch episodes from the tv series the secret of queen anne or musketeers thirty years after	O O O O O O O O B-object_type I-object_type B-object_name I-object_name I-object_name I-object_name I-object_name I-object_name I-object_name I-object_name I-object_name I-object_name	SearchCreativeWork
what time is summer school playing	O O O B-movie_name I-movie_name O	SearchScreeningEvent
play some music from 2011 on lastfm	O O O O B-year O B-service	PlayMusic
add the artist todd snider to my electro latino playlist	O O B-music_item B-artist I-artist O B-playlist_owner B-playlist I-playlist O	AddToPlaylist
make me a reservation in hardesty at a joint the is indoor	O O O O O B-city O O B-restaurant_type O O B-facility	BookRestaurant
show me bâton rouge	O O B-object_name I-object_name	SearchCreativeWork
play music from the list indie electronics	O O O O O B-playlist I-playlist	PlayMusic
i need to book a restaurant for five in liberia at the maisonette	O O O O O B-restaurant_type O B-party_size_number O B-country O B-restaurant_name I-restaurant_name	BookRestaurant
weather for turtle river state park	O O B-geographic_poi I-geographic_poi I-geographic_poi I-geographic_poi	GetWeather
play the album qr iii by bobby bare	O O B-music_item B-album I-album O B-artist I-artist	PlayMusic
rate this series two of 6	O B-object_select B-object_part_of_series_type B-rating_value O B-best_rating	RateBook
will it get windy in ocean breeze park	O O O B-condition_description O B-city I-city I-city	GetWeather
i want the movie perseo miranda and his theatre	O O O B-object_type B-object_name I-object_name I-object_name I-object_name I-object_name	SearchCreativeWork
rate the woven path one stars	O B-object_name I-object_name I-object_name B-rating_value B-rating_unit	RateBook
play some music on groove shark	O O O O B-service I-service	PlayMusic
add this album to my forever country playlist	O O B-music_item O B-playlist_owner B-playlist I-playlist O	AddToPlaylist
what theater is showing from paris with love and when	O O O O B-movie_name I-movie_name I-movie_name I-movie_name O O	SearchScreeningEvent
book a table for january the twentieth at a place far from your daughter s campus	O O O O B-timeRange I-timeRange I-timeRange O O O B-spatial_relation O B-poi I-poi I-poi I-poi	BookRestaurant
can i get the movie schedules	O O O O B-object_type I-object_type	SearchScreeningEvent
add track to hit remix	O B-music_item O B-playlist I-playlist	AddToPlaylist
open groove shark and play sound track from dj cameo	O B-service I-service O O B-music_item I-music_item O B-artist I-artist	PlayMusic
this album deserves a 0 of 6 possible	B-object_select B-object_type O O B-rating_value O B-best_rating O	RateBook
book a restaurant for 2 at top-rated hoonah tn	O O B-restaurant_type O B-party_size_number O B-sort B-city B-state	BookRestaurant
book a restaurant	O O B-restaurant_type	BookRestaurant
find the last angry moose	O B-object_name I-object_name I-object_name I-object_name	SearchCreativeWork
what is the movie schedules at for douglas theatre company at 0 p m	O O O B-object_type I-object_type O O B-location_name I-location_name I-location_name O B-timeRange I-timeRange I-timeRange	SearchScreeningEvent
play music from 2012 on google music	O O O B-year O B-service I-service	PlayMusic
add 2120 south michigan avenue to my laundry playlist	O B-entity_name I-entity_name I-entity_name I-entity_name O B-playlist_owner B-playlist O	AddToPlaylist
find the movie schedule for animated movies in the area	O O B-object_type I-object_type O B-movie_type I-movie_type B-spatial_relation I-spatial_relation I-spatial_relation	SearchScreeningEvent
i need a top-rated gastropub for 5 in dc in conshohocken on jul the 18th 2024	O O O B-sort B-restaurant_type O B-party_size_number O B-state O B-city O B-timeRange I-timeRange I-timeRange I-timeRange	BookRestaurant
find the flying scotsman	O B-object_name I-object_name I-object_name	SearchCreativeWork
i m looking to book a reservation in aruba at a place nearby	O O O O O O O O B-country O O O B-spatial_relation	BookRestaurant
find the movie schedule for movies close by	O O B-object_type I-object_type O B-movie_type B-spatial_relation I-spatial_relation	SearchScreeningEvent
in bon secour national wildlife refuge at twelve pm will it be chilly	O B-geographic_poi I-geographic_poi I-geographic_poi I-geographic_poi I-geographic_poi O B-timeRange I-timeRange O O O B-condition_temperature	GetWeather
put hampartsoum limondjian in running to rock 170 to 190 bpm	O B-artist I-artist O B-playlist I-playlist I-playlist I-playlist I-playlist I-playlist I-playlist	AddToPlaylist
i want to listen to speed metal symphony	O O O O O B-album I-album I-album	PlayMusic
this album deserves to be rated one out of 6	B-object_select B-object_type O O O O B-rating_value O O B-best_rating	RateBook
add the nastya kamenskih song to my the martin garrix show playlist	O O B-artist I-artist B-music_item O B-playlist_owner B-playlist I-playlist I-playlist I-playlist O	AddToPlaylist
find a movie house nearest for films	O O B-object_location_type I-object_location_type B-spatial_relation O B-movie_type	SearchScreeningEvent
give me the forecast for here on february the sixteenth 2022	O O O O O B-current_location O B-timeRange I-timeRange I-timeRange I-timeRange	GetWeather
rate the current essay zero points	O O B-object_select B-object_type B-rating_value B-rating_unit	RateBook
add song to my el mejor pop en español	O B-music_item O B-playlist_owner B-playlist I-playlist I-playlist I-playlist I-playlist	AddToPlaylist
what s the weather forecast for the dominican republic	O O O O O O O B-country I-country	GetWeather
can you add honey hush to hits of the 60s	O O O B-entity_name I-entity_name O B-playlist I-playlist I-playlist I-playlist	AddToPlaylist
i m looking for the trailer to evil or divine - live in new york city	O O O O O B-object_type O B-object_name I-object_name I-object_name I-object_name I-object_name I-object_name I-object_name I-object_name I-object_name	SearchCreativeWork
add this song to my love hurts playlist	O O B-music_item O B-playlist_owner B-playlist I-playlist O	AddToPlaylist
play eighties music	O B-year O	PlayMusic
i would like to rate the current book i am reading 0 stars	O O O O O O B-object_select B-object_type O O O B-rating_value B-rating_unit	RateBook
play a popular sort of fifties tune music	O O B-sort O O B-year B-music_item O	PlayMusic
rate this essay a 3	O B-object_select B-object_type O B-rating_value	RateBook
me and imelda want a reservation in missouri at seven am	B-party_size_description I-party_size_description I-party_size_description O O O O B-state O B-timeRange I-timeRange	BookRestaurant
give 5 out of 6 points to absolutely positively not series	O B-rating_value O O B-best_rating B-rating_unit O B-object_name I-object_name I-object_name B-object_part_of_series_type	RateBook
find a book called outpost firewall pro	O O B-object_type O B-object_name I-object_name I-object_name	SearchCreativeWork
play some eddie vinson on deezer	O O B-artist I-artist O B-service	PlayMusic
rate lords of the rim zero stars	O B-object_name I-object_name I-object_name I-object_name B-rating_value B-rating_unit	RateBook
add this tune to my wine & dine playlist	O O B-music_item O B-playlist_owner B-playlist I-playlist I-playlist O	AddToPlaylist
the voyage of the dawn treader deserves 5 points	B-object_name I-object_name I-object_name I-object_name I-object_name I-object_name O B-rating_value B-rating_unit	RateBook
tell me the weather forecast for carmichaels gambia at one am	O O O O O O B-city B-country O B-timeRange I-timeRange	GetWeather
i want television show come again smith	O O B-object_type I-object_type B-object_name I-object_name I-object_name	SearchCreativeWork
i want to hear some twenties music from billy sheehan	O O O O O B-year O O B-artist I-artist	PlayMusic
add the tune to my chill hits playlist	O O B-music_item O B-playlist_owner B-playlist I-playlist O	AddToPlaylist
i want to book a restaurant in neshanic station nigeria for 06:18:13 pm	O O O O O O O B-city I-city B-country O B-timeRange I-timeRange	GetWeather
will it get hotter in hext	O O O B-condition_temperature O B-city	GetWeather
i want to watch the trailer ad nauseam	O O O O O B-object_type B-object_name I-object_name	SearchCreativeWork
will it be getting warmer in rainbow falls provincial park	O O O O B-condition_temperature O B-geographic_poi I-geographic_poi I-geographic_poi I-geographic_poi	GetWeather
what time is the closet cinema playing movies the closest	O O O O O B-object_location_type O B-movie_type O B-spatial_relation	SearchScreeningEvent
book a food court in raytown arizona that serves green bean casserole on july 20th	O O B-restaurant_type I-restaurant_type O B-city B-state O O B-served_dish I-served_dish I-served_dish O B-timeRange I-timeRange	BookRestaurant
rate the agent of death with five stars out of 6	O B-object_name I-object_name I-object_name I-object_name O B-rating_value B-rating_unit O O B-best_rating	RateBook
i am giving this current novel 1 out of 6 stars	O O O O B-object_select B-object_type B-rating_value O O B-best_rating B-rating_unit	RateBook
find good night and good luck at a cinemark theatres	O B-movie_name I-movie_name I-movie_name I-movie_name I-movie_name O O B-location_name I-location_name	SearchScreeningEvent
play isham jones	O B-artist I-artist	PlayMusic
show fog conditions at 7 am in nh	O B-condition_description O O B-timeRange I-timeRange O B-state	GetWeather
look for the creative work the testament of gideon mack	O O O O O B-object_name I-object_name I-object_name I-object_name I-object_name	SearchCreativeWork
what time will in the name of the son be playing	O O O B-movie_name I-movie_name I-movie_name I-movie_name I-movie_name I-movie_name O O	SearchScreeningEvent
rate through distant worlds and times 5 of 6 points	O B-object_name I-object_name I-object_name I-object_name I-object_name B-rating_value O B-best_rating B-rating_unit	RateBook
when is longwave going to be playing	O O B-movie_name O O O O	SearchScreeningEvent
rate the current essay with 4 points	O O B-object_select B-object_type O B-rating_value B-rating_unit	RateBook
show me the out with my baby photograph	O O O B-object_name I-object_name I-object_name I-object_name B-object_type	SearchCreativeWork
add inconfundible to the piano in the background playlist	O B-entity_name O O B-playlist I-playlist I-playlist I-playlist O	AddToPlaylist
play chant music by pappu venugopala rao on slacker	O B-music_item O O B-artist I-artist I-artist O B-service	PlayMusic
what are the showings for the natural history of parking lots movie house	O O O O O B-movie_name I-movie_name I-movie_name I-movie_name I-movie_name I-movie_name B-object_location_type I-object_location_type	SearchScreeningEvent
what will the weather be like in 1 minute in my current position	O O O O O O B-timeRange I-timeRange I-timeRange O O B-current_location I-current_location	GetWeather
the book history of shit should be rated 2 out of 6	O B-object_type B-object_name I-object_name I-object_name O O O B-rating_value O O B-best_rating	RateBook
add song in playlist metal monday	O B-music_item O O B-playlist I-playlist	AddToPlaylist
add hold tight to my throwback party	O B-entity_name I-entity_name O B-playlist_owner B-playlist I-playlist	AddToPlaylist
where can i find movie schedules	O O O O B-object_type I-object_type	SearchScreeningEvent
tell me the weather for next week at cathedral state park	O O O O O B-timeRange I-timeRange O B-geographic_poi I-geographic_poi I-geographic_poi	GetWeather
i need a table in neighboring carencro at the bridge round house	O O O O O B-spatial_relation B-city O O B-restaurant_name I-restaurant_name I-restaurant_name	BookRestaurant
what is the weather going to be like in flint hill in 9 years	O O O O O O O O O B-city I-city B-timeRange I-timeRange I-timeRange	GetWeather
rate the sail and steam navy list 5 stars	O B-object_name I-object_name I-object_name I-object_name I-object_name I-object_name B-rating_value B-rating_unit	RateBook
rate the current essay 5 stars	O O B-object_select B-object_type B-rating_value B-rating_unit	RateBook
can you search city of scars	O O O B-object_name I-object_name I-object_name	SearchCreativeWork
find the trailer platinum in da ghetto	O O B-object_type B-object_name I-object_name I-object_name I-object_name	SearchCreativeWork
will it be chillier in ruskin	O O O B-condition_temperature O B-city	GetWeather
when is purple heart scheduled at the nearest movie house	O O B-movie_name I-movie_name O O O B-spatial_relation B-object_location_type I-object_location_type	SearchScreeningEvent
nancy elma ruiz and molly want to eat at a restaurant in gibraltar	B-party_size_description I-party_size_description I-party_size_description I-party_size_description I-party_size_description O O O O O B-restaurant_type O B-country	BookRestaurant
party of two for a food truck on december 22 that serves chicken french in bolivia	O O B-party_size_number O O B-restaurant_type I-restaurant_type O B-timeRange I-timeRange O O B-served_dish I-served_dish O B-country	BookRestaurant
is it forecast to be rainy in winchell mississippi	O O O O O B-condition_description O B-city B-state	GetWeather
what will the weather be in peru	O O O O O O B-country	GetWeather
i want the photograph of walt before mickey	O O O B-object_type O B-object_name I-object_name I-object_name	SearchCreativeWork
show weather forecast in west wildwood south carolina	O O O O B-city I-city B-state I-state	GetWeather
add autry inman to my hanging out and relaxing playlist	O B-artist I-artist O B-playlist_owner B-playlist I-playlist I-playlist I-playlist O	AddToPlaylist
play a tune from 1973	O O B-music_item O B-year	PlayMusic
what time is balkan rhapsodies: 78 measures of war playing at malco theatres	O O O B-movie_name I-movie_name I-movie_name I-movie_name I-movie_name I-movie_name O O B-location_name I-location_name	SearchScreeningEvent
i d like to see jacksonville daily progress saga	O O O O O B-object_name I-object_name I-object_name B-object_type	SearchCreativeWork
weather for south williamsport	O O B-city I-city	GetWeather
add the track to the comedy new releases playlist	O O B-music_item O O B-playlist I-playlist I-playlist O	AddToPlaylist
add a track to my alok house party playlist	O O B-music_item O B-playlist_owner B-playlist I-playlist I-playlist O	AddToPlaylist
add nazad nazad kalino mome to escapada	O B-entity_name I-entity_name I-entity_name I-entity_name O B-playlist	AddToPlaylist
open lastfm and play hot lips page from the sixties	O B-service O O B-artist I-artist I-artist O O B-year	PlayMusic
is it hotter now in hicks	O O B-condition_temperature B-timeRange O B-city	GetWeather
what time is roy colt & winchester jack playing at movie house	O O O B-movie_name I-movie_name I-movie_name I-movie_name I-movie_name O O B-object_location_type I-object_location_type	SearchScreeningEvent
book a restaurant in the marshall islands for two people	O O B-restaurant_type O O B-state I-state O B-party_size_number O	BookRestaurant
i want cocco added to my post metal playlist	O O B-artist O O B-playlist_owner B-playlist I-playlist O	AddToPlaylist
will there be snowfall in ky	O O O B-condition_description O B-state	GetWeather
give 3 / 6 stars to doctor in the house	O B-rating_value O B-best_rating B-rating_unit O B-object_name I-object_name I-object_name I-object_name	RateBook
rate current album five	O B-object_select B-object_type B-rating_value	RateBook
add elkie brooks to happy birthday playlist	O B-artist I-artist O B-playlist I-playlist O	AddToPlaylist
will it be cold close-by iowa on september twenty-first 2025	O O O B-condition_temperature B-spatial_relation B-state O B-timeRange I-timeRange I-timeRange	GetWeather
play music by paul mccartney	O O O B-artist I-artist	PlayMusic
which cinema can i go to to see lilly the witch: the dragon and the magic book	O B-object_location_type O O O O O O B-movie_name I-movie_name I-movie_name I-movie_name I-movie_name I-movie_name I-movie_name I-movie_name I-movie_name	SearchScreeningEvent
give me the schedule for animated movies at the nearest cinema	O O O B-object_type O B-movie_type I-movie_type O O B-spatial_relation B-object_location_type	SearchScreeningEvent
can i see the encounters	O O O O B-object_name	SearchCreativeWork
show me the nearest movie house showing he won a ranch	O O O B-spatial_relation B-object_location_type I-object_location_type O B-movie_name I-movie_name I-movie_name I-movie_name	SearchScreeningEvent
give the whisperer a rating of 0	O B-object_name I-object_name O O O B-rating_value	RateBook
where can i find the song red back fever	O O O O O B-object_type B-object_name I-object_name I-object_name	SearchCreativeWork
what is the nearest movie theatre playing kate y leopold	O O O B-spatial_relation B-object_location_type I-object_location_type O B-movie_name I-movie_name I-movie_name	SearchScreeningEvent
what films are going to be playing at harkins theatres at zero a m	O B-movie_type O O O O O O B-location_name I-location_name O B-timeRange I-timeRange I-timeRange	SearchScreeningEvent
book a popular joint in ocean gate for seven people at elevenses	O O B-sort B-restaurant_type O B-city I-city O B-party_size_number O O B-timeRange	BookRestaurant
find a movie schedule	O O B-object_type I-object_type	SearchScreeningEvent
what movies are playing one hour from now at cooper foundation	O B-movie_type O O B-timeRange I-timeRange I-timeRange I-timeRange O B-location_name I-location_name	SearchScreeningEvent
show me live at the kings center	O O B-object_name I-object_name I-object_name I-object_name I-object_name	SearchCreativeWork
show the whispering willows novel	O O B-object_name I-object_name B-object_type	SearchCreativeWork
please look up for disney universe	O O O O B-object_name I-object_name	SearchCreativeWork
add this song to my classical dance music ballet & beyond list	O O B-music_item O B-playlist_owner B-playlist I-playlist I-playlist I-playlist I-playlist I-playlist O	AddToPlaylist
book a taverna in wisconsin for 22:54	O O B-restaurant_type O B-state O B-timeRange	BookRestaurant
play valerij kipelov on vimeo	O B-artist I-artist O B-service	PlayMusic
book a best steakhouse for 2 in montserrat on 79 days and a half from now	O O B-sort B-restaurant_type O B-party_size_number O B-country O B-timeRange I-timeRange I-timeRange I-timeRange I-timeRange I-timeRange I-timeRange	BookRestaurant
play the best sebastian karlsson melody on youtube	O O B-sort B-artist I-artist B-music_item O B-service	PlayMusic
play some music on netflix	O O O O B-service	PlayMusic
i need a reservation for a tea house in maple glen for four people	O O O O O O B-restaurant_type I-restaurant_type O B-city I-city O B-party_size_number O	BookRestaurant
add rock & roll to my playlist named night out	O B-entity_name I-entity_name I-entity_name O B-playlist_owner O O B-playlist I-playlist	AddToPlaylist
what s the weather like in wyandotte netherlands antilles	O O O O O O B-city B-country I-country	GetWeather
what is the weather forecast in va	O O O O O O B-state	GetWeather
add vyechnyy strannik to lo que suena new york	O B-entity_name I-entity_name O B-playlist I-playlist I-playlist I-playlist I-playlist	AddToPlaylist
i want to know the films playing at the closest movie house	O O O O O B-movie_type O O O B-spatial_relation B-object_location_type I-object_location_type	SearchScreeningEvent
look up the baltic times picture	O O B-object_name I-object_name I-object_name B-object_type	SearchCreativeWork
find the movie everywhere but home	O O B-object_type B-object_name I-object_name I-object_name	SearchCreativeWork
rate the man who sold the moon a 5	O B-object_name I-object_name I-object_name I-object_name I-object_name I-object_name O B-rating_value	RateBook
give the lost world 2 points	O B-object_name I-object_name I-object_name B-rating_value B-rating_unit	RateBook
the sins of the cities of the plain gets a rating of one	B-object_name I-object_name I-object_name I-object_name I-object_name I-object_name I-object_name I-object_name O O O O B-rating_value	RateBook
i give the next textbook a 2	O O O B-object_select B-object_type O B-rating_value	RateBook
what s the forecast for walker bay nature reserve for next year	O O O O O B-geographic_poi I-geographic_poi I-geographic_poi I-geographic_poi O B-timeRange I-timeRange	GetWeather
add chamberlain waits to my picnic in the park	O B-entity_name I-entity_name O B-playlist_owner B-playlist I-playlist I-playlist I-playlist	AddToPlaylist
i d like to eat at a highly rated swiss restaurant in irma at two pm	O O O O O O O B-sort I-sort B-cuisine B-restaurant_type O B-city O B-timeRange I-timeRange	BookRestaurant
i d rate shohola falls a two out of 6	O O O B-object_name I-object_name O B-rating_value O O B-best_rating	RateBook
is salò the tv show available to watch anywhere	O B-object_name O B-object_type I-object_type O O O O	SearchCreativeWork
play isaac yamma slut	O B-artist I-artist B-album	PlayMusic
the this is kevin johansen playlist needs the lamb lies down on broadway in it	O B-playlist I-playlist I-playlist I-playlist O O B-entity_name I-entity_name I-entity_name I-entity_name I-entity_name I-entity_name O O	AddToPlaylist
i want to play the video game called china seas	O O O O O B-object_type I-object_type O B-object_name I-object_name	SearchCreativeWork
add dying mapa i to más que amigos	O B-entity_name I-entity_name I-entity_name O B-playlist I-playlist I-playlist	AddToPlaylist
will it be warmer in ct	O O O B-condition_temperature O B-state	GetWeather
rate competitors 2 stars out of 6	O B-object_name B-rating_value B-rating_unit O O B-best_rating	RateBook
will the sky be overcast around jan 28 in ok	O O O O B-condition_description O B-timeRange I-timeRange O B-state	GetWeather
in delanson 1 hour from now reserve a table for four	O B-city B-timeRange I-timeRange I-timeRange I-timeRange O O O O B-party_size_number	BookRestaurant
add sarah vaughan to the spa treatment playlist	O B-artist I-artist O O B-playlist I-playlist O	AddToPlaylist
book a table for 8 people at robinson house	O O O O B-party_size_number O O B-restaurant_name I-restaurant_name	BookRestaurant
i want to hear some psychedelic rock	O O O O O B-genre I-genre	PlayMusic
play some sonu niigaam from the fifties	O O B-artist I-artist O O B-year	PlayMusic
find return to krondor	O B-object_name I-object_name I-object_name	SearchCreativeWork
add javine hylton to my evening playlist	O B-artist I-artist O B-playlist_owner B-playlist O	AddToPlaylist
is there a snowstorm in the forecast for saint helena	O O O B-condition_description O O O O B-country I-country	GetWeather
love in paris needs some frank farian in the playlist	B-playlist I-playlist I-playlist O O B-artist I-artist O O O	AddToPlaylist
use pandora to play music from maki onaga from the album made in the nineties	O B-service O O O O B-artist I-artist O O B-music_item O O O B-year	PlayMusic
play larry graham sound track	O B-artist I-artist B-music_item I-music_item	PlayMusic
i would give this current textbook five points or a rating of 6	O O O O B-object_select B-object_type B-rating_value B-rating_unit O O O O B-best_rating	RateBook
find wxhexeditor	O B-object_name	SearchCreativeWork
i would like to rate this album 3 points and a best rating of 6	O O O O O B-object_select B-object_type B-rating_value B-rating_unit O O O O O B-best_rating	RateBook
how will the weather be in 11 years from now in the same area of florida	O O O O O O B-timeRange I-timeRange I-timeRange I-timeRange B-spatial_relation I-spatial_relation I-spatial_relation I-spatial_relation O B-state	GetWeather
add the open door to autumn music	O B-entity_name I-entity_name I-entity_name O B-playlist I-playlist	AddToPlaylist
find the schedule for across the line at the closest movie house	O O B-object_type O B-movie_name I-movie_name I-movie_name O O B-spatial_relation B-object_location_type I-object_location_type	SearchScreeningEvent
i need to book a table at a place around here in pa for a party of two	O O O O O O O O O B-spatial_relation O O B-state O O O O B-party_size_number	BookRestaurant
play the album wayning moments by rabbit brown	O O B-music_item B-album I-album O B-artist I-artist	PlayMusic
play matt walker tunes	O B-artist I-artist O	PlayMusic
rate the white body of evening one of 6	O B-object_name I-object_name I-object_name I-object_name I-object_name B-rating_value O B-best_rating	RateBook
add album to bajo las estrellas	O B-music_item O B-playlist I-playlist I-playlist	AddToPlaylist
find the novel wwe legends of wrestlemania	O O B-object_type B-object_name I-object_name I-object_name I-object_name	SearchCreativeWork
play the top-twenty from tony calder off slacker	O O B-sort O B-artist I-artist O B-service	PlayMusic
can i get some russian cuisine at a restaurant with shari and i	O O O O B-cuisine O O O B-restaurant_type O B-party_size_description I-party_size_description I-party_size_description	BookRestaurant
i m in the mood to listen to meditative music	O O O O O O O O B-genre O	PlayMusic
tell me the weather forecast 1 hour from now for town west nevada	O O O O O B-timeRange I-timeRange I-timeRange I-timeRange O B-city I-city B-state	GetWeather
what is the movie schedule at cineplex odeon corporation 12 hours from now	O O O B-object_type I-object_type O B-location_name I-location_name I-location_name B-timeRange I-timeRange I-timeRange I-timeRange	SearchScreeningEvent
will it be stormy in deposit	O O O B-condition_description O B-city	GetWeather
in 1 week is there going to be a depression in washington	B-timeRange I-timeRange I-timeRange O O O O O O B-condition_description O B-state	GetWeather
is it going to be cloudy in my current spot for dinner	O O O O O B-condition_description O O B-current_location I-current_location O B-timeRange	GetWeather
weather in bashkirsky nature reserve 20 days from now	O O B-geographic_poi I-geographic_poi I-geographic_poi B-timeRange I-timeRange I-timeRange I-timeRange	GetWeather
rate the book series i robot one out of 6 stars	O O B-object_type B-object_part_of_series_type B-object_name I-object_name B-rating_value O O B-best_rating B-rating_unit	RateBook
i rate mosses from an old manse a 0	O O B-object_name I-object_name I-object_name I-object_name I-object_name O B-rating_value	RateBook
add bonga to the black sabbath the dio years playlist	O B-artist O O B-playlist I-playlist I-playlist I-playlist I-playlist O	AddToPlaylist
show creativity of adobe air	O O O B-object_name I-object_name	SearchCreativeWork
add sam sparro to my playlist called beach vibes	O B-artist I-artist O B-playlist_owner O O B-playlist I-playlist	AddToPlaylist
play me something from the thirties by candi staton on vimeo	O O O O O B-year O B-artist I-artist O B-service	PlayMusic
my group of seven wants to eat at yogurt mountain in slick tonight	O O O B-party_size_number O O O O B-restaurant_name I-restaurant_name O B-city B-timeRange	BookRestaurant
please find me the game called the salvation	O O O O B-object_type O B-object_name I-object_name	SearchCreativeWork
please make reservations for 4 for the hog fry from the food truck	O O O O B-party_size_number O O B-served_dish I-served_dish O O B-restaurant_type I-restaurant_type	BookRestaurant
what s the nearest movie theatre showing movies	O O O B-spatial_relation B-object_location_type I-object_location_type O B-movie_type	SearchScreeningEvent
at amc theaters what is the movie schedule	O B-location_name I-location_name O O O B-object_type I-object_type	SearchScreeningEvent
book table to a tavern for a scrapple for harriett deanne and i	O O O O B-restaurant_type O O B-served_dish O B-party_size_description I-party_size_description I-party_size_description I-party_size_description	BookRestaurant
play good pure soul on netflix	O B-sort B-artist I-artist O B-service	PlayMusic
please tell me movie times	O O O B-object_type I-object_type	SearchScreeningEvent
show me half a life	O O B-object_name I-object_name I-object_name	SearchCreativeWork
will it be cloudy in tatamy	O O O B-condition_description O B-city	GetWeather
what s the weather in castle at 17:43	O O O O O B-city O B-timeRange	GetWeather
i give the universe maker a rating of zero	O O B-object_name I-object_name I-object_name O O O B-rating_value	RateBook
how is the humidity near my current place	O O O B-condition_description B-spatial_relation O B-current_location I-current_location	GetWeather
book a restaurant in delhi arkansas for three people	O O B-restaurant_type O B-city B-state O B-party_size_number O	BookRestaurant
what is the weather in åland 4 seconds from now	O O O O O B-country B-timeRange I-timeRange I-timeRange I-timeRange	GetWeather
what is the weather here	O O O O B-current_location	GetWeather
add yoshiki to the 35 soul classics 1970 to 1975 playlist	O B-artist O O B-playlist I-playlist I-playlist I-playlist I-playlist I-playlist O	AddToPlaylist
is there going to be any cloud cover today at mccracken in az	O O O O O O B-condition_description O B-timeRange O B-city O B-state	GetWeather
i need a movie schedule for any films playing close by	O O O B-object_type I-object_type O O B-movie_type O B-spatial_relation I-spatial_relation	SearchScreeningEvent
what are the movie times for movies close by	O O O B-object_type I-object_type O B-movie_type B-spatial_relation I-spatial_relation	SearchScreeningEvent
add vl mike to my dcode2016 playlist	O B-artist I-artist O B-playlist_owner B-playlist O	AddToPlaylist
is storm warning playing	O B-movie_name I-movie_name O	SearchScreeningEvent
i need a reservation for four at a restaurant in 1 hour and 1 second	O O O O O B-party_size_number O O B-restaurant_type B-timeRange I-timeRange I-timeRange I-timeRange I-timeRange I-timeRange	BookRestaurant
play joey fatone soundtrack tunes from google music from 1972	O B-artist I-artist B-music_item O O B-service I-service O B-year	PlayMusic
what is the weather of sri lanka	O O O O O B-country I-country	GetWeather
what will be the wind speed at the current place	O O O O B-condition_description O O O B-current_location I-current_location	GetWeather
give 4 stars to this essay	O B-rating_value B-rating_unit O B-object_select B-object_type	RateBook
show me dombey and son movies	O O B-movie_name I-movie_name I-movie_name B-movie_type	SearchScreeningEvent
put michael cretu onto my beach vibes playlist	O B-artist I-artist O B-playlist_owner B-playlist I-playlist O	AddToPlaylist
play a ballad from 1997	O O B-music_item O B-year	PlayMusic
find the earth is a sinful song	O B-object_name I-object_name I-object_name I-object_name I-object_name I-object_name	SearchCreativeWork
add this artist to metal party	O O B-music_item O B-playlist I-playlist	AddToPlaylist
what is the weather forecast for åland	O O O O O O B-country	GetWeather
give this series 3 stars	O B-object_select B-object_part_of_series_type B-rating_value B-rating_unit	RateBook
give me the showtimes for the rum diary at mjr theatres at meal time	O O O O O B-movie_name I-movie_name I-movie_name O B-location_name I-location_name O B-timeRange O	SearchScreeningEvent
add paloma negra to my funky jams list	O B-entity_name I-entity_name O B-playlist_owner B-playlist I-playlist O	AddToPlaylist
add some martine mccutcheon to my original columbia jazzmasters list	O O B-artist I-artist O B-playlist_owner B-playlist I-playlist I-playlist O	AddToPlaylist
rate the natural a 4	O B-object_name I-object_name O B-rating_value	RateBook
play music from the album evolution of a man by joey ramone	O O O O B-music_item B-album I-album I-album I-album O B-artist I-artist	PlayMusic
how is weather here	O O O B-current_location	GetWeather
add tune to my is it new wave	O B-music_item O B-playlist_owner B-playlist I-playlist I-playlist I-playlist	AddToPlaylist
what is the weather forecast for sunset in bouvet island	O O O O O O B-timeRange O B-country I-country	GetWeather
rate tragedy day a 4	O B-object_name I-object_name O B-rating_value	RateBook
find bullet and a target a television show	O B-object_name I-object_name I-object_name I-object_name O B-object_type I-object_type	SearchCreativeWork
add another album to my this is pavarotti playlist	O O B-music_item O B-playlist_owner B-playlist I-playlist I-playlist O	AddToPlaylist
i need reservations for a party of 3 on all souls day in temperance north dakota	O O O O O O O B-party_size_number O B-timeRange I-timeRange I-timeRange O B-city B-state I-state	BookRestaurant
play crossroad blues	O B-playlist I-playlist	PlayMusic
play used to love her to my this is animal collective playlist	O B-entity_name I-entity_name I-entity_name I-entity_name O B-playlist_owner B-playlist I-playlist I-playlist I-playlist O	AddToPlaylist
what is the movie schedules for movies in the area	O O O B-object_type I-object_type O B-movie_type B-spatial_relation I-spatial_relation I-spatial_relation	SearchScreeningEvent
rate the promise 1 points	O B-object_name I-object_name B-rating_value B-rating_unit	RateBook
for this current saga i give 5 out of 6 possiable points	O O B-object_select B-object_part_of_series_type O O B-rating_value O O B-best_rating O B-rating_unit	RateBook
what time is the mailman playing	O O O B-movie_name I-movie_name O	SearchScreeningEvent
find me nights in harlem	O O B-object_name I-object_name I-object_name	SearchCreativeWork
the rats of hamelin deserves zero points	B-object_name I-object_name I-object_name I-object_name O B-rating_value B-rating_unit	RateBook
play some chanson music	O O B-genre O	PlayMusic
add fair charlotte to the we everywhere playlist	O B-entity_name I-entity_name O O B-playlist I-playlist O	AddToPlaylist
find the american journal of sports medicine picture	O O B-object_name I-object_name I-object_name I-object_name I-object_name B-object_type	SearchCreativeWork
will it be chilly 17 hours from now in cold creek conservation area	O O O B-condition_temperature B-timeRange I-timeRange I-timeRange I-timeRange O B-geographic_poi I-geographic_poi I-geographic_poi I-geographic_poi	GetWeather
find show-ya 20th anniversary the best	O B-object_name I-object_name I-object_name I-object_name I-object_name	SearchCreativeWork
please get me the before crisis: final fantasy vii television show	O O O O B-object_name I-object_name I-object_name I-object_name I-object_name B-object_type I-object_type	SearchCreativeWork
rate this novel a two	O B-object_select B-object_type O B-rating_value	RateBook
book a restaurant in almyra in 10 years	O O B-restaurant_type O B-city B-timeRange I-timeRange I-timeRange	BookRestaurant
will it be overcast at 18 o clock in id	O O O B-condition_description O B-timeRange I-timeRange I-timeRange O B-state	GetWeather
what animated movies are playing amc theaters	O B-movie_type I-movie_type O O B-location_name I-location_name	SearchScreeningEvent
add sara hickman to my targeted list	O B-artist I-artist O B-playlist_owner B-playlist O	AddToPlaylist
rate short trips: destination prague five out of 6	O B-object_name I-object_name I-object_name I-object_name B-rating_value O O B-best_rating	RateBook
find meal time movie times close by for movies	O B-timeRange O B-object_type I-object_type B-spatial_relation I-spatial_relation O B-movie_type	SearchScreeningEvent
is it chillier at narew national park	O O B-condition_temperature O B-geographic_poi I-geographic_poi I-geographic_poi	GetWeather
i need a restaurant on july 18th in rose bud	O O O B-restaurant_type O B-timeRange I-timeRange O B-city I-city	BookRestaurant
tell me if it ll be temperate three hours from now in bonaire	O O O O O O B-condition_temperature B-timeRange I-timeRange I-timeRange I-timeRange O B-country	GetWeather
i need a table at the apple pan for reva and bernadine	O O O O O B-restaurant_name I-restaurant_name I-restaurant_name O B-party_size_description I-party_size_description I-party_size_description	BookRestaurant
what is the forecast in kearneysville	O O O O O B-city	GetWeather
i rate egg collecting and bird life of australia a zero out of 6 points	O O B-object_name I-object_name I-object_name I-object_name I-object_name I-object_name I-object_name O B-rating_value O O B-best_rating B-rating_unit	RateBook
what s the weather look like for mh	O O O O O O O B-state	GetWeather
show me the live~legend 1999 & 1997 apocalypse tv show	O O O B-object_name I-object_name I-object_name I-object_name I-object_name B-object_type I-object_type	SearchCreativeWork
what time is the wanda group playing the honor of an outlaw	O O O O B-location_name I-location_name O B-movie_name I-movie_name I-movie_name I-movie_name I-movie_name	SearchScreeningEvent
i want to add the classical moments in movies track to my playlist	O O O O O B-playlist I-playlist I-playlist I-playlist B-music_item O B-playlist_owner O	AddToPlaylist
add to my verano list a song by andy lee	O O B-playlist_owner B-playlist O O B-music_item O B-artist I-artist	AddToPlaylist
will it get foggy in spring hill	O O O B-condition_description O B-city I-city	GetWeather
is the weather going to be colder in gu in 11 years	O O O O O O B-condition_temperature O B-state B-timeRange I-timeRange I-timeRange	GetWeather
what time will the age of success be showing	O O O B-movie_name I-movie_name I-movie_name I-movie_name O O	SearchScreeningEvent
play the top jazz record from 1951	O O B-sort O B-music_item O B-year	PlayMusic
can you let me know where i can watch the nest	O O O O O O O O O B-movie_name I-movie_name	SearchScreeningEvent
play a fifties theme on lastfm	O O B-year B-music_item O B-service	PlayMusic
christie concepcion and i want to eat trattoria at a brasserie in johnston now	B-party_size_description I-party_size_description I-party_size_description I-party_size_description O O O B-cuisine O O B-restaurant_type O B-city B-timeRange	BookRestaurant
play a 1998 sound track from sam the kid on last fm	O O B-year B-music_item I-music_item O B-artist I-artist I-artist O B-service I-service	PlayMusic
find war & peace vol 1	O B-object_name I-object_name I-object_name I-object_name I-object_name	SearchCreativeWork
find a soundtrack called billboard hot r&b hits: 1981	O O B-object_type O B-object_name I-object_name I-object_name I-object_name I-object_name	SearchCreativeWork
i want to book a restaurant far from the municipal borough of mitcham for 10 people	O O O O O B-restaurant_type B-spatial_relation O O B-poi I-poi I-poi I-poi O B-party_size_number O	BookRestaurant
tell me if it ll blizzard in ks	O O O O O B-condition_description O B-state	GetWeather
rate this essay two points out of 6	O B-object_select B-object_type B-rating_value B-rating_unit O O B-best_rating	RateBook
why buffy matters is zero out of 6 points	B-object_name I-object_name I-object_name O B-rating_value O O B-best_rating B-rating_unit	RateBook
play a soundtrack by musical artist jimmy james	O O B-music_item O O O B-artist I-artist	PlayMusic
book a tyrolean restaurant in crocker indiana now for 3 people	O O B-cuisine B-restaurant_type O B-city B-state B-timeRange O B-party_size_number O	BookRestaurant
show song schedule come into the world	O B-object_type O B-object_name I-object_name I-object_name I-object_name	SearchCreativeWork
book sot for 22 minutes from now at a restaurant with parking	O O O B-timeRange I-timeRange I-timeRange I-timeRange O O B-restaurant_type O B-facility	BookRestaurant
rate this novel 1 of 6	O B-object_select B-object_type B-rating_value O B-best_rating	RateBook
book a highly rated gastropub that has a pastelaria in blue anchor md in 55 weeks for my brother in law and i	O O B-sort I-sort B-restaurant_type O O O B-cuisine O B-city I-city B-state B-timeRange I-timeRange I-timeRange O B-party_size_description I-party_size_description I-party_size_description I-party_size_description I-party_size_description I-party_size_description	BookRestaurant
is the forecast windy now in fort myers shores arizona	O O O B-condition_description B-timeRange O B-city I-city I-city B-state	GetWeather
i need to book a table at a nearby restaurant	O O O O O O O O B-spatial_relation B-restaurant_type	BookRestaurant
book a table at a osteria type restaurant in sd	O O O O O B-restaurant_type O B-restaurant_type O B-state	BookRestaurant
please help me find the bloom: remix album song	O O O O O B-object_name I-object_name I-object_name B-object_type	SearchCreativeWork
play les pauvres riches by pan mei chen	O B-album I-album I-album O B-artist I-artist I-artist	PlayMusic
find a tv show called zen: the music of fred katz	O O B-object_type I-object_type O B-object_name I-object_name I-object_name I-object_name I-object_name I-object_name	SearchCreativeWork
out of 6 i give the following book zero	O O B-best_rating O O O B-object_select B-object_type B-rating_value	RateBook
edit top 100 indie tracks on spotify playlist by adding smokefree rockquest 2005	O B-playlist I-playlist I-playlist I-playlist I-playlist I-playlist O O O B-entity_name I-entity_name I-entity_name	AddToPlaylist
show texas review of entertainment & sports law creative song	O B-object_name I-object_name I-object_name I-object_name I-object_name I-object_name I-object_name O B-object_type	SearchCreativeWork
put edwyn collins onto my trabajo relax playlist	O B-artist I-artist O B-playlist_owner B-playlist I-playlist O	AddToPlaylist
find taskcracker for outlook a game	O B-object_name I-object_name I-object_name O B-object_type	SearchCreativeWork
show the movie schedule at regal entertainment group	O O B-object_type I-object_type O B-location_name I-location_name I-location_name	SearchScreeningEvent
what is the movie schedule like	O O O B-object_type I-object_type O	SearchScreeningEvent
what animated movies are playing at dipson theatres	O B-movie_type I-movie_type O O O B-location_name I-location_name	SearchScreeningEvent
i rate american history: a survey a 5	O O B-object_name I-object_name I-object_name I-object_name O B-rating_value	RateBook
my father in law and i would like to go to a highly rated bar	B-party_size_description I-party_size_description I-party_size_description I-party_size_description I-party_size_description I-party_size_description O O O O O O B-sort I-sort B-restaurant_type	BookRestaurant
rate the book saga west with the night a 2	O O B-object_type B-object_part_of_series_type B-object_name I-object_name I-object_name I-object_name O B-rating_value	RateBook
play fifties music by ahmed abdul malik	O B-year O O B-artist I-artist I-artist	PlayMusic
i need a table at a restaurant that serves toast eleven months from now	O O O O O O B-restaurant_type O O B-served_dish B-timeRange I-timeRange I-timeRange I-timeRange	BookRestaurant
will it get chillier here	O O O B-condition_temperature B-current_location	GetWeather
play music from 2002	O O O B-year	PlayMusic
i d like to book a table at black horse tavern in georgia at 4 am	O O O O O O O O B-restaurant_name I-restaurant_name I-restaurant_name O B-state O B-timeRange I-timeRange	BookRestaurant
put this album on my wine & dine playlist	O O B-music_item O B-playlist_owner B-playlist I-playlist I-playlist O	AddToPlaylist
play the greatest ballad from the seventies	O O B-sort B-music_item O O B-year	PlayMusic
what time is i know that you know that i know lpaying	O O O B-movie_name I-movie_name I-movie_name I-movie_name I-movie_name I-movie_name I-movie_name I-movie_name O	SearchScreeningEvent
look up the cool cafe: cool tape vol 1 video game	O O B-object_name I-object_name I-object_name I-object_name I-object_name I-object_name I-object_name B-object_type I-object_type	SearchCreativeWork
give this essay four stars / 6	O B-object_select B-object_type B-rating_value B-rating_unit O B-best_rating	RateBook
check the forecast for keene	O O O O B-city	GetWeather
is holy matrimony playing at national amusements	O B-movie_name I-movie_name O O B-location_name I-location_name	SearchScreeningEvent
weather for july 1 in ut	O O B-timeRange I-timeRange O B-state	GetWeather
i want to give the current novel 4 stars	O O O O O B-object_select B-object_type B-rating_value B-rating_unit	RateBook
i d rate the current essay 1 stars	O O O O B-object_select B-object_type B-rating_value B-rating_unit	RateBook
what will be the humidity 5 years from now in bradbury mountain state park	O O O O B-condition_description B-timeRange I-timeRange I-timeRange I-timeRange O B-geographic_poi I-geographic_poi I-geographic_poi I-geographic_poi	GetWeather
play elitsa todorova music	O B-artist I-artist O	PlayMusic
rate unlimited power 4 of 6 points	O B-object_name I-object_name B-rating_value O B-best_rating B-rating_unit	RateBook
i want to rate this current series a value of five and a best rating of 6	O O O O O B-object_select B-object_part_of_series_type O O O B-rating_value O O O O O B-best_rating	RateBook
play new teo macero	O B-sort B-artist I-artist	PlayMusic
can you pull up and play something on itunes	O O O O O O O O B-service	PlayMusic
rate 5 out of 6 points to my favorite fantasy story	O B-rating_value O O B-best_rating B-rating_unit O B-object_name I-object_name I-object_name I-object_name	RateBook
can you let me know when talk of the devil is playing at the movie theatre	O O O O O O B-movie_name I-movie_name I-movie_name I-movie_name O O O O B-object_location_type I-object_location_type	SearchScreeningEvent
add the track to the best metal of the new millennium playlist	O O B-music_item O O B-playlist I-playlist I-playlist I-playlist I-playlist I-playlist O	AddToPlaylist
give me the showtimes for down where the buffalo go at amco entertainment	O O O O O B-movie_name I-movie_name I-movie_name I-movie_name I-movie_name O B-location_name I-location_name	SearchScreeningEvent
show me the song the incredible hulk returns	O O O B-object_type B-object_name I-object_name I-object_name I-object_name	SearchCreativeWork
play lenny kaye music	O B-artist I-artist O	PlayMusic
play me a chris needham song on vimeo	O O O B-artist I-artist B-music_item O B-service	PlayMusic
play a melody by colin blunstone	O O B-music_item O B-artist I-artist	PlayMusic
rate this book four points	O B-object_select B-object_type B-rating_value B-rating_unit	RateBook
is it supposed to get chilly in dewey	O O O O O B-condition_temperature O B-city	GetWeather
want to add pacific ocean blues to the playlist named lunch	O O O B-entity_name I-entity_name I-entity_name O O O O B-playlist	AddToPlaylist
i want to book a bar neighboring our apartment	O O O O O B-restaurant_type B-spatial_relation B-poi I-poi	BookRestaurant
i d rate the current essay as a 2	O O O O B-object_select B-object_type O O B-rating_value	RateBook
play the top of emil de cou	O O B-sort O B-artist I-artist I-artist	PlayMusic
is it going to be sunny at 21 o clock close-by district of columbia	O O O O O B-condition_description O B-timeRange I-timeRange I-timeRange B-spatial_relation B-state I-state I-state	GetWeather
find me the lace and whiskey soundtrack	O O O B-object_name I-object_name I-object_name B-object_type	SearchCreativeWork
i d like to play the top ten mickdeth on google music	O O O O O O B-sort I-sort B-artist O B-service I-service	PlayMusic
play the playlist funtime activity	O O O B-playlist I-playlist	PlayMusic
play a ballad from 2000	O O B-music_item O B-year	PlayMusic
i m looking for the work titled converging conspiracies	O O O O O O O B-object_name I-object_name	SearchCreativeWork
a conspiracy of paper deserves a solid 3	B-object_name I-object_name I-object_name I-object_name O O O B-rating_value	RateBook
find the novel a civil war: army vs navy	O O B-object_type B-object_name I-object_name I-object_name I-object_name I-object_name I-object_name	SearchCreativeWork
is there a depression in weather at my current spot	O O O B-condition_description O O O O B-current_location I-current_location	GetWeather
what s the weather forecast for my current location on jun 2	O O O O O O O B-current_location I-current_location O B-timeRange I-timeRange	GetWeather
i give the current textbook 0 of 6 points	O O O B-object_select B-object_type B-rating_value O B-best_rating B-rating_unit	RateBook
what s the forecast for little silver	O O O O O B-city I-city	GetWeather
i would give this textbook a rating of 0 and a best rating of 6	O O O B-object_select B-object_type O O O B-rating_value O O O O O B-best_rating	RateBook
is it hot in bolivia	O O B-condition_temperature O B-country	GetWeather
play music by christian bautista	O O O B-artist I-artist	PlayMusic
i d like a table for five at any restaurant	O O O O O O B-party_size_number O O B-restaurant_type	BookRestaurant
play drive playlist	O B-playlist O	PlayMusic
play my futuros hits playlist on spotify	O O B-playlist I-playlist O O B-service	PlayMusic
add artist danny carey to my classic jazz singers playlist	O B-music_item B-artist I-artist O B-playlist_owner B-playlist I-playlist I-playlist O	AddToPlaylist
add this album to my just dance by aftercluv playlist	O O B-music_item O B-playlist_owner B-playlist I-playlist I-playlist I-playlist O	AddToPlaylist
what is the movie schedule 1 second from now	O O O B-object_type I-object_type B-timeRange I-timeRange I-timeRange I-timeRange	SearchScreeningEvent
is it freezing in tira	O O B-condition_temperature O B-city	GetWeather
is a charming man playing at lunch time	O B-movie_name I-movie_name I-movie_name O O B-timeRange O	SearchScreeningEvent
what s the weather on bird island burkina at shavuot	O O O O O B-city I-city B-country O B-timeRange	GetWeather
play that stubborn kinda fellow by michael amott	O B-album I-album I-album I-album O B-artist I-artist	PlayMusic
what s the weather forecast for elida rhode island	O O O O O O B-city B-state I-state	GetWeather
book a restaurant with parking facility for 3	O O B-restaurant_type O B-facility O O B-party_size_number	BookRestaurant
find the painting the adventures of teddy ruxpin	O O B-object_type B-object_name I-object_name I-object_name I-object_name I-object_name	SearchCreativeWork
find a reservation at the roseland theater at 10 pm	O O O O O B-restaurant_name I-restaurant_name O B-timeRange I-timeRange	BookRestaurant
i would rate the executive power a four and a best rating of 6	O O O O B-object_name I-object_name O B-rating_value O O O O O B-best_rating	RateBook
add this song to my roadrunner rec new releases list	O O B-music_item O B-playlist_owner B-playlist I-playlist I-playlist I-playlist O	AddToPlaylist
add this track by clem burke to my atmospheric black metal playlist	O O B-music_item O B-artist I-artist O B-playlist_owner B-playlist I-playlist I-playlist O	AddToPlaylist
when is lake city playing at dipson theatres	O O B-movie_name I-movie_name O O B-location_name I-location_name	SearchScreeningEvent
i would give bones of the earth 2 points	O O O B-object_name I-object_name I-object_name I-object_name B-rating_value B-rating_unit	RateBook
play some melody from the eighties on spotify	O O B-music_item O O B-year O B-service	PlayMusic
add a song to my playlist a peaceful rush hour	O O B-music_item O B-playlist_owner O B-playlist I-playlist I-playlist I-playlist	AddToPlaylist
add family tree to conexiones	O B-entity_name I-entity_name O B-playlist	AddToPlaylist
add mr j medeiros to my women of country playlist	O B-artist I-artist I-artist O B-playlist_owner B-playlist I-playlist I-playlist O	AddToPlaylist
add this album by bruce dickinson onto top entrevistas my playlist	O O B-music_item O B-artist I-artist O B-playlist I-playlist B-playlist_owner O	AddToPlaylist
search for the un provinciale a new york tv show	O O O B-object_name I-object_name I-object_name I-object_name I-object_name B-object_type I-object_type	SearchCreativeWork
let me hear the top album by the artist skin	O O O O B-sort B-music_item O O O B-artist	PlayMusic
add this artist to my guilty pleasures playlist	O O B-music_item O B-playlist_owner B-playlist I-playlist O	AddToPlaylist
please rate the current album 4 stars	O O O B-object_select B-object_type B-rating_value B-rating_unit	RateBook
what time are films showing at kb theatres	O O O B-movie_type O O B-location_name I-location_name	SearchScreeningEvent
find a tv show called perfect chemistry	O O B-object_type I-object_type O B-object_name I-object_name	SearchCreativeWork
add a tune to my elrow guest list	O O B-music_item O B-playlist_owner B-playlist I-playlist I-playlist	AddToPlaylist
please put live with me onto my playlist named carácter latino	O O B-entity_name I-entity_name I-entity_name O B-playlist_owner O O B-playlist I-playlist	AddToPlaylist
find movie schedules	O B-object_type I-object_type	SearchScreeningEvent
rate notes from the internet apocalypse four of 6 stars	O B-object_name I-object_name I-object_name I-object_name I-object_name B-rating_value O B-best_rating B-rating_unit	RateBook
play 1962 music on netflix	O B-year O O B-service	PlayMusic
will it be colder in tallgrass prairie national preserve	O O O B-condition_temperature O B-geographic_poi I-geographic_poi I-geographic_poi I-geographic_poi	GetWeather
what s the weather like at sunset hills	O O O O O O B-city I-city	GetWeather
rate gota’s war a one	O B-object_name I-object_name O B-rating_value	RateBook
find trauma center: new blood an album	O B-object_name I-object_name I-object_name I-object_name O B-object_type	SearchCreativeWork
i need a table at a brasserie in belgium	O O O O O O B-restaurant_type O B-country	BookRestaurant
add song to top 100 country tracks on spotify	O B-music_item O B-playlist I-playlist I-playlist I-playlist I-playlist I-playlist	AddToPlaylist
add a kiley dean tune to my jazz for loving couples playlist	O O B-artist I-artist B-music_item O B-playlist_owner B-playlist I-playlist I-playlist I-playlist O	AddToPlaylist
i need information on movie schedules	O O O O B-object_type I-object_type	SearchScreeningEvent
book a restaurant in the dominican republic in one minute for a party of eight	O O B-restaurant_type O O B-country I-country B-timeRange I-timeRange I-timeRange O O O O B-party_size_number	BookRestaurant
i give the french suicide 5 stars	O O B-object_name I-object_name I-object_name B-rating_value B-rating_unit	RateBook
is it foggy in shelter island	O O B-condition_description O B-city I-city	GetWeather
find a television show called sensation comics	O O B-object_type I-object_type O B-object_name I-object_name	SearchCreativeWork
i need a reservation for a gastropub that serves a maple bacon donut	O O O O O O B-restaurant_type O O O B-served_dish I-served_dish I-served_dish	BookRestaurant
play the best 1981 sound track from ric fierabracci	O O B-sort B-year B-music_item I-music_item O B-artist I-artist	PlayMusic
what time is the dungeonmaster playing at amc theaters	O O O B-movie_name I-movie_name O O B-location_name I-location_name	SearchScreeningEvent
stars for this album are one for the current 6 ratings	B-rating_unit O O B-object_type O B-rating_value O O B-object_select B-best_rating O	RateBook
play print the legend soundtrack	O B-object_name I-object_name I-object_name B-object_type	SearchCreativeWork
add the name covenant to the playlist fusion fest	O O O B-entity_name O O O B-playlist I-playlist	AddToPlaylist
whats the weather in irma	O O O O B-city	GetWeather
is millions in the air playing at the cinema	O B-movie_name I-movie_name I-movie_name I-movie_name O O O B-object_location_type	SearchScreeningEvent
is there a chinese wikipedia	O O O B-object_name I-object_name	SearchCreativeWork
what is the nearest movie house showing animated movies	O O O B-spatial_relation B-object_location_type I-object_location_type O B-movie_type I-movie_type	SearchScreeningEvent
tell me if it ll be temperate in 8 seconds in guatemala	O O O O O O B-condition_temperature B-timeRange I-timeRange I-timeRange O B-country	GetWeather
i need reservations at khedive palace that s close in town	O O O O B-restaurant_name I-restaurant_name O O B-spatial_relation B-poi I-poi	BookRestaurant
will it be windy in breaux bridge turks and caicos islands eleven hours from now	O O O B-condition_description O B-city I-city B-country I-country I-country I-country B-timeRange I-timeRange I-timeRange I-timeRange	GetWeather
what was the weather like last may at altai tavan bogd national park	O O O O O B-timeRange I-timeRange O B-geographic_poi I-geographic_poi I-geographic_poi I-geographic_poi I-geographic_poi	GetWeather
add album to mellow bars	O B-music_item O B-playlist I-playlist	AddToPlaylist
find the saint in new york a show	O B-object_name I-object_name I-object_name I-object_name I-object_name O B-object_type	SearchCreativeWork
is it going to be sunny at five pm in chatyrkul wildlife refuge	O O O O O B-condition_description O B-timeRange I-timeRange O B-geographic_poi I-geographic_poi I-geographic_poi	GetWeather
play trailer of do whatever turns you on	O B-object_type O B-object_name I-object_name I-object_name I-object_name I-object_name	SearchCreativeWork
will it get chillier in 12 years in greenland	O O O B-condition_temperature B-timeRange I-timeRange I-timeRange O B-country	GetWeather
forecast for guatemala	O O B-country	GetWeather
i want to bring six of us to a bistro in town that serves hot chicken sandwich that is within the same area	O O O O B-party_size_number O O O O B-restaurant_type B-poi I-poi O O B-served_dish I-served_dish I-served_dish O O B-spatial_relation I-spatial_relation I-spatial_relation I-spatial_relation	BookRestaurant
i m looking for the video game called the supernatural events on campus	O O O O O B-object_type I-object_type O B-object_name I-object_name I-object_name I-object_name I-object_name	SearchCreativeWork
book a bar in sc in leonville	O O B-restaurant_type O B-state O B-city	BookRestaurant
rate body of secrets one stars	O B-object_name I-object_name I-object_name B-rating_value B-rating_unit	RateBook
i d like to eat at a pho restaurant in vt	O O O O O O O B-served_dish B-restaurant_type O B-state	BookRestaurant
i want to listen to the music of ghost in the shell: stand alone complex	O O O O O O B-object_name I-object_name I-object_name I-object_name I-object_name I-object_name I-object_name I-object_name I-object_name	SearchCreativeWork
is warhead playing at amc theaters	O B-movie_name O O B-location_name I-location_name	SearchScreeningEvent
rate the previous novel a 1 out of 6	O O B-object_select B-object_type O B-rating_value O O B-best_rating	RateBook
play fifties music	O B-year O	PlayMusic
where can i see the trailer for experienced ii: embrace tour 2013 budokan	O O O O O B-object_type O B-object_name I-object_name I-object_name I-object_name I-object_name I-object_name	SearchCreativeWork
will it be sunny in spain on 3/26/2023	O O O B-condition_description O B-country O B-timeRange	GetWeather
book a spot for two at a churrascaria that sells cupcake in lumpkin indiana now	O O O O B-party_size_number O O B-restaurant_type O O B-served_dish O B-city B-state B-timeRange	BookRestaurant
add tune digster reggae	O B-music_item B-playlist I-playlist	AddToPlaylist
show me the movie schedule in the area near my home at seven am for animated movies	O O O B-object_type I-object_type B-spatial_relation I-spatial_relation I-spatial_relation O O O O B-timeRange I-timeRange O B-movie_type I-movie_type	SearchScreeningEvent
i need a table for 2 on feb 18 at main deli steak house	O O O O O B-party_size_number O B-timeRange I-timeRange O B-restaurant_name I-restaurant_name I-restaurant_name I-restaurant_name	BookRestaurant
look for the movie darkness come alive	O O O B-object_type B-object_name I-object_name I-object_name	SearchCreativeWork
i m looking to get a seat at a brasserie in togo	O O O O O O O O O B-restaurant_type O B-country	BookRestaurant
this is a 1 star textbook	B-object_select O O B-rating_value O B-object_type	RateBook
find out what films are being played in the neighbourhood	O O O B-movie_type O O O B-spatial_relation I-spatial_relation I-spatial_relation	SearchScreeningEvent
i want to find night of the hunter	O O O O B-object_name I-object_name I-object_name I-object_name	SearchCreativeWork
book a brasserie with a pool within the same area as my neighborhood for 5 people at 19:26	O O B-restaurant_type O O B-facility B-spatial_relation I-spatial_relation I-spatial_relation I-spatial_relation O O B-poi O B-party_size_number O O B-timeRange	BookRestaurant
rate the casualties of peace series one of 6	O O B-object_name I-object_name I-object_name B-object_part_of_series_type B-rating_value O B-best_rating	RateBook
please help me find the video game john michael montgomery discography	O O O O O B-object_type I-object_type B-object_name I-object_name I-object_name I-object_name	SearchCreativeWork
i want to hear the top tim madison	O O O O O B-sort B-artist I-artist	PlayMusic
add magnifico to michele s playlist called 88 keys	O B-artist O B-playlist_owner I-playlist_owner O O B-playlist I-playlist	AddToPlaylist
i want to take my mom and i to the tea house	O O O O B-party_size_description I-party_size_description I-party_size_description I-party_size_description O O B-restaurant_type I-restaurant_type	BookRestaurant
find a game called so long self	O O B-object_type O B-object_name I-object_name I-object_name	SearchCreativeWork
what is the movie schedule for films that are playing nearby in 15 minutes	O O O B-object_type I-object_type O B-movie_type O O O B-spatial_relation B-timeRange I-timeRange I-timeRange	SearchScreeningEvent
play movement music from sheryfa luna	O B-music_item O O B-artist I-artist	PlayMusic
book reservations at a restaurant in jersey for six people next october	O O O O B-restaurant_type O B-country O B-party_size_number O B-timeRange I-timeRange	BookRestaurant
give me the movie listings at the closest cinema please	O O O B-movie_type O O O B-spatial_relation B-object_location_type O	SearchScreeningEvent
what time is crawlspace playing at the caribbean cinemas	O O O B-movie_name O O O B-location_name I-location_name	SearchScreeningEvent
find night of passion	O B-object_name I-object_name I-object_name	SearchCreativeWork
i give the vinyl cafe notebooks a 0 of 6	O O B-object_name I-object_name I-object_name I-object_name O B-rating_value O B-best_rating	RateBook
rate this book 0 of 6 points	O B-object_select B-object_type B-rating_value O B-best_rating B-rating_unit	RateBook
what is the painting forever malcolm young	O O O B-object_type B-object_name I-object_name I-object_name	SearchCreativeWork
what time is the corner playing	O O O B-movie_name I-movie_name O	SearchScreeningEvent
rate the current series a one	O O B-object_select B-object_part_of_series_type O B-rating_value	RateBook
find trivial pursuit: america plays	O B-object_name I-object_name I-object_name I-object_name	SearchCreativeWork
i would give this current chronicle three points	O O O O B-object_select B-object_part_of_series_type B-rating_value B-rating_unit	RateBook
can i get the showtimes for the kitchen toto at cineplex odeon corporation	O O O O O O B-movie_name I-movie_name I-movie_name O B-location_name I-location_name I-location_name	SearchScreeningEvent
will there be a storm on christmas day in my current place	O O O O B-condition_description O B-timeRange I-timeRange O O B-current_location I-current_location	GetWeather
show me a picture of love	O O O B-object_type O B-object_name	SearchCreativeWork
give 3 / 6 stars to the simon & schuster encyclopedia of dinosaurs and prehistoric creatures	O B-rating_value O B-best_rating B-rating_unit O B-object_name I-object_name I-object_name I-object_name I-object_name I-object_name I-object_name I-object_name I-object_name I-object_name	RateBook
please let me know the weather forecast in louisiana state	O O O O O O O O B-state B-geographic_poi	GetWeather
i want to give this textbook four out of 6	O O O O B-object_select B-object_type B-rating_value O O B-best_rating	RateBook
find a coffeehouse in illinois for three	O O B-restaurant_type O B-state O B-party_size_number	BookRestaurant
i want a table for 8 in plain on aug 5	O O O O O B-party_size_number O B-city O B-timeRange I-timeRange	BookRestaurant
add curse song to my playlist guest list engadget	O B-artist B-music_item O B-playlist_owner O B-playlist I-playlist I-playlist	AddToPlaylist
show movie times for movies in the area	O B-object_type I-object_type O B-movie_type B-spatial_relation I-spatial_relation I-spatial_relation	SearchScreeningEvent
find time for hendthighelbedi at the nearest cinema	O O O B-movie_name O O B-spatial_relation B-object_location_type	SearchScreeningEvent
book tea at the hamburger wagon for 3 vickie reed melody and i in georgia	O B-timeRange O B-restaurant_name I-restaurant_name I-restaurant_name O B-party_size_number B-party_size_description I-party_size_description I-party_size_description I-party_size_description I-party_size_description O B-country	BookRestaurant
rate alfred kropp: the thirteenth skull 3 out of 6	O B-object_name I-object_name I-object_name I-object_name I-object_name B-rating_value O O B-best_rating	RateBook
give two star to as long as we both shall live book	O B-rating_value O O B-object_name I-object_name I-object_name I-object_name I-object_name I-object_name I-object_name B-object_type	RateBook
find endless horizons	O B-movie_name I-movie_name	SearchScreeningEvent
is it supposed to be chilly in de tonight	O O O O O B-condition_temperature O B-state B-timeRange	GetWeather
play music from 1999	O O O B-year	PlayMusic
what s the weather far away in estonia	O O O O B-spatial_relation O O B-country	GetWeather
find a movie called no 1 in heaven	O O B-object_type O B-object_name I-object_name I-object_name I-object_name	SearchCreativeWork
i give a rating of 3 to the ultimate resource	O O O O O B-rating_value O B-object_name I-object_name I-object_name	RateBook
i m looking for a soundtrack titled bowie at the beeb	O O O O O B-object_type O B-object_name I-object_name I-object_name I-object_name	SearchCreativeWork
add ik tara to laundry playlst	O B-entity_name I-entity_name O B-playlist O	AddToPlaylist
i m looking for the game called summer of fear	O O O O O B-object_type O B-object_name I-object_name I-object_name	SearchCreativeWork
book a restaurant for jul 27	O O B-restaurant_type O B-timeRange I-timeRange	BookRestaurant
give me the morning movie schedules	O O O B-timeRange B-object_type I-object_type	SearchScreeningEvent
play the newest twenties melody	O O B-sort B-year B-music_item	PlayMusic
show me the movie schedule for nearby movies	O O O B-object_type I-object_type O B-spatial_relation B-movie_type	SearchScreeningEvent
find me a showing of the vanquished that starts nine hours and 1 second from now	O O O O O B-movie_name I-movie_name O O B-timeRange I-timeRange I-timeRange I-timeRange I-timeRange I-timeRange I-timeRange	SearchScreeningEvent
book a highly rated restaurant in central african republic for 5 people on sep the second	O O B-sort I-sort B-restaurant_type O B-country I-country I-country O B-party_size_number O O B-timeRange I-timeRange I-timeRange	BookRestaurant
use iheart to listen to retro	O B-service O O O B-genre	PlayMusic
play some rap on pandora	O O B-genre O B-service	PlayMusic
find thyme travel	O B-object_name I-object_name	SearchCreativeWork
book a food truck in mp for me and my ex husband	O O B-restaurant_type I-restaurant_type O B-state O B-party_size_description I-party_size_description I-party_size_description I-party_size_description I-party_size_description	BookRestaurant
play slacker tunes	O B-service O	PlayMusic
put do you love me on my acoustic soul playlist	O B-entity_name I-entity_name I-entity_name I-entity_name O B-playlist_owner B-playlist I-playlist O	AddToPlaylist
find reverence for me	O B-object_name O O	SearchCreativeWork
will it be rainy at 8 in dans mountain state park	O O O B-condition_description O B-timeRange O B-geographic_poi I-geographic_poi I-geographic_poi I-geographic_poi	GetWeather
find an album called burnout: the ultimate drag race challenge	O O B-object_type O B-object_name I-object_name I-object_name I-object_name I-object_name I-object_name	SearchCreativeWork
add welcome to the cruel world to my reggae classics	O B-entity_name I-entity_name I-entity_name I-entity_name I-entity_name O B-playlist_owner B-playlist I-playlist	AddToPlaylist
find the schedule for the nightmare six hours from now at the nearest cinema	O O B-object_type O B-movie_name I-movie_name B-timeRange I-timeRange I-timeRange I-timeRange O O B-spatial_relation B-object_location_type	SearchScreeningEvent
play the top-fifty theme songs by dennis brown	O O B-sort B-music_item O O B-artist I-artist	PlayMusic
use vimeo to play a mark king record from 1993	O B-service O O O B-artist I-artist B-music_item O B-year	PlayMusic
book a table at a restaurant in lucerne valley that serves chicken nugget	O O O O O B-restaurant_type O B-city I-city O O B-served_dish I-served_dish	BookRestaurant
i want to listen to born on the bayou on iheart	O O O O O B-track I-track I-track I-track O B-service	PlayMusic
i want a table for my grandson and i somewhere in arkansas	O O O O O B-party_size_description I-party_size_description I-party_size_description I-party_size_description O O B-state	BookRestaurant
i didn t like the book nobody lives for ever i give it a 2	O O O O O B-object_type B-object_name I-object_name I-object_name I-object_name O O O O B-rating_value	RateBook
find partners in action at dickinson theatres	O B-movie_name I-movie_name I-movie_name O B-location_name I-location_name	SearchScreeningEvent
add bronislau kaper to the drive playlist	O B-artist I-artist O O B-playlist O	AddToPlaylist
can you get the weather forecast for new baden	O O O O O O O B-city I-city	GetWeather
add name me & the rhythm to my chill out music	O O B-entity_name I-entity_name I-entity_name I-entity_name O B-playlist_owner B-playlist I-playlist I-playlist	AddToPlaylist
give four out of 6 points to this essay	O B-rating_value O O B-best_rating B-rating_unit O B-object_select B-object_type	RateBook
what s the weather forecast for coats	O O O O O O B-city	GetWeather
play intense studying playlist on itunes	O B-playlist I-playlist O O B-service	PlayMusic
play dj cameo on itunes	O B-artist I-artist O B-service	PlayMusic
book me a bar that s highly rated for georgia and i in burkina	O O O B-restaurant_type O O B-sort I-sort O B-party_size_description I-party_size_description I-party_size_description O B-country	BookRestaurant
rate definitely dead saga 5 points out of 6	O B-object_name I-object_name B-object_part_of_series_type B-rating_value B-rating_unit O O B-best_rating	RateBook
casey and i will be in kentucky for food	B-party_size_description I-party_size_description I-party_size_description O O O B-state O O	BookRestaurant
book a table for chasity and i in vanuatu	O O O O B-party_size_description I-party_size_description I-party_size_description O B-country	BookRestaurant
i d give the main-travelled roads series 0 points out of 6	O O O O B-object_name I-object_name B-object_part_of_series_type B-rating_value B-rating_unit O O B-best_rating	RateBook
find live at bearsville theater	O B-object_name I-object_name I-object_name I-object_name	SearchCreativeWork
i d like a table at a top-rated tea house with javanese cuisine this week in germany	O O O O O O O B-sort B-restaurant_type I-restaurant_type O B-cuisine O B-timeRange I-timeRange O B-country	BookRestaurant
add heart like a hurricane to digster soul classics	O B-entity_name I-entity_name I-entity_name I-entity_name O B-playlist I-playlist I-playlist	AddToPlaylist
add artist to my phunkadelic playlist	O B-music_item O B-playlist_owner B-playlist O	AddToPlaylist
what are the movie schedules	O O O B-object_type I-object_type	SearchScreeningEvent
play me a song from the fourties	O O O B-music_item O O B-year	PlayMusic
put paula abdul on musica española 2017	O B-artist I-artist O B-playlist I-playlist I-playlist	AddToPlaylist
find a video game called no parking on the dance floor	O O B-object_type I-object_type O B-object_name I-object_name I-object_name I-object_name I-object_name I-object_name	SearchCreativeWork
put this album on my conexiones list	O O B-music_item O B-playlist_owner B-playlist O	AddToPlaylist
tell me the weather forecast for northern mariana islands one second from now	O O O O O O B-country I-country I-country B-timeRange I-timeRange I-timeRange I-timeRange	GetWeather
will it get cold in nevada seven weeks and a half from now	O O O B-condition_temperature O B-state B-timeRange I-timeRange I-timeRange I-timeRange I-timeRange I-timeRange I-timeRange	GetWeather
rate my current novel 0 out of 6 points	O O B-object_select B-object_type B-rating_value O O B-best_rating B-rating_unit	RateBook
give me the movie schedule for the great escape theatres	O O O B-object_type I-object_type O O B-location_name I-location_name I-location_name	SearchScreeningEvent
give 5 out of 6 stars to coming home	O B-rating_value O O B-best_rating B-rating_unit O B-object_name I-object_name	RateBook
give 4 points to this textbook	O B-rating_value B-rating_unit O B-object_select B-object_type	RateBook
can you add something by gregori chad petree to the playlist digster soul classics	O O O O O B-artist I-artist I-artist O O O B-playlist I-playlist I-playlist	AddToPlaylist
what time is the burning season playing	O O O B-movie_name I-movie_name I-movie_name O	SearchScreeningEvent
please add a song to ines s playlist called metal party	O O O B-music_item O B-playlist_owner I-playlist_owner O O B-playlist I-playlist	AddToPlaylist
play baby workout	O B-object_name I-object_name	SearchCreativeWork
is there going to be snowfall in alton	O O O O O B-condition_description O B-city	GetWeather
book me a top-rated pub	O O O B-sort B-restaurant_type	BookRestaurant
add hallucinations of despair to my this is trey songz playlist	O B-entity_name I-entity_name I-entity_name O B-playlist_owner B-playlist I-playlist I-playlist I-playlist O	AddToPlaylist
please book a restaurant for 45 weeks from now in fm	O O O B-restaurant_type O B-timeRange I-timeRange I-timeRange I-timeRange O B-state	BookRestaurant
rate trailer geek chic	O B-object_type B-object_name I-object_name	SearchCreativeWork
what is the nearest movie theatre playing the collaborators	O O O B-spatial_relation B-object_location_type I-object_location_type O B-movie_name I-movie_name	SearchScreeningEvent
this current book is worth five	O B-object_select B-object_type O O B-rating_value	RateBook
play some twenties chant music on slacker	O O B-year B-music_item O O B-service	PlayMusic
show me movie schedules	O O B-object_type I-object_type	SearchScreeningEvent
play a music ballad from the sixties	O O O B-music_item O O B-year	PlayMusic
add five stars to my current chronicle	O B-rating_value B-rating_unit O O B-object_select B-object_part_of_series_type	RateBook
play me the greatest chant by laurel aitken on lastfm	O O O B-sort B-music_item O B-artist I-artist O B-service	PlayMusic
play lastfm by steampunk	O B-service O B-playlist	PlayMusic
please put this track onto letha s signed xoxo playlist	O O O B-music_item O B-playlist_owner I-playlist_owner B-playlist I-playlist O	AddToPlaylist
play something by louis nelson delisle	O O O B-artist I-artist I-artist	PlayMusic
what animated movies are playing now in the neighborhood	O B-movie_type I-movie_type O O B-timeRange B-spatial_relation I-spatial_relation I-spatial_relation	SearchScreeningEvent
will it be snowy in florewood state park	O O O B-condition_description O B-geographic_poi I-geographic_poi I-geographic_poi	GetWeather
when can i watch alice: a true story at amc theatres	O O O O B-movie_name I-movie_name I-movie_name I-movie_name O B-location_name I-location_name	SearchScreeningEvent
is it forecast to be chillier around texas	O O O O O B-condition_temperature B-spatial_relation B-state	GetWeather
book a spot for 3 in egypt at five	O O O O B-party_size_number O B-country O B-timeRange	BookRestaurant
where can i see the somme starting at 16:01:04	O O O O B-movie_name I-movie_name O O B-timeRange	SearchScreeningEvent
is the clowns at the nearest cinema	O B-movie_name I-movie_name O O B-spatial_relation B-object_location_type	SearchScreeningEvent
add the artist to my 31 minutos playlist	O O B-music_item O B-playlist_owner B-playlist I-playlist O	AddToPlaylist
is the mystery of betty bonn playing at twelve a m at the nearest movie house	O B-movie_name I-movie_name I-movie_name I-movie_name I-movie_name O O B-timeRange I-timeRange I-timeRange O O B-spatial_relation B-object_location_type I-object_location_type	SearchScreeningEvent
what time is living is easy with eyes closed playing	O O O B-movie_name I-movie_name I-movie_name I-movie_name I-movie_name I-movie_name O	SearchScreeningEvent
please check whether any animated movies will be running in the area around 04:34:15 pm	O O O O B-movie_type I-movie_type O O O B-spatial_relation I-spatial_relation I-spatial_relation O B-timeRange I-timeRange	SearchScreeningEvent
i am looking for a creative work called something warm	O O O O O O O O B-object_name I-object_name	SearchCreativeWork
i have to give this current essay a rating of three	O O O O O B-object_select B-object_type O O O B-rating_value	RateBook
i want to give this textbook 3 out of 6 points	O O O O B-object_select B-object_type B-rating_value O O B-best_rating B-rating_unit	RateBook
play thirties music by flex on google music	O B-year O O B-artist O B-service I-service	PlayMusic
what will the weather be like 1 second from now in pugu hills forest reserve	O O O O O O B-timeRange I-timeRange I-timeRange I-timeRange O B-geographic_poi I-geographic_poi I-geographic_poi I-geographic_poi	GetWeather
give the phantom ship a zero	O B-object_name I-object_name I-object_name O B-rating_value	RateBook
tell me the closest movie house playing black rage	O O O B-spatial_relation B-object_location_type I-object_location_type O B-movie_name I-movie_name	SearchScreeningEvent
what is playing for movies at b&b theatres	O O O O B-movie_type O B-location_name I-location_name	SearchScreeningEvent
find book called dreams and all that stuff	O B-object_type O B-object_name I-object_name I-object_name I-object_name I-object_name	SearchCreativeWork
play the xyy man soundtrack	O B-object_name I-object_name I-object_name B-object_type	SearchCreativeWork
play me the greatest doctor fink song on zvooq	O O O B-sort B-artist I-artist B-music_item O B-service	PlayMusic
rate the current novel 3 points	O O B-object_select B-object_type B-rating_value B-rating_unit	RateBook
add kaya newest track to my i love my 00 s r&b playlist	O B-artist O B-music_item O B-playlist_owner B-playlist I-playlist I-playlist I-playlist I-playlist I-playlist O	AddToPlaylist
please pull up nothing feels good	O O O B-object_name I-object_name I-object_name	SearchCreativeWork
what will the weather be within the same area in minnesota on june 27th 2023	O O O O O B-spatial_relation I-spatial_relation I-spatial_relation I-spatial_relation O B-state O B-timeRange I-timeRange I-timeRange	GetWeather
book a table for nine people at a brasserie on jan 16 2034	O O O O B-party_size_number O O O B-restaurant_type O B-timeRange I-timeRange I-timeRange	BookRestaurant
give the pirates of manhattan a 1	O B-object_name I-object_name I-object_name I-object_name O B-rating_value	RateBook
play me an eighties song by wes dakus	O O O B-year B-music_item O B-artist I-artist	PlayMusic
find invisible child at southern theatres	O B-movie_name I-movie_name O B-location_name I-location_name	SearchScreeningEvent
what is the weather at my current location	O O O O O O B-current_location I-current_location	GetWeather
i want to put roberto valverde into my ultra metal list	O O O O B-artist I-artist O B-playlist_owner B-playlist I-playlist O	AddToPlaylist
at thirteen o clock book a table for margie and i in vanuatu	O B-timeRange I-timeRange I-timeRange O O O O B-party_size_description I-party_size_description I-party_size_description O B-country	BookRestaurant
what is the forecast for tschetter colony on ascension day in oregon	O O O O O B-city I-city O B-timeRange I-timeRange O B-state	GetWeather
play bebob on iheart	O B-genre O B-service	PlayMusic
find the video game thale	O O B-object_type I-object_type B-object_name	SearchCreativeWork
where can i see the trailer for phineas redux	O O O O O B-object_type O B-object_name I-object_name	SearchCreativeWork
give 4 star for this album	O B-rating_value O O B-object_select B-object_type	RateBook
find the photographic journal	O B-object_name I-object_name I-object_name	SearchCreativeWork
show creativity in ah	O O O B-object_name	SearchCreativeWork
find a game called gladiators australian series 1	O O B-object_type O B-object_name I-object_name I-object_name I-object_name	SearchCreativeWork
what movie schedules start at sunset	O B-object_type I-object_type O O B-timeRange	SearchScreeningEvent
book a spot for nona gray myrtle and alison at a top-rated brasserie that is distant from wilson av on nov the 4th 2030 that serves ouzeri	O O O O B-party_size_description I-party_size_description I-party_size_description I-party_size_description I-party_size_description O O B-sort B-restaurant_type O O B-spatial_relation O B-poi I-poi O B-timeRange I-timeRange I-timeRange I-timeRange O O B-cuisine	BookRestaurant
find a movie house for kickboxer 5 – redemption	O O B-object_location_type I-object_location_type O B-movie_name I-movie_name I-movie_name I-movie_name	SearchScreeningEvent
i d rate the rise of the west a 2 of 6 stars	O O O B-object_name I-object_name I-object_name I-object_name I-object_name O B-rating_value O B-best_rating B-rating_unit	RateBook
add this tune by shagrath to black sabbath the ozzy years	O O B-music_item O B-artist O B-playlist I-playlist I-playlist I-playlist I-playlist	AddToPlaylist
find the return to grace saga	O O B-object_name I-object_name I-object_name B-object_type	SearchCreativeWork
rate beyond the shadows 3 of 6 stars	O B-object_name I-object_name I-object_name B-rating_value O B-best_rating B-rating_unit	RateBook
add halley to this is tchaikovsky	O B-entity_name O B-playlist I-playlist I-playlist	AddToPlaylist
what s the weather forecast for east berlin al	O O O O O O B-city I-city B-state	GetWeather
play anweshaa by the new first	O B-artist O O B-sort O	PlayMusic
put joseph utsler on all out 70s	O B-artist I-artist O B-playlist I-playlist I-playlist	AddToPlaylist
give zero out of 6 points to marxism and the oppression of women	O B-rating_value O O B-best_rating B-rating_unit O B-object_name I-object_name I-object_name I-object_name I-object_name I-object_name	RateBook
book a restaurant with parking for kirsten morris and i	O O B-restaurant_type O B-facility O B-party_size_description I-party_size_description I-party_size_description I-party_size_description	BookRestaurant
listen to music from 1975	O O O O B-year	PlayMusic
rate mimi and the biscuit factory 5 out of 6	O B-object_name I-object_name I-object_name I-object_name I-object_name B-rating_value O O B-best_rating	RateBook
can you rate this current essay with zero stars	O O O O B-object_select B-object_type O B-rating_value B-rating_unit	RateBook
rate the bourne deception 4 of 6	O B-object_name I-object_name I-object_name B-rating_value O B-best_rating	RateBook
what s the weather forecast for new zealand	O O O O O O B-country I-country	GetWeather
find merry arizona 97: desert stars shine at christmas	O B-object_name I-object_name I-object_name I-object_name I-object_name I-object_name I-object_name I-object_name	SearchCreativeWork
the current rating of 6 out of two for a textbook	O B-object_select O O B-best_rating O O B-rating_value O O B-object_type	RateBook
add this artist named cleopatra stratan to my playlist named 30 before 20 masterworks by teenagers	O O B-music_item O B-artist I-artist O B-playlist_owner O O B-playlist I-playlist I-playlist I-playlist I-playlist I-playlist	AddToPlaylist
book john pearson soda works restaurant on 7/27/2036	O B-restaurant_name I-restaurant_name I-restaurant_name I-restaurant_name B-restaurant_type O B-timeRange	BookRestaurant
i need a table at a restaurant serving carne pizzaiola for tamra davis viola and dorothea	O O O O O O B-restaurant_type O B-served_dish I-served_dish O B-party_size_description I-party_size_description I-party_size_description I-party_size_description I-party_size_description	BookRestaurant
add joan wasser to running playlist	O B-artist I-artist O B-playlist O	AddToPlaylist
show freezing forcast now within the same area in north dakota	O B-condition_temperature O B-timeRange B-spatial_relation I-spatial_relation I-spatial_relation I-spatial_relation O B-state I-state	GetWeather
find a pet of the cairo zoo	O B-object_name I-object_name I-object_name I-object_name I-object_name I-object_name	SearchCreativeWork
showtimes for butterfly on a wheel	O O B-movie_name I-movie_name I-movie_name I-movie_name	SearchScreeningEvent
the naked and the dead was pretty good i d give it four stars	B-object_name I-object_name I-object_name I-object_name I-object_name O O O O O O O B-rating_value B-rating_unit	RateBook
play techno music	O B-genre O	PlayMusic
add i pledge allegiance to the grind to my sinfonía hipster playlist	O B-entity_name I-entity_name I-entity_name I-entity_name I-entity_name I-entity_name O B-playlist_owner B-playlist I-playlist O	AddToPlaylist
what time are movies showing at megaplex theatres	O O O B-movie_type O O B-location_name I-location_name	SearchScreeningEvent
play no more sorrow	O B-track I-track I-track	PlayMusic
i give the carry me down chronicle three of 6 points	O O O B-object_name I-object_name I-object_name B-object_part_of_series_type B-rating_value O B-best_rating B-rating_unit	RateBook
will it get hotter in the city of ashford	O O O B-condition_temperature O O O O B-city	GetWeather
find long hello and short goodbye a movie	O B-object_name I-object_name I-object_name I-object_name I-object_name O B-object_type	SearchCreativeWork
i m trying to find annunciation	O O O O O B-object_name	SearchCreativeWork
warren island state park distant weather forecast for 11 am	B-geographic_poi I-geographic_poi I-geographic_poi I-geographic_poi B-spatial_relation O O O B-timeRange I-timeRange	GetWeather
play my hype playlist on youtube	O O B-playlist O O B-service	PlayMusic
can you add something by the artist paul cargnello to my chill tracks playlist	O O O O O O B-music_item B-artist I-artist O B-playlist_owner B-playlist I-playlist O	AddToPlaylist
find becoming royston	O B-object_name I-object_name	SearchCreativeWork
book cornelia and bettie a table at a brasserie restaurant in colombia	O B-party_size_description I-party_size_description I-party_size_description O O O O B-restaurant_type I-restaurant_type O B-country	BookRestaurant
when is sea of fear being shown at the closest movie theatre	O O B-movie_name I-movie_name I-movie_name O O O O B-spatial_relation B-object_location_type I-object_location_type	SearchScreeningEvent
i d like to see the album heroes of might and magic iv	O O O O O O B-object_type B-object_name I-object_name I-object_name I-object_name I-object_name I-object_name	SearchCreativeWork
open itunes and play kenny cox most popular concerto	O B-service O O B-artist I-artist B-sort I-sort B-music_item	PlayMusic
rate this series 1 out of 6	O B-object_select B-object_part_of_series_type B-rating_value O O B-best_rating	RateBook
add falling stars to my intense studying	O B-entity_name I-entity_name O B-playlist_owner B-playlist I-playlist	AddToPlaylist
rate this essay 1 stars	O B-object_select B-object_type B-rating_value B-rating_unit	RateBook
i want to see love speed and thrills at the nearest cinema	O O O O B-movie_name I-movie_name I-movie_name I-movie_name O O B-spatial_relation B-object_location_type	SearchScreeningEvent
i want to watch the television show symphony for solo piano	O O O O O B-object_type I-object_type B-object_name I-object_name I-object_name I-object_name	SearchCreativeWork
find a painting called the wipers times	O O B-object_type O B-object_name I-object_name I-object_name	SearchCreativeWork
tell me the weather forecast one year from now in kulpsville togo	O O O O O B-timeRange I-timeRange I-timeRange I-timeRange O B-city B-country	GetWeather
book me and my grandparents a restaurant in saint helens south dakota	O B-party_size_description I-party_size_description I-party_size_description I-party_size_description O B-restaurant_type O B-city I-city B-state I-state	BookRestaurant
i d like to watch films in 23 hours in the neighborhood	O O O O O B-movie_type B-timeRange I-timeRange I-timeRange B-spatial_relation I-spatial_relation I-spatial_relation	SearchScreeningEvent
play midnight special	O B-track I-track	PlayMusic
find the black girl in search of god trailer	O B-object_name I-object_name I-object_name I-object_name I-object_name I-object_name I-object_name B-object_type	SearchCreativeWork
put framed onto my ntc studio sounds playlist	O B-entity_name O B-playlist_owner B-playlist I-playlist I-playlist O	AddToPlaylist
can you add something from method man to my this is mozart playlist	O O O O O B-artist I-artist O B-playlist_owner B-playlist I-playlist I-playlist O	AddToPlaylist
add song to daily lift playlist	O B-music_item O B-playlist I-playlist O	AddToPlaylist
what is the films with movie times in the area	O O O B-movie_type O B-object_type I-object_type B-spatial_relation I-spatial_relation I-spatial_relation	SearchScreeningEvent
will it get colder in cape fair	O O O B-condition_temperature O B-city I-city	GetWeather
will it get chilly 1 minute from now in carterville	O O O B-condition_temperature B-timeRange I-timeRange I-timeRange I-timeRange O B-city	GetWeather
add this tune by frankie laine to my playlist kitchen swagger	O O B-music_item O B-artist I-artist O B-playlist_owner O B-playlist I-playlist	AddToPlaylist
play shaina magdayao s music on iheart	O B-artist I-artist O O O B-service	PlayMusic
book reservations at a restaurant in niue for me edna and glenda	O O O O B-restaurant_type O B-country O B-party_size_description I-party_size_description I-party_size_description I-party_size_description	BookRestaurant
i need a table for 3 at david whitney house in brazil	O O O O O B-party_size_number O B-restaurant_name I-restaurant_name I-restaurant_name O B-country	BookRestaurant
i want to hear a full album on youtube by jem godfrey	O O O O O B-track B-music_item O B-service O B-artist I-artist	PlayMusic
book a table for a macedonia restaurant	O O O O O B-country B-restaurant_type	BookRestaurant
find the best man holiday saga	O B-object_name I-object_name I-object_name I-object_name B-object_type	SearchCreativeWork
search for the long dark	O O B-object_name I-object_name I-object_name	SearchCreativeWork
play some tango on iheart	O O B-genre O B-service	PlayMusic
put before the eulogy onto acoustic blues	O B-entity_name I-entity_name I-entity_name O B-playlist I-playlist	AddToPlaylist
what are the movie times for movies around here	O O O B-object_type I-object_type O B-movie_type B-spatial_relation I-spatial_relation	SearchScreeningEvent
search for the song banquet for the damned	O O O B-object_type B-object_name I-object_name I-object_name I-object_name	SearchCreativeWork
find a movie schedule in the neighborhood for animated movies	O O B-object_type I-object_type B-spatial_relation I-spatial_relation I-spatial_relation O B-movie_type I-movie_type	SearchScreeningEvent
need a table somewhere in mclaurin connecticut	O O O O O B-city B-state	BookRestaurant
what animated movies are playing at kb theatres	O B-movie_type I-movie_type O O O B-location_name I-location_name	SearchScreeningEvent
what animated movies are at the nearest cinema	O B-movie_type I-movie_type O O O B-spatial_relation B-object_location_type	SearchScreeningEvent
show me the schedule of movie times in dipson theatres	O O O B-object_type O B-object_type I-object_type O B-location_name I-location_name	SearchScreeningEvent
please search thirayum theeravum video game	O O B-object_name I-object_name B-object_type I-object_type	SearchCreativeWork
need a table for nine in east prairie la	O O O O B-party_size_number O B-city I-city B-state	BookRestaurant
play kim wilde by mike scott on slacker	O B-album I-album O B-artist I-artist O B-service	PlayMusic
play music off the track child maurice	O O O O B-music_item B-track I-track	PlayMusic
put the airi suzuki album into my nuclear blast novelties playlist	O O B-artist I-artist B-music_item O B-playlist_owner B-playlist I-playlist I-playlist O	AddToPlaylist
play my hardstyle baby playlist on netflix	O O B-playlist I-playlist O O B-service	PlayMusic
find a picture called every little thing she does is magic	O O B-object_type O B-object_name I-object_name I-object_name I-object_name I-object_name I-object_name I-object_name	SearchCreativeWork
add as i was going to st ives to the fantasía playlist	O B-entity_name I-entity_name I-entity_name I-entity_name I-entity_name I-entity_name I-entity_name O O B-playlist O	AddToPlaylist
show the drive of life album	O B-object_name I-object_name I-object_name I-object_name B-object_type	SearchCreativeWork
is tomorrow at dawn at harkins theatres	O B-movie_name I-movie_name I-movie_name O B-location_name I-location_name	SearchScreeningEvent
rate the parable of the sower a 2 out of 6	O O B-object_name I-object_name I-object_name I-object_name O B-rating_value O O B-best_rating	RateBook
show creativity in call me joe	O O O B-object_name I-object_name I-object_name	SearchCreativeWork
play my piano ballads playlist	O O B-playlist I-playlist O	PlayMusic
i d like to hear chant songs from nineties	O O O O O B-music_item O O B-year	PlayMusic
i d rate this essay 1 out of 6	O O O B-object_select B-object_type B-rating_value O O B-best_rating	RateBook
add hemanta kumar mukhopadhyay album in funky jams	O B-artist I-artist I-artist B-music_item O B-playlist I-playlist	AddToPlaylist
play the game sugarfoot	O O B-object_type B-object_name	SearchCreativeWork
play women of jazz	O B-playlist I-playlist I-playlist	PlayMusic
i want to give nautch girls of india four out of 6 points	O O O O B-object_name I-object_name I-object_name I-object_name B-rating_value O O B-best_rating B-rating_unit	RateBook
put ron wood in the digster reggae playlist	O B-artist I-artist O O B-playlist I-playlist O	AddToPlaylist
add track to my playlist a sudden rainstorm	O B-music_item O B-playlist_owner O B-playlist I-playlist I-playlist	AddToPlaylist
where can i buy the soundtrack bridge of souls	O O O O O B-object_type B-object_name I-object_name I-object_name	SearchCreativeWork
add this eric weissberg song to my dance workout	O O B-artist I-artist B-music_item O B-playlist_owner B-playlist I-playlist	AddToPlaylist
and a body to remember with gets a full 5 stars	B-object_name I-object_name I-object_name I-object_name I-object_name I-object_name O O O B-rating_value B-rating_unit	RateBook
can you get the tv show enter the matrix	O O O O B-object_type I-object_type B-object_name I-object_name I-object_name	SearchCreativeWork
add olga souza to virginia s femme fatale playlist	O B-artist I-artist O B-playlist_owner I-playlist_owner B-playlist I-playlist O	AddToPlaylist
add this john tesh tune to the friendesemana playlist	O O B-artist I-artist B-music_item O O B-playlist O	AddToPlaylist
add lee seung gi to my baila reggaeton playlist	O B-artist I-artist I-artist O B-playlist_owner B-playlist I-playlist O	AddToPlaylist
find movie times for animated movies in the area	O B-object_type I-object_type O B-movie_type I-movie_type B-spatial_relation I-spatial_relation I-spatial_relation	SearchScreeningEvent
what does for all the wrong reasons look like	O O B-object_name I-object_name I-object_name I-object_name I-object_name O O	SearchCreativeWork
i need a table for 10 at thomas hynes house nineteen minutes from now	O O O O O B-party_size_number O B-restaurant_name I-restaurant_name I-restaurant_name B-timeRange I-timeRange I-timeRange I-timeRange	BookRestaurant
i need a table in tn that s not to far for a party of ten	O O O O O B-state O O B-spatial_relation O B-spatial_relation O O O O B-party_size_number	BookRestaurant
play a melody by adassa from the twenties	O O B-music_item O B-artist O O B-year	PlayMusic
rate the following novel one of 6	O O B-object_select B-object_type B-rating_value O B-best_rating	RateBook
is green grass widows playing at the cinema	O B-movie_name I-movie_name I-movie_name O O O B-object_location_type	SearchScreeningEvent
how cold is it in my current position	O B-condition_temperature O O O O B-current_location I-current_location	GetWeather
i want to add this so chan whee tune to latin alternative music	O O O O O B-artist I-artist I-artist B-music_item O B-playlist I-playlist I-playlist	AddToPlaylist
please rate this textbook five stars out of 6	O O B-object_select B-object_type B-rating_value B-rating_unit O O B-best_rating	RateBook
the next album is only one stars	O B-object_select B-object_type O O B-rating_value B-rating_unit	RateBook
what is the weather in pendleton center	O O O O O B-city I-city	GetWeather
add paulinho da viola to my radio rock song list	O B-artist I-artist I-artist O B-playlist_owner B-playlist I-playlist O O	AddToPlaylist
give 0 points to the hand in the glove	O B-rating_value B-rating_unit O B-object_name I-object_name I-object_name I-object_name I-object_name	RateBook
give 0 to the sky village	O B-rating_value O B-object_name I-object_name I-object_name	RateBook
book a restaurant in lake fenton for four	O O B-restaurant_type O B-city I-city O B-party_size_number	BookRestaurant
what s the weather going to be like in pr at nineteen o clock	O O O O O O O O O B-state O B-timeRange I-timeRange I-timeRange	GetWeather
play eddie meduza from the thirties	O B-artist I-artist O O B-year	PlayMusic
what s the weather going to be one hour from now in taiwan	O O O O O O O B-timeRange I-timeRange I-timeRange I-timeRange O B-country	GetWeather
will it be freezing nearby thap lan national park at 4 pm	O O O B-condition_temperature B-spatial_relation B-geographic_poi I-geographic_poi I-geographic_poi I-geographic_poi O B-timeRange I-timeRange	GetWeather
book a reservation for a restaurant serving wontons for ten people in leopold	O O O O O B-restaurant_type O B-served_dish O B-party_size_number O O B-city	BookRestaurant
book a restaurant in kamrar for midday	O O B-restaurant_type O B-city O B-timeRange	BookRestaurant
what will the weather be like in three weeks faraway in sompio strict nature reserve	O O O O O O B-timeRange I-timeRange I-timeRange B-spatial_relation O B-geographic_poi I-geographic_poi I-geographic_poi I-geographic_poi	GetWeather
i d like to watch movies around here can i see the movie schedules	O O O O O B-movie_type B-spatial_relation I-spatial_relation O O O O B-object_type I-object_type	SearchScreeningEvent
what movies are showing at fox theatres at 11 am	O B-movie_type O O O B-location_name I-location_name O B-timeRange I-timeRange	SearchScreeningEvent
what movie times start in 22 seconds at magic johnson theatres	O B-object_type I-object_type O B-timeRange I-timeRange I-timeRange O B-location_name I-location_name I-location_name	SearchScreeningEvent
find kerasotes theatres movie schedules	O B-location_name I-location_name B-object_type I-object_type	SearchScreeningEvent
what is the weather forecast in the country of chile fifteen hours from now	O O O O O O O O O B-country B-timeRange I-timeRange I-timeRange I-timeRange	GetWeather
find a painting called the legend of tashan dorrsett	O O B-object_type O B-object_name I-object_name I-object_name I-object_name I-object_name	SearchCreativeWork
rate until i find you four points	O B-object_name I-object_name I-object_name I-object_name B-rating_value B-rating_unit	RateBook
weather near california	O B-spatial_relation B-state	GetWeather
book main deli steak house on february 13 in serbia and montenegro	O B-restaurant_name I-restaurant_name I-restaurant_name I-restaurant_name O B-timeRange I-timeRange O B-country I-country I-country	BookRestaurant
book a restaurant in al at oak ridge	O O B-restaurant_type O B-state O B-city I-city	BookRestaurant
what is the weather like in detroit lakes	O O O O O O B-city I-city	GetWeather
what movies are playing in the neighborhood	O B-movie_type O O B-spatial_relation I-spatial_relation I-spatial_relation	SearchScreeningEvent
i give the part of the chronicle growth fetish four out of 6 stars	O O O O O O B-object_part_of_series_type B-object_name I-object_name B-rating_value O O B-best_rating B-rating_unit	RateBook
add eef barzelay to the trad folk playlist	O B-artist I-artist O O B-playlist I-playlist O	AddToPlaylist
rate current novel two stars	O B-object_select B-object_type B-rating_value B-rating_unit	RateBook
book a reservation for 1 on march 17	O O O O B-party_size_number O B-timeRange I-timeRange	BookRestaurant
play my pandora app	O O B-service O	PlayMusic
rate the current essay 0 of 6	O O B-object_select B-object_type B-rating_value O B-best_rating	RateBook
book me a restaurant reservation in madagascar	O O O B-restaurant_type O O B-country	BookRestaurant
i give the chronicle atop an underwood: early stories and other writings a rating value of 3 and a best rating of 6	O O O B-object_part_of_series_type B-object_name I-object_name I-object_name I-object_name I-object_name I-object_name I-object_name I-object_name O O O O B-rating_value O O O O O B-best_rating	RateBook
play music from the sixties	O O O O B-year	PlayMusic
where and at what time can i see paragraphe 78	O O O O O O O O B-movie_name I-movie_name	SearchScreeningEvent
rate the lotus and the storm zero of 6	O B-object_name I-object_name I-object_name I-object_name I-object_name B-rating_value O B-best_rating	RateBook
what s the forecast for pipe spring national monument	O O O O O B-geographic_poi I-geographic_poi I-geographic_poi I-geographic_poi	GetWeather
what films are playing at marcus corporation	O B-movie_type O O O B-location_name I-location_name	SearchScreeningEvent
play the late night jazz soundtrack on zvooq	O O B-playlist I-playlist I-playlist B-music_item O B-service	PlayMusic
when is the next episode of the tv series crossing lines showing	O O O O O O O B-object_type I-object_type B-object_name I-object_name O	SearchCreativeWork
will it be snowy in the current place	O O O B-condition_description O O B-current_location I-current_location	GetWeather
what movie theatre is playing the missing picture	O B-object_location_type I-object_location_type O O B-movie_name I-movie_name I-movie_name	SearchScreeningEvent
play the most popular music from nat stuckey on itunes	O O B-sort I-sort O O B-artist I-artist O B-service	PlayMusic
what s the weather in 10 months in nam kading national protected area	O O O O B-timeRange I-timeRange I-timeRange O B-geographic_poi I-geographic_poi I-geographic_poi I-geographic_poi I-geographic_poi	GetWeather
move el viaje de copperpot into my emily dickinson playlist	O B-entity_name I-entity_name I-entity_name I-entity_name O B-playlist_owner B-playlist I-playlist O	AddToPlaylist
what will the weather be in one minute in tanzania	O O O O O B-timeRange I-timeRange I-timeRange O B-country	GetWeather
rate this album a five	O B-object_select B-object_type O B-rating_value	RateBook
is it nice now in madawaska	O O O B-timeRange O B-city	GetWeather
want to add this nick mason tune to the sylvia plath playlist	O O O O B-artist I-artist B-music_item O O B-playlist I-playlist O	AddToPlaylist
will it be snowy at the current position by march 3	O O O B-condition_description O O B-current_location I-current_location O B-timeRange I-timeRange	GetWeather
how far from quebeck will it be hot	O B-spatial_relation O B-city O O O B-condition_temperature	GetWeather
courtney and ruby want to eat at a restaurant three years from now	B-party_size_description I-party_size_description I-party_size_description O O O O O B-restaurant_type B-timeRange I-timeRange I-timeRange I-timeRange	BookRestaurant
find the movie schedules	O O B-object_type I-object_type	SearchScreeningEvent
find a movie theatre with beware of bachelors	O O B-object_location_type I-object_location_type O B-movie_name I-movie_name I-movie_name	SearchScreeningEvent
rate the current essay a three points	O O B-object_select B-object_type O B-rating_value B-rating_unit	RateBook
will it be freezing at 1 am in balko	O O O B-condition_temperature O B-timeRange I-timeRange O B-city	GetWeather
i d like to see apartment hunting	O O O O O B-object_name I-object_name	SearchCreativeWork
book a restaurant reservation in hong kong	O O B-restaurant_type O O B-country I-country	BookRestaurant
give zero rating to the deed of paksenarrion	O B-rating_value O O B-object_name I-object_name I-object_name I-object_name	RateBook
play me a fifties song by chingy	O O O B-year B-music_item O B-artist	PlayMusic
search for a painting of the wannadies	O O O B-object_type O B-object_name I-object_name	SearchCreativeWork
give three stars to chronicle falling in love with hominids	O B-rating_value B-rating_unit O B-object_part_of_series_type B-object_name I-object_name I-object_name I-object_name I-object_name	RateBook
i want the nearest movie house with the debtors	O O O B-spatial_relation B-object_location_type I-object_location_type O B-movie_name I-movie_name	SearchScreeningEvent
add the artist to my this is mozart playlist	O O B-music_item O B-playlist_owner B-playlist I-playlist I-playlist O	AddToPlaylist
add this tune to my indie reflection playlist	O O B-music_item O B-playlist_owner B-playlist I-playlist O	AddToPlaylist
book a restaurant in french southern territories on dec the fifth 2026 for two	O O B-restaurant_type O B-country I-country I-country O B-timeRange I-timeRange I-timeRange I-timeRange O B-party_size_number	BookRestaurant
she me the game called knowledge and decisions	O O O B-object_type O B-object_name I-object_name I-object_name	SearchCreativeWork
what are the current movie schedules for amc theatres	O O O O B-object_type I-object_type O B-location_name I-location_name	SearchScreeningEvent
play music by fidel nadal sorted by newest	O O O B-artist I-artist O O B-sort	PlayMusic
show a movie schedule with bow tie cinemas	O O B-object_type I-object_type O B-location_name I-location_name I-location_name	SearchScreeningEvent
find sappho	O B-object_name	SearchCreativeWork
rate the current album a four	O O B-object_select B-object_type O B-rating_value	RateBook
book a table at a faraway brasserie in nj	O O O O O B-spatial_relation B-restaurant_type O B-state	BookRestaurant
give this essay a rating of 5	O B-object_select B-object_type O O O B-rating_value	RateBook
weather for frankfort	O O B-city	GetWeather
forecast for wisconsin at 10 pm	O O B-state O B-timeRange I-timeRange	GetWeather
play some retro music	O O B-genre O	PlayMusic
play closer to the sun album	O B-object_name I-object_name I-object_name I-object_name B-object_type	SearchCreativeWork
book a table at the wwe the world in south korea	O O O O O B-restaurant_name I-restaurant_name I-restaurant_name O B-country I-country	BookRestaurant
charlene and i and are are in liechtenstein and want restaurant reservations at midnight	B-party_size_description I-party_size_description I-party_size_description O O O O B-country O O B-restaurant_type O O B-timeRange	BookRestaurant
find bump off lover	O B-object_name I-object_name I-object_name	SearchCreativeWork
give 0 points to the eudaemonic pie	O B-rating_value B-rating_unit O B-object_name I-object_name I-object_name	RateBook
find alamo drafthouse cinema with animated movies	O B-location_name I-location_name I-location_name O B-movie_type I-movie_type	SearchScreeningEvent
what s the closest movie house showing the legend of ben hall	O O O B-spatial_relation B-object_location_type I-object_location_type O B-movie_name I-movie_name I-movie_name I-movie_name I-movie_name	SearchScreeningEvent
what is the storm forecast in the same area of honduras	O O O B-condition_description O B-spatial_relation I-spatial_relation I-spatial_relation I-spatial_relation O B-country	GetWeather
how s the weather in brookdale zimbabwe	O O O O O B-city B-country	GetWeather
what are the movie schedules for movies showing in the neighbourhood	O O O B-object_type I-object_type O B-movie_type O B-spatial_relation I-spatial_relation I-spatial_relation	SearchScreeningEvent
i want to listen to some music from 2003 on pandora from them	O O O O O O O O B-year O B-service O B-music_item	PlayMusic
add luiza possi to my bachelor party playlist	O B-artist I-artist O B-playlist_owner B-playlist I-playlist O	AddToPlaylist
give heartland chronicle four points	O B-object_name B-object_part_of_series_type B-rating_value B-rating_unit	RateBook
show tv show schedule archive is	O B-object_type I-object_type O B-object_name I-object_name	SearchCreativeWork
play a ballad by owen pallett from the seventies on slacker	O O B-music_item O B-artist I-artist O O B-year O B-service	PlayMusic
open up music on last fm	O O O O B-service I-service	PlayMusic
add a song to my playlist impulso creativo	O O B-music_item O B-playlist_owner O B-playlist I-playlist	AddToPlaylist
can you pull up a movie schedule for me	O O O O O B-object_type I-object_type O O	SearchScreeningEvent
what is the weather going to be like in twenty three minutes in parksdale in	O O O O O O O O O B-timeRange I-timeRange I-timeRange O B-city B-state	GetWeather
will there be a fog here this week	O O O O O B-current_location O B-timeRange	GetWeather
i want to book a restaurant next year in glazier for 6 people	O O O O O B-restaurant_type B-timeRange I-timeRange O B-city O B-party_size_number O	BookRestaurant
when is good will evil playing at loews cineplex entertainment	O O B-movie_name I-movie_name I-movie_name O O B-location_name I-location_name I-location_name	SearchScreeningEvent
add iene miene mutte to women of r&b playlist	O B-entity_name I-entity_name I-entity_name O B-playlist I-playlist I-playlist O	AddToPlaylist
play a sound track by vegard sverre tveitan	O O B-music_item I-music_item O B-artist I-artist I-artist	PlayMusic
add the rebirth of kirk franklin to the fiesta playlist	O B-entity_name I-entity_name I-entity_name I-entity_name I-entity_name O O B-playlist O	AddToPlaylist
find the show manthan	O O B-object_type B-object_name	SearchCreativeWork
show cloud forcast in 1 hour in ia	O B-condition_description O B-timeRange I-timeRange I-timeRange O B-state	GetWeather
i need a reservation for a brasserie place for a party of two	O O O O O O B-restaurant_type O O O O O B-party_size_number	BookRestaurant
rate the road to reality: a complete guide to the laws of the universe two points	O B-object_name I-object_name I-object_name I-object_name I-object_name I-object_name I-object_name I-object_name I-object_name I-object_name I-object_name I-object_name I-object_name B-rating_value B-rating_unit	RateBook
is fighting with buffalo bill playing at the closest movie house	O B-movie_name I-movie_name I-movie_name I-movie_name O O O B-spatial_relation B-object_location_type I-object_location_type	SearchScreeningEvent
play within you without you by distance on zvooq	O B-track I-track I-track I-track O B-artist O B-service	PlayMusic
book a brasserie restaurant at 18:28 and order wings	O O B-restaurant_type I-restaurant_type O B-timeRange O O B-served_dish	BookRestaurant
get me a table for sonya rebekah and i at a restaurant in latvia	O O O O O B-party_size_description I-party_size_description I-party_size_description I-party_size_description O O B-restaurant_type O B-country	BookRestaurant
add this album to my playlist titled underground hits	O O B-music_item O B-playlist_owner O O B-playlist I-playlist	AddToPlaylist
find the schedule for screen souvenirs at cinemark theatres	O O B-object_type O B-movie_name I-movie_name O B-location_name I-location_name	SearchScreeningEvent
what will the weather be in the flight park state recreation area	O O O O O O O B-geographic_poi I-geographic_poi I-geographic_poi I-geographic_poi I-geographic_poi	GetWeather
add godmusic to my latin dance cardio playlist	O B-entity_name O B-playlist_owner B-playlist I-playlist I-playlist O	AddToPlaylist
will there be a lot of sun in dry prong somalia at 5 pm	O O O O O O B-condition_description O B-city I-city B-country O B-timeRange I-timeRange	GetWeather
i am giving paedophilia: the radical case a rating of 2 out of 6 points	O O O B-object_name I-object_name I-object_name I-object_name O O O B-rating_value O O B-best_rating B-rating_unit	RateBook
i want to book dinner by heston blumenthal in al	O O O O B-restaurant_name I-restaurant_name I-restaurant_name I-restaurant_name O B-state	BookRestaurant
i want to hear some boris grebenchtchikov on zvooq	O O O O O B-artist I-artist O B-service	PlayMusic
give a kentucky cardinal four points	O B-object_name I-object_name I-object_name B-rating_value B-rating_unit	RateBook
book a table in arizona serving italian-american cuisine in a tavern for 2	O O O O B-state O B-served_dish I-served_dish O O B-restaurant_type O B-party_size_number	BookRestaurant
what s the forecast for east sonora qatar	O O O O O B-city I-city B-country	GetWeather
i liked ports of call i d give it a 5 out of 6	O O B-object_name I-object_name I-object_name O O O O O B-rating_value O O B-best_rating	RateBook
play some alte kameraden music	O O B-track I-track O	PlayMusic
book a table 1 year from now for corinne tisha and i at a restaurant in guernsey that is top-rated	O O O B-timeRange I-timeRange I-timeRange I-timeRange O B-party_size_description I-party_size_description I-party_size_description I-party_size_description O O B-restaurant_type O B-country O O B-sort	BookRestaurant
is it humid in otsego réunion	O O B-condition_description O B-city B-country	GetWeather
play adieu by al arsenault	O B-track O B-artist I-artist	PlayMusic
show me the forecast for wisconsin	O O O O O B-state	GetWeather
what s the weather in close by my current position	O O O O O B-spatial_relation I-spatial_relation O B-current_location I-current_location	GetWeather
add francesco de gregori to my classical new releases spotify picks playlist	O B-artist I-artist I-artist O B-playlist_owner B-playlist I-playlist I-playlist I-playlist I-playlist O	AddToPlaylist
is it going to be freezing in one hour in puerto rico	O O O O O B-condition_temperature B-timeRange I-timeRange I-timeRange O B-country I-country	GetWeather
need a jewish in maine to book a restaurant	O O B-cuisine O B-state O O O B-restaurant_type	BookRestaurant
please look up the painting beyond iconic: photographer dennis stock	O O O O B-object_type B-object_name I-object_name I-object_name I-object_name I-object_name	SearchCreativeWork
play the tv series effortless regurgitation of bright red blood	O O B-object_type I-object_type B-object_name I-object_name I-object_name I-object_name I-object_name I-object_name	SearchCreativeWork
will it be chilly around oregonia in 9 months	O O O B-condition_temperature B-spatial_relation B-city B-timeRange I-timeRange I-timeRange	GetWeather
book a table at a tea house in 21 hours in northern mariana islands	O O O O O B-restaurant_type I-restaurant_type B-timeRange I-timeRange I-timeRange O B-state I-state I-state	BookRestaurant
is it hotter in vernon	O O B-condition_temperature O B-city	GetWeather
play me a nineties ep	O O O B-year B-music_item	PlayMusic
add please please please let me get what i want to my crate diggers anonymous	O B-entity_name I-entity_name I-entity_name I-entity_name I-entity_name I-entity_name I-entity_name I-entity_name I-entity_name O B-playlist_owner B-playlist I-playlist I-playlist	AddToPlaylist
i need to know is it freezing in mn at 01:27 pm	O O O O O O B-condition_temperature O B-state O B-timeRange I-timeRange	GetWeather
show chocolate rain creativity	B-object_type B-object_name I-object_name O	SearchCreativeWork
play good classified songs on vimeo	O B-sort B-artist O O B-service	PlayMusic
i need a table at a cafeteria for a party of 6 in al	O O O O O O B-restaurant_type O O O O B-party_size_number O B-state	BookRestaurant
can you add some tommie sunshine to my chill out playlist	O O O O B-artist I-artist O B-playlist_owner B-playlist I-playlist O	AddToPlaylist
what is the movie schedule today at neighborhood cinema group	O O O B-object_type I-object_type O O B-location_name I-location_name I-location_name	SearchScreeningEvent
book a restaurant in macedonia for 13 hours from now	O O B-restaurant_type O B-country O B-timeRange I-timeRange I-timeRange I-timeRange	BookRestaurant
rate the current novel five out of 6 stars	O O B-object_select B-object_type B-rating_value O O B-best_rating B-rating_unit	RateBook
what will the weather be in montevallo on july ninth 2018	O O O O O O B-city O B-timeRange I-timeRange I-timeRange	GetWeather
book a reservation for a restaurant in stonewood gu	O O O O O B-restaurant_type O B-city B-state	BookRestaurant
for the playlist running power add the name the best is yet to come	O O O B-playlist I-playlist O O O B-entity_name I-entity_name I-entity_name I-entity_name I-entity_name I-entity_name	AddToPlaylist
find a movie called single collection: hotchpotch	O O B-object_type O B-object_name I-object_name I-object_name	SearchCreativeWork
add tune to infinite indie folk	O B-music_item O B-playlist I-playlist I-playlist	AddToPlaylist
add another tune to my soft rock playlist	O O B-music_item O B-playlist_owner B-playlist I-playlist O	AddToPlaylist
add artist post metal to playlist	O B-music_item B-playlist I-playlist O O	AddToPlaylist
play classic rock on groove shark	O B-genre I-genre O B-service I-service	PlayMusic
play me the dinner playlist	O O O B-playlist O	PlayMusic
let me get the forecast for tea time in el salvador	O O O O O O B-timeRange O O B-country I-country	GetWeather
what time is utamaro and his five women showing at alamo drafthouse cinema	O O O B-movie_name I-movie_name I-movie_name I-movie_name I-movie_name O O B-location_name I-location_name I-location_name	SearchScreeningEvent
what is on the movie schedule for four am at landmark theatres	O O O O B-object_type I-object_type O B-timeRange I-timeRange O B-location_name I-location_name	SearchScreeningEvent
play music from the playlist late night jazz	O O O O O B-playlist I-playlist I-playlist	PlayMusic
put the bill berry track on elrow guest list	O O B-artist I-artist B-music_item O B-playlist I-playlist I-playlist	AddToPlaylist
i m looking for a table of eight at the alley	O O O O O O O B-party_size_number O B-restaurant_name I-restaurant_name	BookRestaurant
i want to see the trailer for no one	O O O O O B-object_type O B-object_name I-object_name	SearchCreativeWork
what time is soul surfer playing	O O O B-movie_name I-movie_name O	SearchScreeningEvent
show movie times now	O B-object_type I-object_type B-timeRange	SearchScreeningEvent
i would rate the best science fiction stories and novels: ninth series 5 points	O O O B-object_name I-object_name I-object_name I-object_name I-object_name I-object_name I-object_name I-object_name I-object_name B-rating_value B-rating_unit	RateBook
what is the weather forecast in saint vincent and the grenadines	O O O O O O B-country I-country I-country I-country I-country	GetWeather
add something by ritchie valens to my playlist virales de siempre	O O O B-artist I-artist O B-playlist_owner O B-playlist I-playlist I-playlist	AddToPlaylist
i give rogue ship 5 out of 6	O O B-object_name I-object_name B-rating_value O O B-best_rating	RateBook
give the plague a 0	O B-object_name I-object_name O B-rating_value	RateBook
show movie times of movies in the neighbourhood	O B-object_type I-object_type O B-movie_type B-spatial_relation I-spatial_relation I-spatial_relation	SearchScreeningEvent
what is the movie schedule for films in the neighbourhood	O O O B-object_type I-object_type O B-movie_type B-spatial_relation I-spatial_relation I-spatial_relation	SearchScreeningEvent
add cleo laine to psychedelic rock	O B-artist I-artist O B-playlist I-playlist	AddToPlaylist
some me a healthy picture	O O O B-object_name B-object_type	SearchCreativeWork
add the singer barbara to my country radio playlists	O O O B-artist O B-playlist_owner B-playlist I-playlist O	AddToPlaylist
i want to rate the selected letters of h p lovecraft i saga 3 stars	O O O O O B-object_name I-object_name I-object_name I-object_name I-object_name I-object_name I-object_name B-object_part_of_series_type B-rating_value B-rating_unit	RateBook
can i get the movie schedules for speakeasy theaters	O O O O B-object_type I-object_type O B-location_name I-location_name	SearchScreeningEvent
show movie schedules of film nearby	O B-object_type I-object_type O B-movie_type B-spatial_relation	SearchScreeningEvent
book a table in fleetwood at a nearby deli	O O O O B-poi O O B-spatial_relation O	BookRestaurant
add share the well to my epic wall of sound	O B-entity_name I-entity_name I-entity_name O B-playlist_owner B-playlist I-playlist I-playlist I-playlist	AddToPlaylist
what film is playing in the neighbourhood	O B-movie_type O O B-spatial_relation I-spatial_relation I-spatial_relation	SearchScreeningEvent
put ares in my canadian country playlist	O B-entity_name O B-playlist_owner B-playlist I-playlist O	AddToPlaylist
play tuomas holopainen s the 21 project	O B-artist I-artist O B-album I-album I-album	PlayMusic
add d flame to the dcode2016 playlist	O B-artist I-artist O O B-playlist O	AddToPlaylist
add sara carter to my nothing but a party r&b	O B-artist I-artist O B-playlist_owner B-playlist I-playlist I-playlist I-playlist I-playlist	AddToPlaylist
put this tripp eisen song on canta en la ducha	O O B-artist I-artist B-music_item O B-playlist I-playlist I-playlist I-playlist	AddToPlaylist
what is the forecast in bearmouth in virgin islands in 3 months	O O O O O B-city O B-state I-state B-timeRange I-timeRange I-timeRange	GetWeather
book me a restaurant for 4 members at beaman federated states of micronesia in one minute	O O O B-restaurant_type O B-party_size_number O O B-city B-state I-state I-state I-state B-timeRange I-timeRange I-timeRange	BookRestaurant
rate the masks of time zero of 6 stars	O B-object_name I-object_name I-object_name I-object_name B-rating_value O B-best_rating B-rating_unit	RateBook
what s the weather next week in somis	O O O O B-timeRange I-timeRange O B-city	GetWeather
add us placers to my new boots	O B-entity_name I-entity_name O B-playlist_owner B-playlist I-playlist	AddToPlaylist
rate star wars - the old republic: revan 1 points	O B-object_name I-object_name I-object_name I-object_name I-object_name I-object_name I-object_name B-rating_value B-rating_unit	RateBook
book reservations to a cafeteria in brockway colorado that serves thai food for six people	O O O O B-restaurant_type O B-city B-state O O B-cuisine O O B-party_size_number O	BookRestaurant
book the gus stevens seafood restaurant & buccaneer lounge in papua new guinea for one person	O O B-restaurant_name I-restaurant_name I-restaurant_name I-restaurant_name I-restaurant_name I-restaurant_name I-restaurant_name O B-country I-country I-country O B-party_size_number O	BookRestaurant
play hora din moldova by yamazaki maso	O B-track I-track I-track O B-artist I-artist	PlayMusic
put some stu phillips in the women of acoustic playlist	O O B-artist I-artist O O B-playlist I-playlist I-playlist O	AddToPlaylist
restaurant in south sudan for 6	B-restaurant_type O B-country I-country O B-party_size_number	BookRestaurant
put frank farian on lydia s playlist called the black power mixtape 1967 to 1975	O B-artist I-artist O B-playlist_owner I-playlist_owner O O B-playlist I-playlist I-playlist I-playlist I-playlist I-playlist I-playlist	AddToPlaylist
is there any fog warning in dauset trails nature center now	O O O B-condition_description O O B-geographic_poi I-geographic_poi I-geographic_poi I-geographic_poi B-timeRange	GetWeather
i am giving the current novel a four out of 6 rating	O O O O B-object_select B-object_type O B-rating_value O O B-best_rating O	RateBook
put more unbelievable in my grandes unplugged playlist	O O B-entity_name O B-playlist_owner B-playlist I-playlist O	AddToPlaylist
there can i find the beggar maid playing	O O O O B-movie_name I-movie_name I-movie_name O	SearchScreeningEvent
rate this album 3 out of 6	O B-object_select B-object_type B-rating_value O O B-best_rating	RateBook
add the tune from leena peisa to my amor amor playlist	O O B-music_item O B-artist I-artist O B-playlist_owner B-playlist I-playlist O	AddToPlaylist
what time is the count playing	O O O B-movie_name I-movie_name O	SearchScreeningEvent
get me kiss the crystal flake	O O B-object_name I-object_name I-object_name I-object_name	SearchCreativeWork
find the movie schedules for nearby movies	O O B-object_type I-object_type O B-spatial_relation B-movie_type	SearchScreeningEvent
play my 70s smash hits playlist	O O B-playlist I-playlist I-playlist O	PlayMusic
what is the weather of ludowici at 4 am	O O O O O B-city O B-timeRange I-timeRange	GetWeather
book a reservation for ten at a restaurant in american samoa at 2 am	O O O O B-party_size_number O O B-restaurant_type O B-state I-state O B-timeRange I-timeRange	BookRestaurant
show the lateness of the hour	O B-object_name I-object_name I-object_name I-object_name I-object_name	SearchCreativeWork
what will the the weather be like close to bailey s crossroads at 05:00:34 am	O O O O O O O B-spatial_relation O B-city I-city I-city O B-timeRange I-timeRange	GetWeather
rate covering: the hidden assault on our civil rights 1 point	O B-object_name I-object_name I-object_name I-object_name I-object_name I-object_name I-object_name I-object_name B-rating_value O	RateBook
add shame on you to my masters of metal playlist	O B-entity_name I-entity_name I-entity_name O B-playlist_owner B-playlist I-playlist I-playlist O	AddToPlaylist
which animated movies are showing close by	O B-movie_type I-movie_type O O B-spatial_relation I-spatial_relation	SearchScreeningEvent
please check the movie schedule	O O O B-object_type I-object_type	SearchScreeningEvent
find movie times	O B-object_type I-object_type	SearchScreeningEvent
what time is movies playing around here	O O O B-movie_type O B-spatial_relation I-spatial_relation	SearchScreeningEvent
add this artist to my the road to punk rock playlist	O O B-music_item O B-playlist_owner B-playlist I-playlist I-playlist I-playlist I-playlist O	AddToPlaylist
what movies are on the movie schedules for five hours from now in the neighbourhood	O B-movie_type O O O B-object_type I-object_type O B-timeRange I-timeRange I-timeRange I-timeRange B-spatial_relation I-spatial_relation I-spatial_relation	SearchScreeningEvent
what will the humidity be in ar in 49 weeks and a half from now	O O O B-condition_description O O B-state O B-timeRange I-timeRange I-timeRange I-timeRange I-timeRange I-timeRange I-timeRange	GetWeather
will it be freezing in seven minutes in nora fiji	O O O B-condition_temperature B-timeRange I-timeRange I-timeRange O B-city B-country	GetWeather
add nana kitade to my modern psychedelia playlist	O B-artist I-artist O B-playlist_owner B-playlist I-playlist O	AddToPlaylist
what s the forecast in klamath marsh national wildlife refuge	O O O O O B-geographic_poi I-geographic_poi I-geographic_poi I-geographic_poi I-geographic_poi	GetWeather
rate cousin bette 5 points	O B-object_name I-object_name B-rating_value B-rating_unit	RateBook
play a nineties tune by sugar minott on netflix	O O B-year B-music_item O B-artist I-artist O B-service	PlayMusic
to johnnie s funtime activity playlist add the name the best of guitar shorty	O B-playlist_owner I-playlist_owner B-playlist I-playlist O O O O B-entity_name I-entity_name I-entity_name I-entity_name I-entity_name	AddToPlaylist
where can i watch the tv series polite people	O O O O O B-object_type I-object_type B-object_name I-object_name	SearchCreativeWork
look up the television show called monster mash	O O O B-object_type I-object_type O B-object_name I-object_name	SearchCreativeWork
rate the current album 5 out of 6 points	O O B-object_select B-object_type B-rating_value O O B-best_rating B-rating_unit	RateBook
what is the weather in current location on december the 23rd 2027	O O O O O B-current_location I-current_location O B-timeRange I-timeRange I-timeRange I-timeRange	GetWeather
list films at pacific theatres	O B-movie_type O B-location_name I-location_name	SearchScreeningEvent
book a table at a tavern in albania for annette darlene and barbara james for ten am	O O O O O B-restaurant_type O B-country O B-party_size_description I-party_size_description I-party_size_description I-party_size_description I-party_size_description O B-timeRange I-timeRange	BookRestaurant
show me movie times	O O B-object_type I-object_type	SearchScreeningEvent
put this track on my infinite indie folk playlist	O O B-music_item O B-playlist_owner B-playlist I-playlist I-playlist O	AddToPlaylist
put dschiwan gasparjan into the cool down playlist	O B-artist I-artist O O B-playlist I-playlist O	AddToPlaylist
i d like to see the saga 12 soulful nights of christmas	O O O O O O B-object_type B-object_name I-object_name I-object_name I-object_name I-object_name	SearchCreativeWork
show the creativity of ghost dragon of cold mountain	O O O O B-object_name I-object_name I-object_name I-object_name I-object_name	SearchCreativeWork
i think this novel only deserves 2 points out of 6	O O B-object_select B-object_type O O B-rating_value B-rating_unit O O B-best_rating	RateBook
book me a table at a tartinery restaurant not far from my home in elk rapids	O O O O O O B-restaurant_name I-restaurant_name B-spatial_relation I-spatial_relation O O B-poi O B-city I-city	BookRestaurant
check movie schedules and find which animated movies are being aired in the neighborhood movie halls	O B-object_type I-object_type O O O B-movie_type I-movie_type O O O B-spatial_relation I-spatial_relation I-spatial_relation O O	SearchScreeningEvent
play shara worden	O B-artist I-artist	PlayMusic
place raise your fist onto year in metal 2016	O B-entity_name I-entity_name I-entity_name O B-playlist I-playlist I-playlist I-playlist	AddToPlaylist
give four stars to current novel	O B-rating_value B-rating_unit O B-object_select B-object_type	RateBook
look up the reverse of the medal	O O B-object_name I-object_name I-object_name I-object_name I-object_name	SearchCreativeWork
will it be colder in delaware	O O O B-condition_temperature O B-state	GetWeather
the complex: how the military invades our everyday lives has a best rating of 6 stars but i will give it zero	B-object_name I-object_name I-object_name I-object_name I-object_name I-object_name I-object_name I-object_name I-object_name O O O O O B-best_rating B-rating_unit O O O O O B-rating_value	RateBook
will it be warm neighboring here in whitehouse	O O O B-condition_temperature B-spatial_relation B-current_location O B-city	GetWeather
rate the book strumpet city zero for 6	O O B-object_type B-object_name I-object_name B-rating_value O B-best_rating	RateBook
is it freezing this evening in maunabo united states	O O B-condition_temperature O B-timeRange O B-city B-country I-country	GetWeather
play the newest stuff by blowfly	O O B-sort O O B-artist	PlayMusic
play some twenties theme music on google music	O O B-year B-music_item O O B-service I-service	PlayMusic
what are the local movie times	O O O O B-object_type I-object_type	SearchScreeningEvent
give me weather information for porcupine mountains	O O O O O B-geographic_poi I-geographic_poi	GetWeather
find the schedule for movies at the megaplex theatres	O O B-object_type O B-movie_type O O B-location_name I-location_name	SearchScreeningEvent
i want to eat close by east brady for seven people	O O O O B-spatial_relation I-spatial_relation B-poi I-poi O B-party_size_number O	BookRestaurant
play some twenties music on iheart	O O B-year O O B-service	PlayMusic
please find me the movies playing nearby	O O O O B-movie_type O B-spatial_relation	SearchScreeningEvent
play the newest martin solveig sound track	O O B-sort B-artist I-artist B-music_item I-music_item	PlayMusic
i would say this essay deserves four points	O O O B-object_select B-object_type O B-rating_value B-rating_unit	RateBook
book a table at a bar in cambodia that serves cheese fries	O O O O O B-restaurant_type O B-country O O B-served_dish I-served_dish	BookRestaurant
the following essay is worth four out 6	O B-object_select B-object_type O O B-rating_value O B-best_rating	RateBook
what is the current temperature here	O O O B-current_location O B-current_location	GetWeather
give it a 0 for this essay	O O O B-rating_value O B-object_select B-object_type	RateBook
add i roy to my this is rosana playlist	O B-artist I-artist O B-playlist_owner B-playlist I-playlist I-playlist O	AddToPlaylist
what will the weather be in east new market antarctica	O O O O O O B-city I-city I-city B-country	GetWeather
please tell me the forecast for guinea-bissau	O O O O O O B-country	GetWeather
play eternally by marko desantis on zvooq	O B-track O B-artist I-artist O B-service	PlayMusic
the stars for this are 4 for a textbook	O B-rating_unit O B-object_select O B-rating_value O O B-object_type	RateBook
i give four stars to this chronicle	O O B-rating_value B-rating_unit O B-object_select B-object_part_of_series_type	RateBook
what is the midday weather forecast for chalkyitsik palestine	O O O B-timeRange O O O B-city B-country	GetWeather
i give 3 of 6 stars for the current textbook	O O B-rating_value O B-best_rating B-rating_unit O O B-object_select B-object_type	RateBook
i d like a table for natasha bettye and kimberley at a coffeehouse with a smoking room	O O O O O O B-party_size_description I-party_size_description I-party_size_description I-party_size_description O O B-restaurant_type O O B-facility I-facility	BookRestaurant
book me seating at a popular joint for sep the 10th	O O O O O B-sort B-restaurant_type O B-timeRange I-timeRange I-timeRange	BookRestaurant
book an oyster bar in american samoa for lunch	O O B-restaurant_type I-restaurant_type O B-state I-state O B-timeRange	BookRestaurant
give 0 out od 6 stars to mystery of the desert giant	O B-rating_value O O B-best_rating B-rating_unit O B-object_name I-object_name I-object_name I-object_name I-object_name	RateBook
please play good music by will oldham	O O B-sort O O B-artist I-artist	PlayMusic
find plitt theatres movie schedules	O B-location_name I-location_name B-object_type I-object_type	SearchScreeningEvent
for the playlist wild & free workout add tsidii le loka	O O O B-playlist I-playlist I-playlist I-playlist O B-artist I-artist I-artist	AddToPlaylist
give me the forecast for the weather in citrus springs	O O O O O O O O B-city I-city	GetWeather
rate this textbook 5 stars	O B-object_select B-object_type B-rating_value B-rating_unit	RateBook
find me the picture the id	O O O B-object_type B-object_name I-object_name	SearchCreativeWork
i would give the against his-story against leviathan saga a value of one	O O O O B-object_name I-object_name I-object_name I-object_name B-object_part_of_series_type O O O B-rating_value	RateBook
is it cloudy in tingley	O O B-condition_description O B-city	GetWeather
book a nearby northeast indian restaurant in north carolina for ten people at six am	O O B-spatial_relation B-cuisine I-cuisine B-restaurant_type O B-state I-state O B-party_size_number O O B-timeRange I-timeRange	BookRestaurant
rate this series one stars	O B-object_select B-object_part_of_series_type B-rating_value B-rating_unit	RateBook
i m looking for sherlock holmes contre arsène lupin	O O O O B-object_name I-object_name I-object_name I-object_name I-object_name	SearchCreativeWork
book this week for their step sister s workplace close	O B-timeRange I-timeRange O B-poi I-poi I-poi I-poi I-poi B-spatial_relation	BookRestaurant
where can i watch wartime romance in the morning	O O O O B-movie_name I-movie_name O O B-timeRange	SearchScreeningEvent
what s the weather like in big delta	O O O O O O B-city I-city	GetWeather
what films are playing now at the general cinema corporation	O B-movie_type O O B-timeRange O O B-location_name I-location_name I-location_name	SearchScreeningEvent
where can i find the saga addicted to love	O O O O O B-object_type B-object_name I-object_name I-object_name	SearchCreativeWork
table for nine at an internet pub	O O B-party_size_number O O B-facility B-restaurant_type	BookRestaurant
what is the weather of nebraska	O O O O O B-state	GetWeather
is it chilly in fm	O O B-condition_temperature O B-state	GetWeather
what kind of weather is forecast around seven pm here	O O O O O O O B-timeRange I-timeRange B-current_location	GetWeather
i need a table at a restaurant in ireland serving kouglof	O O O O O O B-restaurant_type O B-country O B-served_dish	BookRestaurant
i would rate this album 1 points	O O O B-object_select B-object_type B-rating_value B-rating_unit	RateBook
put this tune on my your favorite coffeehouse playlist	O O B-music_item O B-playlist_owner B-playlist I-playlist I-playlist O	AddToPlaylist
rate the current novel 1	O O B-object_select B-object_type B-rating_value	RateBook
make a reservation for eunice thompson and elisa martin in the virgin islands in one minute	O O O O B-party_size_description I-party_size_description I-party_size_description I-party_size_description I-party_size_description O O B-state I-state B-timeRange I-timeRange I-timeRange	BookRestaurant
play the last 1954 ep by povel ramel	O O B-sort B-year B-music_item O B-artist I-artist	PlayMusic
find a tv series called dirty politics	O O B-object_type I-object_type O B-object_name I-object_name	SearchCreativeWork
play the most popular 1956 record	O O B-sort I-sort B-year B-music_item	PlayMusic
show tv show schedule of offroad legends	O B-object_type I-object_type O O B-object_name I-object_name	SearchCreativeWork
look for the thorns saga	O O O B-object_name B-object_type	SearchCreativeWork
what will the weather be in uzbekistan at 4 am	O O O O O O B-country O B-timeRange I-timeRange	GetWeather
will there be a lot of cloud activity next summer in nellieburg arkansas	O O O O O O B-condition_description O B-timeRange I-timeRange O B-city B-state	GetWeather
what is the weather like in great bay national wildlife refuge	O O O O O O B-geographic_poi I-geographic_poi I-geographic_poi I-geographic_poi I-geographic_poi	GetWeather
napoleon xiv should be added to sharlene s playlist transatlantic lullaby	B-artist I-artist O O O O B-playlist_owner I-playlist_owner O B-playlist I-playlist	AddToPlaylist
add eric bibb to country coffeehouse	O B-artist I-artist O B-playlist I-playlist	AddToPlaylist
book the labworth café in ethiopia for six people	O O B-restaurant_name I-restaurant_name O B-country O B-party_size_number O	BookRestaurant
tell me the weather forecast for eight am in reminderville fl	O O O O O O B-timeRange I-timeRange O B-city B-state	GetWeather
rate dixie lullaby: a story of music race and new beginnings in a new south five out of 6 points	O B-object_name I-object_name I-object_name I-object_name I-object_name I-object_name I-object_name I-object_name I-object_name I-object_name I-object_name I-object_name I-object_name I-object_name B-rating_value O O B-best_rating B-rating_unit	RateBook
which day this week will it get chilly in palmetto in	O B-timeRange O B-timeRange O O O B-condition_temperature O B-city B-state	GetWeather
are any films play at the santikos theatres	O O B-movie_type O O O B-location_name I-location_name	SearchScreeningEvent
book a spa in pizzeria on november 24 2036	O O B-facility O B-restaurant_type O B-timeRange I-timeRange I-timeRange	BookRestaurant
book a gibassier serving tavern in vermont for nine	O O B-served_dish O B-restaurant_type O B-state O B-party_size_number	BookRestaurant
how will the weather be in kentucky this week	O O O O O O B-state B-timeRange I-timeRange	GetWeather
a writing kind of day deserves three points and a best rating of 6	B-object_name I-object_name I-object_name I-object_name I-object_name O B-rating_value B-rating_unit O O O O O B-best_rating	RateBook
find a reservation in deweese for my sister and i	O O O O B-city O B-party_size_description I-party_size_description I-party_size_description I-party_size_description	BookRestaurant
book me a reestaurant that is close in the country of cocos islands	O O O O O O B-spatial_relation O O O O B-country I-country	BookRestaurant
add this nozomi tsuji tune to my hot house playlist	O O B-artist I-artist B-music_item O B-playlist_owner B-playlist I-playlist O	AddToPlaylist
book a table in fairview neighboring the area	O O O O B-poi B-spatial_relation O B-spatial_relation	BookRestaurant
i m looking for a photograph called merry christmas	O O O O O B-object_type O B-object_name I-object_name	SearchCreativeWork
rate the current essay a three	O O B-object_select B-object_type O B-rating_value	RateBook
find kerasotes theatres showing animated movies	O B-location_name I-location_name O B-movie_type I-movie_type	SearchScreeningEvent
play some music on last fm	O O O O B-service I-service	PlayMusic
i need to book a restaurant at four o clock for 4	O O O O O B-restaurant_type O B-timeRange I-timeRange I-timeRange O B-party_size_number	BookRestaurant
book at table at a brasserie which serves padangnese food	O O O O O B-restaurant_type O O B-cuisine O	BookRestaurant
need a table for sep first in haiti for a party of three	O O O O B-timeRange I-timeRange O B-country O O O O B-party_size_number	BookRestaurant
can i see the boat people	O O O O B-object_name I-object_name	SearchCreativeWork
what is the movie schedule for train	O O O O B-object_type O B-movie_name	SearchScreeningEvent
weather for faroe islands	O O B-country I-country	GetWeather
i gave the current album two stars	O O O B-object_select B-object_type B-rating_value B-rating_unit	RateBook
what is the 00:00 pm forecast for blizzard conditions in cameroon	O O O B-timeRange I-timeRange O O B-condition_description O O B-country	GetWeather
where is the closest cinema playing soapsuds and sapheads	O O O B-spatial_relation B-object_location_type O B-movie_name I-movie_name I-movie_name	SearchScreeningEvent
play some music by karl blau	O O O O B-artist I-artist	PlayMusic
use itunes to play artist ringo shiina track in heaven	O B-service O O O B-artist I-artist B-music_item B-track I-track	PlayMusic
will it get warmer in centenary around the evening	O O O B-condition_temperature O B-city O O B-timeRange	GetWeather
play i could write a book	O B-track I-track I-track I-track I-track	PlayMusic
tell me when there will be a snowstorm in clifton forge	O O O O O O O B-condition_description O B-city I-city	GetWeather
add track to indie electronics playlist	O B-music_item O B-playlist I-playlist O	AddToPlaylist
i want to hear a top-20 chant from the twenties	O O O O O B-sort B-music_item O O B-year	PlayMusic
play 1958 music	O B-year O	PlayMusic
give 1 star to the cure for death by lightning	O B-rating_value O O B-object_name I-object_name I-object_name I-object_name I-object_name I-object_name	RateBook
play the newest 2016 ep from boaz mauda	O O B-sort B-year B-music_item O B-artist I-artist	PlayMusic
play the playlist grime shutdown	O O O B-playlist I-playlist	PlayMusic
rate the book joyful noise: poems for two voices 3 points	O O B-object_type B-object_name I-object_name I-object_name I-object_name I-object_name I-object_name B-rating_value B-rating_unit	RateBook
play my éxitos españa playlist	O O B-playlist I-playlist O	PlayMusic
give one out of 6 points to the psychopathic god series	O B-rating_value O O B-best_rating B-rating_unit O B-object_name I-object_name I-object_name B-object_part_of_series_type	RateBook
play music from 2016	O O O B-year	PlayMusic
rate who moved my cheese a one	O B-object_name I-object_name I-object_name I-object_name O B-rating_value	RateBook
this series should get 0 of 6 points	B-object_select B-object_part_of_series_type O O B-rating_value O B-best_rating B-rating_unit	RateBook
book a pub with fisn n chips in timberville	O O B-restaurant_type O B-served_dish I-served_dish I-served_dish O B-city	BookRestaurant
play the best vanessa peters songs	O O B-sort B-artist I-artist O	PlayMusic
is it going to get colder at my current location by 10 am	O O O O O B-condition_temperature O O B-current_location I-current_location O B-timeRange I-timeRange	GetWeather
add paul young to my retrovisor	O B-artist I-artist O B-playlist_owner B-playlist	AddToPlaylist
find outback bound a trailer	O B-object_name I-object_name O B-object_type	SearchCreativeWork
can you help me find preaching to the perverted	O O O O O B-object_name I-object_name I-object_name I-object_name	SearchCreativeWork
book a restaurant with wifi for nine people	O O B-restaurant_type O B-facility O B-party_size_number O	BookRestaurant
add this album to holly s bandas sonoras playlist	O O B-music_item O B-playlist_owner I-playlist_owner B-playlist I-playlist O	AddToPlaylist
i am giving this current novel 1 out of 6 stars	O O O O B-object_select B-object_type B-rating_value O O B-best_rating B-rating_unit	RateBook
find a soundtrack called tied to a star	O O B-object_type O B-object_name I-object_name I-object_name I-object_name	SearchCreativeWork
what time is american gun playing	O O O B-movie_name I-movie_name O	SearchScreeningEvent
play fight on state	O B-track I-track I-track	PlayMusic
put this track on musica española 2017	O O B-music_item O B-playlist I-playlist I-playlist	AddToPlaylist
i want to book a restaurant in botswana for four people	O O O O O B-restaurant_type O B-country O B-party_size_number O	BookRestaurant
i d like to watch sherlock holmes à new york at kb theatres	O O O O O B-movie_name I-movie_name I-movie_name I-movie_name I-movie_name O B-location_name I-location_name	SearchScreeningEvent
will it be hotter in san valley landscape park on june 24 2024	O O O B-condition_temperature O B-geographic_poi I-geographic_poi I-geographic_poi I-geographic_poi O B-timeRange I-timeRange I-timeRange	GetWeather
is it humid in charenton	O O B-condition_description O B-city	GetWeather
show movie schedules for animated movies in the neighbourhood	O B-object_type I-object_type O B-movie_type I-movie_type B-spatial_relation I-spatial_relation I-spatial_relation	SearchScreeningEvent
open netflix and play kan man gifta sig i jeans	O B-service O O B-track I-track I-track I-track I-track I-track	PlayMusic
find the good girl at a movie house	O B-movie_name I-movie_name I-movie_name O O B-object_location_type I-object_location_type	SearchScreeningEvent
look for the district 9 novel	O O O B-object_name I-object_name B-object_type	SearchCreativeWork
is the wandering detective: black wind in the harbor playing at cinemark theatres	O O B-movie_name I-movie_name I-movie_name I-movie_name I-movie_name I-movie_name I-movie_name O O B-location_name I-location_name	SearchScreeningEvent
what is the forecast for the wildreservaat ithala in the distant future will it be colder	O O O O O O B-geographic_poi I-geographic_poi O O B-spatial_relation O O O O B-condition_temperature	GetWeather
what is the weather in forêt nationale davy crockett today	O O O O O B-geographic_poi I-geographic_poi I-geographic_poi I-geographic_poi B-timeRange	GetWeather
add shahrum kashani to my country hits	O B-artist I-artist O B-playlist_owner B-playlist I-playlist	AddToPlaylist
where to get album justified	O O O B-object_type B-object_name	SearchCreativeWork
tell me the movie schedules	O O O B-object_type I-object_type	SearchScreeningEvent
play the top-five ballad sort from 2004	O O B-sort B-music_item O O B-year	PlayMusic
put say it ain’t so into my trap land playlist	O B-entity_name I-entity_name I-entity_name I-entity_name O B-playlist_owner B-playlist I-playlist O	AddToPlaylist
play some twenties movement tunes from the last olga souza	O O B-year B-music_item O O O B-sort B-artist I-artist	PlayMusic
find the schedule for films at century theatres	O O B-object_type O B-movie_type O B-location_name I-location_name	SearchScreeningEvent
rate cold light 5 out of 6 points	O B-object_name I-object_name B-rating_value O O B-best_rating B-rating_unit	RateBook
will it be warm in chicamocha national park	O O O B-condition_temperature O B-geographic_poi I-geographic_poi I-geographic_poi	GetWeather
find the schedule for the devil diamond at a movie theatre	O O B-object_type O B-movie_name I-movie_name I-movie_name O O B-object_location_type I-object_location_type	SearchScreeningEvent
find goodreader	O B-object_name	SearchCreativeWork
book a hawaiian diner in south carolina not far away in 1 second from now	O O B-cuisine B-restaurant_type O B-state I-state B-spatial_relation I-spatial_relation O O B-timeRange I-timeRange I-timeRange I-timeRange	BookRestaurant
book north indian osteria at 12 am	O B-cuisine I-cuisine B-restaurant_type O B-timeRange I-timeRange	BookRestaurant
i d like to add the artist jesper kyd onto my fresh electronic playlist	O O O O O O B-music_item B-artist I-artist O B-playlist_owner B-playlist I-playlist O	AddToPlaylist
i d like to eat at a restaurant far from grantsburg	O O O O O O O B-restaurant_type B-spatial_relation O B-city	BookRestaurant
can i get the showtimes for films in the area	O O O O O O B-movie_type B-spatial_relation I-spatial_relation I-spatial_relation	SearchScreeningEvent
she me the movie times	O O O B-object_type I-object_type	SearchScreeningEvent
add bien acompañado to all out 60s	O B-entity_name I-entity_name O B-playlist I-playlist I-playlist	AddToPlaylist
is it supposed to be chilly in kuwait	O O O O O B-condition_temperature O B-country	GetWeather
i want to listen to an album sorted by last open google music and play paulinho da viola	O O O O O O B-music_item O O B-sort O B-service I-service O O B-artist I-artist I-artist	PlayMusic
what s the weather forecast for togo on april the 24th	O O O O O O B-country O B-timeRange I-timeRange I-timeRange	GetWeather
where can i purchase wuthering heights	O O O O B-object_name I-object_name	SearchCreativeWork
include kunnon syy in my trap land playlist	O B-entity_name I-entity_name O B-playlist_owner B-playlist I-playlist O	AddToPlaylist
what is the forecast for sanilac petroglyphs historic state park	O O O O O B-geographic_poi I-geographic_poi I-geographic_poi I-geographic_poi I-geographic_poi	GetWeather
what are the time for movies playing at star theatres	O O O O O B-movie_type O O B-location_name I-location_name	SearchScreeningEvent
give this current novel a three	O O B-object_select B-object_type O B-rating_value	RateBook
i rate monster mythology 3 points	O O B-object_name I-object_name B-rating_value B-rating_unit	RateBook
add ashley mcisaac to my r&b party classics playlist	O B-artist I-artist O B-playlist_owner B-playlist I-playlist I-playlist O	AddToPlaylist
show me the television show operation thunderbolt	O O O B-object_type I-object_type B-object_name I-object_name	SearchCreativeWork
please get seating at bouchon in tonga for jimmie and chasity howard	O O O O B-restaurant_name O B-country O B-party_size_description I-party_size_description I-party_size_description I-party_size_description	BookRestaurant
play something from 1981	O O O B-year	PlayMusic
is it going to be humid in helix	O O O O O B-condition_description O B-city	GetWeather
tell me the weather forecast for murone kōgen prefectural natural park at elevenses	O O O O O O B-geographic_poi I-geographic_poi I-geographic_poi I-geographic_poi I-geographic_poi O B-timeRange	GetWeather
give two out of 6 to current book	O B-rating_value O O B-best_rating O B-object_select B-object_type	RateBook
add crying waiting hoping to my weekly buzz playlist	O B-entity_name I-entity_name I-entity_name O B-playlist_owner B-playlist I-playlist O	AddToPlaylist
play music from the playlist get your mind right	O O O O O B-playlist I-playlist I-playlist I-playlist	PlayMusic
what type of movie is houston press	O O O B-object_type O B-object_name I-object_name	SearchCreativeWork
play dj kentaro from the year 1994	O B-artist I-artist O O O B-year	PlayMusic
play doctor fink if i could choose	O B-artist I-artist B-track I-track I-track I-track	PlayMusic
book a table at a top-rated brasserie in pakistan	O O O O O B-sort B-restaurant_type O B-country	BookRestaurant
whats the movie schedules for general cinema corporation	O O B-object_type I-object_type O B-location_name I-location_name I-location_name	SearchScreeningEvent
i d like to listen to tom cochrane s 1990 ep on zvooq	O O O O O O B-artist I-artist O B-year B-music_item O B-service	PlayMusic
play some 2011 chant music new first by shaggy	O O B-year B-music_item O B-sort O O B-artist	PlayMusic
find a consolidated theatres showing the good old naughty days	O O B-location_name I-location_name O B-movie_name I-movie_name I-movie_name I-movie_name I-movie_name	SearchScreeningEvent
this chronicle gets a three out of 6	B-object_select B-object_part_of_series_type O O B-rating_value O O B-best_rating	RateBook
is tarzan of the apes playing at cobb theatres	O B-movie_name I-movie_name I-movie_name I-movie_name O O B-location_name I-location_name	SearchScreeningEvent
the battle for skies gets a three	B-object_name I-object_name I-object_name I-object_name O O B-rating_value	RateBook
what movie theatre is showing manorama six feet under	O B-object_location_type I-object_location_type O O B-movie_name I-movie_name I-movie_name I-movie_name	SearchScreeningEvent
play the top five melody from 2000	O O B-sort I-sort B-music_item O B-year	PlayMusic
play some music on vimeo	O O O O B-service	PlayMusic
find me a table at a delicatessen in urbanette that serves rabbit pie	O O O O O O B-restaurant_type O B-city O O B-served_dish I-served_dish	BookRestaurant
find a show called last night on earth	O O B-object_type O B-object_name I-object_name I-object_name I-object_name	SearchCreativeWork
play pandora	O B-service	PlayMusic
is and the ship sails on playing at douglas theatre company 1 minute from now	O B-movie_name I-movie_name I-movie_name I-movie_name I-movie_name O O B-location_name I-location_name I-location_name B-timeRange I-timeRange I-timeRange I-timeRange	SearchScreeningEvent
give three points out of 6 to one hundred poems of tukaram	O B-rating_value B-rating_unit O O B-best_rating O B-object_name I-object_name I-object_name I-object_name I-object_name	RateBook
book an osteria in north salt lake for three	O O B-restaurant_type O B-city I-city I-city O B-party_size_number	BookRestaurant
movie schedules for animated movies playing in the neighbourhood	B-object_type I-object_type O B-movie_type I-movie_type O B-spatial_relation I-spatial_relation I-spatial_relation	SearchScreeningEvent
what is the random lake forecast for hot temps	O O O B-city I-city O O B-condition_temperature O	GetWeather
please put the album onto fresh folk	O O O B-music_item O B-playlist I-playlist	AddToPlaylist
add od mene se odvikavaj to my laundry	O B-entity_name I-entity_name I-entity_name I-entity_name O B-playlist_owner B-playlist	AddToPlaylist
play rain by subliminal on groove shark	O B-track O B-artist O B-service I-service	PlayMusic
i d like to eat at a top-rated restaurant in turks and caicos islands	O O O O O O O B-sort B-restaurant_type O B-country I-country I-country I-country	BookRestaurant
start up my nostalgic playlist	O O O B-playlist O	PlayMusic
what kind of films are at the closest movie house	O O O B-movie_type O O O B-spatial_relation B-object_location_type I-object_location_type	SearchScreeningEvent
tell me the weather forecast for lecanto georgia	O O O O O O B-city B-state	GetWeather
what s the closest movie house showing the hard way	O O O B-spatial_relation B-object_location_type I-object_location_type O B-movie_name I-movie_name I-movie_name	SearchScreeningEvent
i want to see the maximum trance picture	O O O O O B-object_name I-object_name B-object_type	SearchCreativeWork
rate the removers 4 out of 6	O B-object_name I-object_name B-rating_value O O B-best_rating	RateBook
what time is doc savage: the man of bronze playing	O O O B-movie_name I-movie_name I-movie_name I-movie_name I-movie_name I-movie_name O	SearchScreeningEvent
book a table for one at monty’s hotel secunderabad	O O O O B-party_size_number O B-restaurant_name I-restaurant_name I-restaurant_name	BookRestaurant
please play me jerry lee lewis s if you say so track	O O O B-artist I-artist I-artist O B-track I-track I-track I-track B-music_item	PlayMusic
rate political liberalism 1 out 6 stars	O B-object_name I-object_name B-rating_value O B-best_rating B-rating_unit	RateBook
which movies are showing at southern theatres	O B-movie_type O O O B-location_name I-location_name	SearchScreeningEvent
rate the book magic: history theory and practice five stars	O O B-object_type B-object_name I-object_name I-object_name I-object_name I-object_name B-rating_value B-rating_unit	RateBook
give 5 stars to this book	O B-rating_value B-rating_unit O B-object_select B-object_type	RateBook
put this album on my road trip playlist	O O B-music_item O B-playlist_owner B-playlist I-playlist O	AddToPlaylist
play kisaki on pandora	O B-artist O B-service	PlayMusic
add alexia to women of classical	O B-artist O B-playlist I-playlist I-playlist	AddToPlaylist
where can i see the television show jimmy two-shoes	O O O O O B-object_type I-object_type B-object_name I-object_name	SearchCreativeWork
book a spot for 2 at a restaurant in mayotte at 06:13 am	O O O O B-party_size_number O O B-restaurant_type O B-country O B-timeRange I-timeRange	BookRestaurant
book a table at a french restaurant for fern and i	O O O O O B-cuisine B-restaurant_type O B-party_size_description I-party_size_description I-party_size_description	BookRestaurant
is it freezing at jasmund national park	O O B-condition_temperature O B-geographic_poi I-geographic_poi I-geographic_poi	GetWeather
i wish to enjoy some fifties music by johnny paycheck	O O O O O B-year O O B-artist I-artist	PlayMusic
is there snow in jan in castle dale mayotte	O O B-condition_description O B-timeRange O B-city I-city B-country	GetWeather
where can i get harry potter and the philosopher’s stone	O O O O B-object_name I-object_name I-object_name I-object_name I-object_name I-object_name	SearchCreativeWork
play the last ep from 1999	O O B-sort B-music_item O B-year	PlayMusic
what is the weather forecast for strong city	O O O O O O B-city I-city	GetWeather
rate this novel a 3	O B-object_select B-object_type O B-rating_value	RateBook
restaurant in zimbabwe that is brasserie and has parking	B-restaurant_type O B-country O O B-restaurant_type O O B-facility	BookRestaurant
find the movie chaos is me	O O B-object_type B-object_name I-object_name I-object_name	SearchCreativeWork
restaurant in durant for 3 pm	B-restaurant_type O B-city O B-timeRange I-timeRange	BookRestaurant
is it chilly in nightmute	O O B-condition_temperature O B-city	GetWeather
find movies with movie schedules in the neighborhood	O B-movie_type O B-object_type I-object_type B-spatial_relation I-spatial_relation I-spatial_relation	SearchScreeningEvent
rate the current book 3 of 6	O O B-object_select B-object_type B-rating_value O B-best_rating	RateBook
rate the current album 4 out of 6 stars	O O B-object_select B-object_type B-rating_value O O B-best_rating B-rating_unit	RateBook
where can i watch the television show the private affairs of bel ami	O O O O O B-object_type I-object_type B-object_name I-object_name I-object_name I-object_name I-object_name I-object_name	SearchCreativeWork
put al jarreau on the concentración playlist	O B-artist I-artist O O B-playlist O	AddToPlaylist
book a table for 2 at a fm restaurant serving grits for the next meal	O O O O B-party_size_number O O B-state B-restaurant_type O B-served_dish O O O B-timeRange	BookRestaurant
what animated movies are playing nearby	O B-movie_type I-movie_type O O B-spatial_relation	SearchScreeningEvent
add this track to the playlist hits of the 70s	O O B-music_item O O O B-playlist I-playlist I-playlist I-playlist	AddToPlaylist
tell me if it ll be chillier in 3 minutes here	O O O O O O B-condition_temperature B-timeRange I-timeRange I-timeRange B-current_location	GetWeather
find the video game the sims 3: generations	O O B-object_type I-object_type B-object_name I-object_name I-object_name I-object_name	SearchCreativeWork
what is the nine am weather forecast for nationalpark midongy du sud	O O O B-timeRange I-timeRange O O O B-geographic_poi I-geographic_poi I-geographic_poi I-geographic_poi	GetWeather
play some songs from the fifties	O O O O O B-year	PlayMusic
open the playlist from sergei chatschatrjan	O O O O B-artist I-artist	PlayMusic
show the phish: live in vegas tv series	O O B-object_name I-object_name I-object_name I-object_name B-object_type I-object_type	SearchCreativeWork
is agnew united states has chilly weather	O B-city B-country I-country O B-condition_temperature O	GetWeather
add maschi e altri to my this is john williams	O B-entity_name I-entity_name I-entity_name O B-playlist_owner B-playlist I-playlist I-playlist I-playlist	AddToPlaylist
i want to book a restaurant for four people in eminence	O O O O O B-restaurant_type O B-party_size_number O O B-city	BookRestaurant
add jon mclaughlin to my forever country playlist	O B-artist I-artist O B-playlist_owner B-playlist I-playlist O	AddToPlaylist
show the innocent when you dream saga	O O B-object_name I-object_name I-object_name I-object_name B-object_type	SearchCreativeWork
i think that this chronicle should have a best rating of 6 and a value of one	O O O B-object_select B-object_part_of_series_type O O O O O O B-best_rating O O O O B-rating_value	RateBook
play music from 1958	O O O B-year	PlayMusic
what is the weather forecast for friona	O O O O O O B-city	GetWeather
what are some movies playing in the neighbourhood	O O O B-movie_type O B-spatial_relation I-spatial_relation I-spatial_relation	SearchScreeningEvent
find close by movies movie times	O B-spatial_relation I-spatial_relation B-movie_type B-object_type I-object_type	SearchScreeningEvent
will the weather be stormy on january the 15th 2026 in the federated states of micronesia	O O O O B-condition_description O B-timeRange I-timeRange I-timeRange I-timeRange O O B-state I-state I-state I-state	GetWeather
contemporary religious satanism gets a 3 rating	B-object_name I-object_name I-object_name O O B-rating_value O	RateBook
what is the weather forecast close-by bermuda	O O O O O B-spatial_relation B-country	GetWeather
i think that this essay deserves four stars	O O O B-object_select B-object_type O B-rating_value B-rating_unit	RateBook
check the forecast for fernwood mt	O O O O B-city B-state	GetWeather
i am giving this current album a rating of four out of 6 points	O O O O B-object_select B-object_type O O O B-rating_value O O B-best_rating B-rating_unit	RateBook
show me movie times for one minute from now	O O B-object_type I-object_type O B-timeRange I-timeRange I-timeRange I-timeRange	SearchScreeningEvent
i would like to book a brasserie for nine in ar	O O O O O O B-restaurant_type O B-party_size_number O B-state	BookRestaurant
how much rain in montana 12 months from now	O O B-condition_description O B-state B-timeRange I-timeRange I-timeRange I-timeRange	GetWeather
find a reservation for 2 at a restaurant for pizza	O O O O B-party_size_number O O B-restaurant_type O B-served_dish	BookRestaurant
book a restaurant that serves scampi for 10 people	O O B-restaurant_type O O B-served_dish O B-party_size_number O	BookRestaurant
can i get the marine 2 showtimes	O O O B-movie_name I-movie_name I-movie_name O	SearchScreeningEvent
play the top-5 songs from paddy reilly on zvooq	O O B-sort O O B-artist I-artist O B-service	PlayMusic
show movie schedule and movies in the area	O B-object_type I-object_type O B-movie_type B-spatial_relation I-spatial_relation I-spatial_relation	SearchScreeningEvent
what s the weather in singapore	O O O O O B-country	GetWeather
is it humid in caddo mills ky	O O B-condition_description O B-city I-city B-state	GetWeather
what s the cloud forecast now for sierra leone	O O O B-condition_description O B-timeRange O B-country I-country	GetWeather
give 1 star to this album	O B-rating_value O O B-object_select B-object_type	RateBook
what is the movie schedules for the movies nearby playing 23 seconds from now	O O O B-object_type I-object_type O O B-movie_type B-spatial_relation O B-timeRange I-timeRange I-timeRange I-timeRange	SearchScreeningEvent
put this artist onto the chillin on a dirt road playlist	O O B-music_item O O B-playlist I-playlist I-playlist I-playlist I-playlist O	AddToPlaylist
play a top symphony from the fourties	O O B-sort B-music_item O O B-year	PlayMusic
add michael wittig to the party playlist	O B-artist I-artist O O B-playlist O	AddToPlaylist
weather on croatan national forest on jan 21	O O B-geographic_poi I-geographic_poi I-geographic_poi O B-timeRange I-timeRange	GetWeather
add joe mcphee to my picnic in the park play list	O B-artist I-artist O B-playlist_owner B-playlist I-playlist I-playlist I-playlist O O	AddToPlaylist
play the aviation cocktail album	O B-object_name I-object_name I-object_name B-object_type	SearchCreativeWork
add perfect sense part i to my women of classical list	O B-entity_name I-entity_name I-entity_name I-entity_name O B-playlist_owner B-playlist I-playlist I-playlist O	AddToPlaylist
book a table for pearl and verna slated ash wednesday in gabon	O O O O B-party_size_description I-party_size_description I-party_size_description O B-timeRange I-timeRange O B-country	BookRestaurant
my rating for some doves and pythons is four	O O O B-object_name I-object_name I-object_name I-object_name O B-rating_value	RateBook
add the track by josh kear to myra s playlist with the name highway 61	O O B-music_item O B-artist I-artist O B-playlist_owner I-playlist_owner O O O O B-playlist I-playlist	AddToPlaylist
i want to book a restaurant neighboring livonia av	O O O O O B-restaurant_type B-spatial_relation B-poi I-poi	BookRestaurant
play some annie herring beat street on itunes	O O B-artist I-artist B-album I-album O B-service	PlayMusic
play step up your game by marc cohn	O B-album I-album I-album I-album O B-artist I-artist	PlayMusic
add this tune to my road trip playlist	O O B-music_item O B-playlist_owner B-playlist I-playlist O	AddToPlaylist
add hatfield and the north to my hot house playlist	O B-entity_name I-entity_name I-entity_name I-entity_name O B-playlist_owner B-playlist I-playlist O	AddToPlaylist
my niece and i want to visit a food court in callicoon tennessee	B-party_size_description I-party_size_description I-party_size_description I-party_size_description O O O O B-restaurant_type I-restaurant_type O B-city B-state	BookRestaurant
play the eternal by juju mob on vimeo	O B-album I-album O B-artist I-artist O B-service	PlayMusic
rate current book two points	O B-object_select B-object_type B-rating_value B-rating_unit	RateBook
read the black-body theory and the quantum discontinuity novel	O O B-object_name I-object_name I-object_name I-object_name I-object_name I-object_name B-object_type	SearchCreativeWork
where is my dearest enemy playing	O O B-movie_name I-movie_name I-movie_name O	SearchScreeningEvent
i want to hear song for adam	O O O O B-track I-track I-track	PlayMusic
i give the aquariums of pyongyang 3 out of 6 stars	O O B-object_name I-object_name I-object_name I-object_name B-rating_value O O B-best_rating B-rating_unit	RateBook
can you put a song from tom jones on my electronica & dance playlist	O O O O B-music_item O B-artist I-artist O B-playlist_owner B-playlist I-playlist I-playlist O	AddToPlaylist
is it going to be temperate in farallon islands now	O O O O O B-condition_temperature O B-geographic_poi I-geographic_poi B-timeRange	GetWeather
find a world apart	O B-object_name I-object_name I-object_name	SearchCreativeWork
play some king tubby from the eighties	O O B-artist I-artist O O B-year	PlayMusic
find me the showtimes for until death at the nearest movie house	O O O O O B-movie_name I-movie_name O O B-spatial_relation B-object_location_type I-object_location_type	SearchScreeningEvent
the road trip playlist needs justin utley in it	O B-playlist I-playlist O O B-artist I-artist O O	AddToPlaylist
add iemand als jij to my playlist named in the name of blues	O B-entity_name I-entity_name I-entity_name O B-playlist_owner O O B-playlist I-playlist I-playlist I-playlist I-playlist	AddToPlaylist
i want to hear sia furler s popular songs on last fm	O O O O B-artist I-artist O B-sort O O B-service I-service	PlayMusic
what is the movie schedule for movies in the neighborhood	O O O B-object_type I-object_type O B-movie_type B-spatial_relation I-spatial_relation I-spatial_relation	SearchScreeningEvent
what s the weather here at three pm	O O O O B-current_location O B-timeRange I-timeRange	GetWeather
what time is class playing at amco entertainment	O O O B-movie_name O O B-location_name I-location_name	SearchScreeningEvent
put this frederick knight track on my the midnight hour playlist	O O B-artist I-artist B-music_item O B-playlist_owner B-playlist I-playlist I-playlist O	AddToPlaylist
use deezer to play music	O B-service O O O	PlayMusic
what is the forecast in mer rouge and palestine	O O O O O B-city I-city O B-country	GetWeather
find a reservation for three in ansonia mi	O O O O B-party_size_number O B-city B-state	BookRestaurant
gie this textbook 3 stars	O B-object_select B-object_type B-rating_value B-rating_unit	RateBook
find the painting icac investigators 2014	O O B-object_type B-object_name I-object_name I-object_name	SearchCreativeWork
will the weather be warm in the nationaal park band-e amir at twelve am	O O O O B-condition_temperature O O B-geographic_poi I-geographic_poi I-geographic_poi I-geographic_poi O B-timeRange I-timeRange	GetWeather
are there any films around here	O O O B-movie_type B-spatial_relation I-spatial_relation	SearchScreeningEvent
play me a song by linn berggren from spotify	O O O B-music_item O B-artist I-artist O B-service	PlayMusic
find me the book my people were fair and had sky in their hair… but now they’re content to wear stars on their brows	O O O B-object_type B-object_name I-object_name I-object_name I-object_name I-object_name I-object_name I-object_name I-object_name I-object_name I-object_name I-object_name I-object_name I-object_name I-object_name I-object_name I-object_name I-object_name I-object_name I-object_name I-object_name	SearchCreativeWork
looking for the painting last flight to abuja	O O O B-object_type B-object_name I-object_name I-object_name I-object_name	SearchCreativeWork
find films available at cooper foundation	O B-movie_type O O B-location_name I-location_name	SearchScreeningEvent
find me a game called spaceball	O O O B-object_type O B-object_name	SearchCreativeWork
will it be hot in dongola cameroon	O O O B-condition_temperature O B-city B-country	GetWeather
add artist hex hector to my old school death metal playlist	O B-music_item B-artist I-artist O B-playlist_owner B-playlist I-playlist I-playlist I-playlist O	AddToPlaylist
book a table for two at a restaurant faraway from office in california	O O O O B-party_size_number O O B-restaurant_type B-spatial_relation O B-poi O B-state	BookRestaurant
search for tv show live at apollo	O O B-object_type I-object_type B-object_name I-object_name I-object_name	SearchCreativeWork
play solange 2016 album	O O B-year B-music_item	PlayMusic
add yameen to the uncharted 4 nathan drake playlist	O B-artist O O B-playlist I-playlist I-playlist I-playlist O	AddToPlaylist
rate the ultimate revelations saga four	O B-object_name I-object_name I-object_name B-object_part_of_series_type B-rating_value	RateBook
which cinemark theatres is playing a is for atom	O B-location_name I-location_name O O B-movie_name I-movie_name I-movie_name I-movie_name	SearchScreeningEvent
rate and no more shall we part chronicle 4	O B-object_name I-object_name I-object_name I-object_name I-object_name I-object_name B-object_part_of_series_type B-rating_value	RateBook
add zombieland to noctámbulo playlist	O B-entity_name O B-playlist O	AddToPlaylist
i d like to watch the slender thread at 6 pm	O O O O O B-movie_name I-movie_name I-movie_name O B-timeRange I-timeRange	SearchScreeningEvent
check the movie schedules	O O B-object_type I-object_type	SearchScreeningEvent
where can i purchase paradise tonight online	O O O O B-object_name I-object_name O	SearchCreativeWork
rate mouse noses on toast 5 points out of 6	O B-object_name I-object_name I-object_name I-object_name B-rating_value B-rating_unit O O B-best_rating	RateBook
book a spot at the best steakhouse in florida	O O O O O B-sort B-restaurant_type O B-state	BookRestaurant
play yuauea by rick ross	O B-album O B-artist I-artist	PlayMusic
add don and sherri to the electrosafari playlist	O B-entity_name I-entity_name I-entity_name O O B-playlist O	AddToPlaylist
put kan mikami on pre-party r&b jams	O B-artist I-artist O B-playlist I-playlist I-playlist	AddToPlaylist
search for pat and margaret	O O B-object_name I-object_name I-object_name	SearchCreativeWork
will there be cloud coverage at zero am in minami alps koma prefectural natural park	O O O B-condition_description O O B-timeRange I-timeRange O B-geographic_poi I-geographic_poi I-geographic_poi I-geographic_poi I-geographic_poi I-geographic_poi	GetWeather
help me find the book called journal of neuroscience research	O O O O B-object_type O B-object_name I-object_name I-object_name I-object_name	SearchCreativeWork
give the current album a 1	O O B-object_select B-object_type O B-rating_value	RateBook
will there be hail in dean creek wildlife area on feb 25 2031	O O O B-condition_description O B-geographic_poi I-geographic_poi I-geographic_poi I-geographic_poi O B-timeRange I-timeRange I-timeRange	GetWeather
i want to give this book three out of 6 stars	O O O O B-object_select B-object_type B-rating_value O O B-best_rating B-rating_unit	RateBook
play pride of the prairie from johnny burke	O B-track I-track I-track I-track O B-artist I-artist	PlayMusic
i need a table at a cafe that serves baeckeoffe	O O O O O O B-restaurant_type O O B-served_dish	BookRestaurant
add darkest angels to my sos 48 2016	O B-entity_name I-entity_name O B-playlist_owner B-playlist I-playlist I-playlist	AddToPlaylist
check the weather for kenedy vanuatu for around nine am	O O O O B-city B-country O O B-timeRange I-timeRange	GetWeather
play bitch please ii from julee cruise on iheart	O B-track I-track I-track O B-artist I-artist O B-service	PlayMusic
give 4 out of 6 stars to this textbook	O B-rating_value O O B-best_rating B-rating_unit O B-object_select B-object_type	RateBook
find karol: the pope	O B-object_name I-object_name I-object_name	SearchCreativeWork
find sweet sensation	O B-object_name I-object_name	SearchCreativeWork
play addicted to you by hank ballard	O B-track I-track I-track O B-artist I-artist	PlayMusic
book a restaurant for five in karnataka	O O B-restaurant_type O B-party_size_number O B-cuisine	BookRestaurant
on oct 26 i will need to make reservations to eat in halibut point state park	O B-timeRange I-timeRange O O O O O O O O O B-geographic_poi I-geographic_poi I-geographic_poi I-geographic_poi	GetWeather
book me a reservation at a pub restaurant that serves meatball in stehekin for 2 people on 1/1/2018	O O O O O O B-restaurant_type I-restaurant_type O O B-served_dish O B-city O B-party_size_number O O B-timeRange	BookRestaurant
[truncated: 11,085 more rows]
